# Supplementary material for: Zero modes activation to reconcile floppiness, rigidity, and multistability into an all-in-one class of reprogrammable metamaterials
Source: Nat Commun. 2024 Apr 10;15:3087. doi: 10.1038/s41467-024-47180-0 (PMC11006655; doi:10.1038/s41467-024-47180-0)
Supplement: Supplementary file 12 — Source Data [file 41467_2024_47180_MOESM12_ESM.xlsx]

## Sheet: Fig. 1d
Energe landscape of the metahinge during activation with various geometry parameters (Fig. 1d)
(A'B/AA', OC/AA')=(0.7, 0.6)		(A'B/AA', OC/AA')=(0.7, 1.2)		(A'B/AA', OC/AA')=(0.7, 2.0)		(A'B/AA', OC/AA')=(0.4, 2.2)
ΔL/L (-)	Ustrain/EL2t0 (-)	ΔL/L (-)	Ustrain/EL2t0 (-)	ΔL/L (-)	Ustrain/EL2t0 (-)	ΔL/L (-)	Ustrain/EL2t0 (-)
0	1.8365e-32	0	4.04563e-32	0	7.34601e-32	0	9.58175e-33
7.21689e-06	4.24127e-13	1.93213e-06	6.47614e-13	-7.8282e-06	7.28209e-13	-1.72219e-05	4.69587e-13
1.44344e-05	1.69646e-12	3.865e-06	2.59041e-12	-1.5656e-05	2.9128e-12	-3.44436e-05	1.87821e-12
2.16524e-05	3.81695e-12	5.7986e-06	5.82832e-12	-2.34835e-05	6.5537e-12	-5.1665e-05	4.22564e-12
2.8871e-05	6.78551e-12	7.73294e-06	1.03613e-11	-3.13105e-05	1.16509e-11	-6.88862e-05	7.51169e-12
3.60903e-05	1.06021e-11	9.66802e-06	1.61892e-11	-3.91372e-05	1.82042e-11	-8.61072e-05	1.17361e-11
4.33101e-05	1.52666e-11	1.16038e-05	2.3312e-11	-4.69635e-05	2.62137e-11	-0.000103328	1.68988e-11
5.05304e-05	2.0779e-11	1.35404e-05	3.17296e-11	-5.47895e-05	3.56792e-11	-0.000120548	2.29994e-11
5.77514e-05	2.71393e-11	1.54777e-05	4.14421e-11	-6.2615e-05	4.66008e-11	-0.000137769	3.00377e-11
6.49729e-05	3.43473e-11	1.74157e-05	5.24492e-11	-7.04402e-05	5.89783e-11	-0.000154989	3.80136e-11
7.21951e-05	4.2403e-11	1.93544e-05	6.47509e-11	-7.8265e-05	7.28117e-11	-0.000172209	4.69269e-11
7.94178e-05	5.13063e-11	2.12939e-05	7.83471e-11	-8.60895e-05	8.81009e-11	-0.000189428	5.67772e-11
8.6641e-05	6.10572e-11	2.32342e-05	9.32379e-11	-9.39135e-05	1.04846e-10	-0.000206648	6.75645e-11
9.38649e-05	7.16556e-11	2.51751e-05	1.09423e-10	-0.000101737	1.23047e-10	-0.000223867	7.92885e-11
0.000101089	8.31014e-11	2.71168e-05	1.26903e-10	-0.00010956	1.42703e-10	-0.000241086	9.1949e-11
0.000108314	9.53946e-11	2.90593e-05	1.45676e-10	-0.000117383	1.63815e-10	-0.000258305	1.05546e-10
0.00011554	1.08535e-10	3.10024e-05	1.65744e-10	-0.000125206	1.86382e-10	-0.000275523	1.20078e-10
0.000122766	1.22523e-10	3.29463e-05	1.87106e-10	-0.000133028	2.10405e-10	-0.000292741	1.35547e-10
0.000129993	1.37358e-10	3.4891e-05	2.09762e-10	-0.00014085	2.35883e-10	-0.000309959	1.51951e-10
0.00013722	1.5304e-10	3.68364e-05	2.33713e-10	-0.000148671	2.62817e-10	-0.000327177	1.69291e-10
0.000144448	1.69569e-10	3.87825e-05	2.58957e-10	-0.000156492	2.91206e-10	-0.000344395	1.87566e-10
0.000151677	1.86945e-10	4.07294e-05	2.85495e-10	-0.000164313	3.2105e-10	-0.000361612	2.06776e-10
0.000158906	2.05168e-10	4.2677e-05	3.13326e-10	-0.000172133	3.52349e-10	-0.000378829	2.26921e-10
0.000166136	2.24238e-10	4.46253e-05	3.42452e-10	-0.000179953	3.85103e-10	-0.000396046	2.48e-10
0.000173366	2.44154e-10	4.65744e-05	3.72871e-10	-0.000187773	4.19312e-10	-0.000413263	2.70013e-10
0.000180597	2.64917e-10	4.85242e-05	4.04583e-10	-0.000195592	4.54977e-10	-0.000430479	2.92961e-10
0.000187828	2.86527e-10	5.04747e-05	4.37589e-10	-0.000203411	4.92096e-10	-0.000447695	3.16843e-10
0.00019506	3.08984e-10	5.2426e-05	4.71889e-10	-0.000211229	5.3067e-10	-0.000464911	3.41658e-10
0.000202293	3.32287e-10	5.4378e-05	5.07482e-10	-0.000219047	5.70698e-10	-0.000482127	3.67407e-10
0.000209526	3.56437e-10	5.63308e-05	5.44368e-10	-0.000226865	6.12182e-10	-0.000499343	3.94089e-10
0.00021676	3.81433e-10	5.82843e-05	5.82547e-10	-0.000234682	6.5512e-10	-0.000516558	4.21705e-10
0.000223994	4.07275e-10	6.02385e-05	6.22019e-10	-0.000242499	6.99513e-10	-0.000533773	4.50253e-10
0.000231229	4.33963e-10	6.21935e-05	6.62785e-10	-0.000250315	7.4536e-10	-0.000550988	4.79733e-10
0.000238464	4.61498e-10	6.41492e-05	7.04844e-10	-0.000258131	7.92661e-10	-0.000568202	5.10147e-10
0.000245701	4.89879e-10	6.61057e-05	7.48195e-10	-0.000265947	8.41417e-10	-0.000585417	5.41492e-10
0.000252937	5.19106e-10	6.80629e-05	7.92839e-10	-0.000273762	8.91628e-10	-0.000602631	5.73769e-10
0.000260175	5.49179e-10	7.00208e-05	8.38776e-10	-0.000281577	9.43292e-10	-0.000619845	6.06979e-10
0.000267412	5.80098e-10	7.19795e-05	8.86006e-10	-0.000289392	9.96411e-10	-0.000637059	6.41119e-10
0.000274651	6.11863e-10	7.39389e-05	9.34529e-10	-0.000297206	1.05098e-09	-0.000654272	6.76192e-10
0.00028189	6.44473e-10	7.5899e-05	9.84344e-10	-0.00030502	1.10701e-09	-0.000671485	7.12195e-10
0.000289129	6.77929e-10	7.78599e-05	1.03545e-09	-0.000312833	1.16449e-09	-0.000688698	7.49129e-10
0.00029637	7.12231e-10	7.98215e-05	1.08785e-09	-0.000320647	1.22343e-09	-0.000705911	7.86994e-10
0.00030361	7.47379e-10	8.17839e-05	1.14154e-09	-0.000328459	1.28382e-09	-0.000723123	8.25789e-10
0.000310852	7.83372e-10	8.3747e-05	1.19653e-09	-0.000336272	1.34566e-09	-0.000740336	8.65515e-10
0.000318094	8.20211e-10	8.57108e-05	1.25281e-09	-0.000344083	1.40896e-09	-0.000757548	9.06171e-10
0.000325336	8.57895e-10	8.76754e-05	1.31037e-09	-0.000351895	1.47371e-09	-0.00077476	9.47757e-10
0.000332579	8.96424e-10	8.96407e-05	1.36924e-09	-0.000359706	1.53991e-09	-0.000791971	9.90272e-10
0.000339823	9.35799e-10	9.16068e-05	1.42939e-09	-0.000367517	1.60757e-09	-0.000809182	1.03372e-09
0.000347067	9.76019e-10	9.35736e-05	1.49083e-09	-0.000375327	1.67668e-09	-0.000826394	1.07809e-09
0.000354312	1.01708e-09	9.55411e-05	1.55357e-09	-0.000383137	1.74724e-09	-0.000843604	1.12339e-09
0.000361557	1.05899e-09	9.75094e-05	1.6176e-09	-0.000390947	1.81926e-09	-0.000860815	1.16963e-09
0.000368803	1.10175e-09	9.94784e-05	1.68292e-09	-0.000398756	1.89273e-09	-0.000878026	1.21679e-09
0.00037605	1.14535e-09	0.000101448	1.74953e-09	-0.000406565	1.96766e-09	-0.000895236	1.26487e-09
0.000383297	1.1898e-09	0.000103419	1.81744e-09	-0.000414374	2.04404e-09	-0.000912446	1.31389e-09
0.000390545	1.23509e-09	0.00010539	1.88663e-09	-0.000422182	2.12187e-09	-0.000929655	1.36384e-09
0.000397793	1.28122e-09	0.000107362	1.95712e-09	-0.00042999	2.20115e-09	-0.000946865	1.41471e-09
0.000405042	1.3282e-09	0.000109335	2.0289e-09	-0.000437797	2.28189e-09	-0.000964074	1.46651e-09
0.000412292	1.37602e-09	0.000111308	2.10196e-09	-0.000445604	2.36408e-09	-0.000981283	1.51923e-09
0.000419542	1.42469e-09	0.000113282	2.17633e-09	-0.000453411	2.44772e-09	-0.000998492	1.57289e-09
0.000426792	1.47421e-09	0.000115257	2.25198e-09	-0.000461217	2.53282e-09	-0.0010157	1.62747e-09
0.000434043	1.52456e-09	0.000117233	2.32892e-09	-0.000469023	2.61936e-09	-0.00103291	1.68298e-09
0.000441295	1.57576e-09	0.000119209	2.40715e-09	-0.000476828	2.70737e-09	-0.00105012	1.73941e-09
0.000448548	1.62781e-09	0.000121186	2.48668e-09	-0.000484633	2.79682e-09	-0.00106732	1.79677e-09
0.000455801	1.6807e-09	0.000123164	2.56749e-09	-0.000492438	2.88773e-09	-0.00108453	1.85506e-09
0.000463054	1.73444e-09	0.000125143	2.6496e-09	-0.000500242	2.98009e-09	-0.00110174	1.91427e-09
0.000470308	1.78902e-09	0.000127122	2.733e-09	-0.000508046	3.0739e-09	-0.00111895	1.97441e-09
0.000477563	1.84444e-09	0.000129103	2.81769e-09	-0.00051585	3.16916e-09	-0.00113615	2.03547e-09
0.000484819	1.90071e-09	0.000131083	2.90366e-09	-0.000523653	3.26588e-09	-0.00115336	2.09746e-09
0.000492074	1.95782e-09	0.000133065	2.99093e-09	-0.000531456	3.36405e-09	-0.00117057	2.16037e-09
0.000499331	2.01577e-09	0.000135047	3.07949e-09	-0.000539258	3.46367e-09	-0.00118777	2.22421e-09
0.000506588	2.07457e-09	0.00013703	3.16934e-09	-0.00054706	3.56474e-09	-0.00120498	2.28897e-09
0.000513846	2.13421e-09	0.000139014	3.26048e-09	-0.000554862	3.66726e-09	-0.00122218	2.35466e-09
0.000521104	2.1947e-09	0.000140999	3.35291e-09	-0.000562663	3.77124e-09	-0.00123939	2.42127e-09
0.000528363	2.25603e-09	0.000142984	3.44663e-09	-0.000570464	3.87667e-09	-0.00125659	2.4888e-09
0.000535622	2.3182e-09	0.00014497	3.54164e-09	-0.000578265	3.98355e-09	-0.0012738	2.55726e-09
0.000542882	2.38122e-09	0.000146957	3.63794e-09	-0.000586065	4.09188e-09	-0.001291	2.62664e-09
0.000550143	2.44508e-09	0.000148945	3.73553e-09	-0.000593865	4.20167e-09	-0.00130821	2.69694e-09
0.000557404	2.50978e-09	0.000150933	3.83441e-09	-0.000601664	4.3129e-09	-0.00132541	2.76817e-09
0.000564666	2.57533e-09	0.000152922	3.93459e-09	-0.000609463	4.42559e-09	-0.00134262	2.84032e-09
0.000571928	2.64172e-09	0.000154912	4.03605e-09	-0.000617262	4.53973e-09	-0.00135982	2.91339e-09
0.000579191	2.70895e-09	0.000156902	4.13879e-09	-0.00062506	4.65532e-09	-0.00137702	2.98739e-09
0.000586454	2.77702e-09	0.000158893	4.24283e-09	-0.000632858	4.77236e-09	-0.00139423	3.06231e-09
0.000593718	2.84594e-09	0.000160885	4.34816e-09	-0.000640655	4.89086e-09	-0.00141143	3.13814e-09
0.000600983	2.91571e-09	0.000162878	4.45478e-09	-0.000648452	5.0108e-09	-0.00142863	3.2149e-09
0.000608248	2.98631e-09	0.000164872	4.56269e-09	-0.000656249	5.1322e-09	-0.00144584	3.29259e-09
0.000615514	3.05776e-09	0.000166866	4.67189e-09	-0.000664045	5.25505e-09	-0.00146304	3.37119e-09
0.000622781	3.13005e-09	0.000168861	4.78237e-09	-0.000671841	5.37935e-09	-0.00148024	3.45071e-09
0.000630048	3.20318e-09	0.000170857	4.89415e-09	-0.000679637	5.5051e-09	-0.00149744	3.53116e-09
0.000637315	3.27716e-09	0.000172853	5.00721e-09	-0.000687432	5.6323e-09	-0.00151464	3.61252e-09
0.000644583	3.35198e-09	0.00017485	5.12156e-09	-0.000695227	5.76095e-09	-0.00153185	3.69481e-09
0.000651852	3.42764e-09	0.000176848	5.23721e-09	-0.000703021	5.89105e-09	-0.00154905	3.77801e-09
0.000659121	3.50414e-09	0.000178847	5.35414e-09	-0.000710815	6.02261e-09	-0.00156625	3.86214e-09
0.000666391	3.58148e-09	0.000180846	5.47236e-09	-0.000718609	6.15561e-09	-0.00158345	3.94718e-09
0.000673662	3.65967e-09	0.000182846	5.59187e-09	-0.000726402	6.29006e-09	-0.00160065	4.03315e-09
0.000680933	3.7387e-09	0.000184847	5.71266e-09	-0.000734195	6.42597e-09	-0.00161785	4.12003e-09
0.000688205	3.81857e-09	0.000186849	5.83475e-09	-0.000741988	6.56333e-09	-0.00163505	4.20783e-09
0.000695477	3.89929e-09	0.000188851	5.95812e-09	-0.00074978	6.70213e-09	-0.00165225	4.29656e-09
0.00070275	3.98085e-09	0.000190854	6.08279e-09	-0.000757572	6.84239e-09	-0.00166945	4.3862e-09
0.000710023	4.06324e-09	0.000192858	6.20874e-09	-0.000765363	6.9841e-09	-0.00168665	4.47675e-09
0.000717297	4.14648e-09	0.000194863	6.33598e-09	-0.000773154	7.12726e-09	-0.00170385	4.56823e-09
0.000724572	4.23057e-09	0.000196868	6.46451e-09	-0.000780944	7.27186e-09	-0.00172104	4.66063e-09
0.000731847	4.31549e-09	0.000198874	6.59432e-09	-0.000788735	7.41792e-09	-0.00173824	4.75394e-09
0.000739123	4.40126e-09	0.000200881	6.72543e-09	-0.000796525	7.56543e-09	-0.00175544	4.84817e-09
0.000746399	4.48786e-09	0.000202889	6.85782e-09	-0.000804314	7.71439e-09	-0.00177264	4.94331e-09
0.000753676	4.57531e-09	0.000204897	6.9915e-09	-0.000812103	7.8648e-09	-0.00178984	5.03938e-09
0.000760954	4.6636e-09	0.000206906	7.12647e-09	-0.000819892	8.01666e-09	-0.00180703	5.13636e-09
0.000768232	4.75273e-09	0.000208916	7.26272e-09	-0.00082768	8.16997e-09	-0.00182423	5.23426e-09
0.00077551	4.84271e-09	0.000210927	7.40027e-09	-0.000835468	8.32472e-09	-0.00184143	5.33307e-09
0.00078279	4.93352e-09	0.000212938	7.5391e-09	-0.000843255	8.48093e-09	-0.00185863	5.4328e-09
0.000790069	5.02518e-09	0.00021495	7.67922e-09	-0.000851043	8.63859e-09	-0.00187582	5.53345e-09
0.00079735	5.11767e-09	0.000216963	7.82062e-09	-0.000858829	8.7977e-09	-0.00189302	5.63501e-09
0.000804631	5.21101e-09	0.000218977	7.96332e-09	-0.000866616	8.95826e-09	-0.00191021	5.73749e-09
0.000811912	5.30519e-09	0.000220991	8.1073e-09	-0.000874402	9.12026e-09	-0.00192741	5.84088e-09
0.000819195	5.40021e-09	0.000223006	8.25257e-09	-0.000882187	9.28372e-09	-0.00194461	5.94519e-09
0.000826477	5.49607e-09	0.000225022	8.39912e-09	-0.000889972	9.44862e-09	-0.0019618	6.05041e-09
0.000833761	5.59277e-09	0.000227038	8.54697e-09	-0.000897757	9.61498e-09	-0.001979	6.15655e-09
0.000841045	5.69031e-09	0.000229056	8.6961e-09	-0.000905542	9.78278e-09	-0.00199619	6.2636e-09
0.000848329	5.7887e-09	0.000231074	8.84651e-09	-0.000913326	9.95203e-09	-0.00201338	6.37156e-09
0.000855614	5.88792e-09	0.000233092	8.99822e-09	-0.000921109	1.01227e-08	-0.00203058	6.48044e-09
0.0008629	5.98799e-09	0.000235112	9.15121e-09	-0.000928893	1.02949e-08	-0.00204777	6.59024e-09
0.000870186	6.08889e-09	0.000237132	9.30548e-09	-0.000936676	1.04685e-08	-0.00206497	6.70094e-09
0.000877473	6.19064e-09	0.000239153	9.46105e-09	-0.000944458	1.06435e-08	-0.00208216	6.81256e-09
0.000884761	6.29322e-09	0.000241175	9.6179e-09	-0.00095224	1.082e-08	-0.00209935	6.9251e-09
0.000892049	6.39665e-09	0.000243197	9.77604e-09	-0.000960022	1.0998e-08	-0.00211655	7.03854e-09
0.000899337	6.50092e-09	0.000245221	9.93546e-09	-0.000967804	1.11774e-08	-0.00213374	7.1529e-09
0.000906627	6.60602e-09	0.000247245	1.00962e-08	-0.000975585	1.13582e-08	-0.00215093	7.26817e-09
0.000913916	6.71197e-09	0.000249269	1.02582e-08	-0.000983365	1.15405e-08	-0.00216812	7.38435e-09
0.000921207	6.81876e-09	0.000251295	1.04215e-08	-0.000991145	1.17243e-08	-0.00218532	7.50145e-09
0.000928498	6.92638e-09	0.000253321	1.0586e-08	-0.000998925	1.19094e-08	-0.00220251	7.61946e-09
0.000935789	7.03485e-09	0.000255348	1.07519e-08	-0.0010067	1.20961e-08	-0.0022197	7.73838e-09
0.000943081	7.14416e-09	0.000257376	1.0919e-08	-0.00101448	1.22842e-08	-0.00223689	7.85821e-09
0.000950374	7.2543e-09	0.000259404	1.10874e-08	-0.00102226	1.24737e-08	-0.00225408	7.97895e-09
0.000957667	7.36529e-09	0.000261434	1.12572e-08	-0.00103004	1.26647e-08	-0.00227127	8.1006e-09
0.000964961	7.47711e-09	0.000263464	1.14282e-08	-0.00103782	1.28571e-08	-0.00228846	8.22316e-09
0.000972256	7.58978e-09	0.000265494	1.16004e-08	-0.0010456	1.3051e-08	-0.00230565	8.34663e-09
0.000979551	7.70329e-09	0.000267526	1.1774e-08	-0.00105337	1.32463e-08	-0.00232284	8.47102e-09
0.000986846	7.81763e-09	0.000269558	1.19489e-08	-0.00106115	1.34431e-08	-0.00234003	8.59631e-09
0.000994143	7.93281e-09	0.000271591	1.2125e-08	-0.00106893	1.36413e-08	-0.00235722	8.72251e-09
0.00100144	8.04884e-09	0.000273625	1.23024e-08	-0.0010767	1.3841e-08	-0.00237441	8.84962e-09
0.00100874	8.1657e-09	0.000275659	1.24812e-08	-0.00108448	1.40421e-08	-0.0023916	8.97765e-09
0.00101603	8.2834e-09	0.000277694	1.26612e-08	-0.00109225	1.42447e-08	-0.00240879	9.10658e-09
0.00102333	8.40194e-09	0.00027973	1.28424e-08	-0.00110003	1.44487e-08	-0.00242598	9.23642e-09
0.00103063	8.52132e-09	0.000281767	1.3025e-08	-0.0011078	1.46542e-08	-0.00244317	9.36716e-09
0.00103793	8.64154e-09	0.000283804	1.32089e-08	-0.00111558	1.48611e-08	-0.00246035	9.49882e-09
0.00104523	8.7626e-09	0.000285843	1.3394e-08	-0.00112335	1.50694e-08	-0.00247754	9.63139e-09
0.00105253	8.8845e-09	0.000287881	1.35804e-08	-0.00113112	1.52792e-08	-0.00249473	9.76486e-09
0.00105984	9.00723e-09	0.000289921	1.37681e-08	-0.0011389	1.54905e-08	-0.00251192	9.89924e-09
0.00106714	9.13081e-09	0.000291962	1.39571e-08	-0.00114667	1.57032e-08	-0.0025291	1.00345e-08
0.00107444	9.25522e-09	0.000294003	1.41474e-08	-0.00115444	1.59173e-08	-0.00254629	1.01707e-08
0.00108174	9.38047e-09	0.000296045	1.4339e-08	-0.00116221	1.61329e-08	-0.00256348	1.03078e-08
0.00108905	9.50656e-09	0.000298087	1.45318e-08	-0.00116998	1.635e-08	-0.00258066	1.04458e-08
0.00109635	9.63349e-09	0.000300131	1.4726e-08	-0.00117776	1.65685e-08	-0.00259785	1.05848e-08
0.00110366	9.76126e-09	0.000302175	1.49214e-08	-0.00118553	1.67884e-08	-0.00261504	1.07246e-08
0.00111096	9.88986e-09	0.00030422	1.51181e-08	-0.0011933	1.70098e-08	-0.00263222	1.08653e-08
0.00111827	1.00193e-08	0.000306266	1.53161e-08	-0.00120107	1.72326e-08	-0.00264941	1.10069e-08
0.00112557	1.01496e-08	0.000308312	1.55153e-08	-0.00120884	1.74569e-08	-0.00266659	1.11495e-08
0.00113288	1.02807e-08	0.000310359	1.57159e-08	-0.0012166	1.76826e-08	-0.00268378	1.12929e-08
0.00114019	1.04127e-08	0.000312407	1.59177e-08	-0.00122437	1.79098e-08	-0.00270096	1.14373e-08
0.0011475	1.05455e-08	0.000314456	1.61208e-08	-0.00123214	1.81384e-08	-0.00271814	1.15825e-08
0.00115481	1.06791e-08	0.000316505	1.63252e-08	-0.00123991	1.83684e-08	-0.00273533	1.17287e-08
0.00116212	1.08136e-08	0.000318555	1.65309e-08	-0.00124768	1.86e-08	-0.00275251	1.18758e-08
0.00116943	1.09489e-08	0.000320606	1.67379e-08	-0.00125544	1.88329e-08	-0.0027697	1.20237e-08
0.00117674	1.1085e-08	0.000322658	1.69462e-08	-0.00126321	1.90673e-08	-0.00278688	1.21726e-08
0.00118405	1.1222e-08	0.00032471	1.71557e-08	-0.00127098	1.93032e-08	-0.00280406	1.23224e-08
0.00119136	1.13598e-08	0.000326763	1.73665e-08	-0.00127874	1.95404e-08	-0.00282124	1.24731e-08
0.00119867	1.14985e-08	0.000328817	1.75786e-08	-0.00128651	1.97792e-08	-0.00283843	1.26246e-08
0.00120599	1.1638e-08	0.000330872	1.7792e-08	-0.00129427	2.00194e-08	-0.00285561	1.27771e-08
0.0012133	1.17783e-08	0.000332927	1.80067e-08	-0.00130204	2.0261e-08	-0.00287279	1.29305e-08
0.00122062	1.19195e-08	0.000334984	1.82227e-08	-0.0013098	2.05041e-08	-0.00288997	1.30848e-08
0.00122793	1.20615e-08	0.000337041	1.84399e-08	-0.00131757	2.07486e-08	-0.00290715	1.324e-08
0.00123525	1.22044e-08	0.000339098	1.86584e-08	-0.00132533	2.09946e-08	-0.00292434	1.33961e-08
0.00124256	1.2348e-08	0.000341157	1.88783e-08	-0.00133309	2.1242e-08	-0.00294152	1.35531e-08
0.00124988	1.24926e-08	0.000343216	1.90993e-08	-0.00134086	2.14909e-08	-0.0029587	1.3711e-08
0.0012572	1.26379e-08	0.000345276	1.93217e-08	-0.00134862	2.17412e-08	-0.00297588	1.38698e-08
0.00126451	1.27841e-08	0.000347336	1.95454e-08	-0.00135638	2.19929e-08	-0.00299306	1.40295e-08
0.00127183	1.29312e-08	0.000349398	1.97703e-08	-0.00136414	2.22461e-08	-0.00301024	1.41901e-08
0.00127915	1.3079e-08	0.00035146	1.99965e-08	-0.0013719	2.25008e-08	-0.00302742	1.43517e-08
0.00128647	1.32277e-08	0.000353523	2.0224e-08	-0.00137966	2.27568e-08	-0.0030446	1.45141e-08
0.00129379	1.33773e-08	0.000355587	2.04528e-08	-0.00138742	2.30144e-08	-0.00306178	1.46774e-08
0.00130111	1.35277e-08	0.000357651	2.06829e-08	-0.00139519	2.32734e-08	-0.00307895	1.48416e-08
0.00130843	1.36789e-08	0.000359716	2.09143e-08	-0.00140294	2.35338e-08	-0.00309613	1.50067e-08
0.00131576	1.38309e-08	0.000361782	2.11469e-08	-0.0014107	2.37956e-08	-0.00311331	1.51727e-08
0.00132308	1.39838e-08	0.000363849	2.13808e-08	-0.00141846	2.4059e-08	-0.00313049	1.53396e-08
0.0013304	1.41375e-08	0.000365916	2.1616e-08	-0.00142622	2.43237e-08	-0.00314767	1.55074e-08
0.00133773	1.42921e-08	0.000367984	2.18525e-08	-0.00143398	2.45899e-08	-0.00316484	1.56761e-08
0.00134505	1.44475e-08	0.000370053	2.20903e-08	-0.00144174	2.48576e-08	-0.00318202	1.58458e-08
0.00135238	1.46037e-08	0.000372123	2.23293e-08	-0.0014495	2.51267e-08	-0.0031992	1.60163e-08
0.0013597	1.47608e-08	0.000374193	2.25696e-08	-0.00145725	2.53972e-08	-0.00321638	1.61877e-08
0.00136703	1.49187e-08	0.000376264	2.28112e-08	-0.00146501	2.56692e-08	-0.00323355	1.636e-08
0.00137435	1.50775e-08	0.000378336	2.30541e-08	-0.00147277	2.59426e-08	-0.00325073	1.65332e-08
0.00138168	1.5237e-08	0.000380409	2.32983e-08	-0.00148052	2.62175e-08	-0.0032679	1.67073e-08
0.00138901	1.53975e-08	0.000382483	2.35438e-08	-0.00148828	2.64938e-08	-0.00328508	1.68823e-08
0.00139634	1.55587e-08	0.000384557	2.37905e-08	-0.00149603	2.67716e-08	-0.00330225	1.70582e-08
0.00140367	1.57208e-08	0.000386632	2.40385e-08	-0.00150379	2.70508e-08	-0.00331943	1.7235e-08
0.001411	1.58837e-08	0.000388707	2.42878e-08	-0.00151154	2.73314e-08	-0.0033366	1.74126e-08
0.00141833	1.60475e-08	0.000390784	2.45384e-08	-0.00151929	2.76135e-08	-0.00335378	1.75912e-08
0.00142566	1.62121e-08	0.000392861	2.47903e-08	-0.00152705	2.7897e-08	-0.00337095	1.77707e-08
0.00143299	1.63775e-08	0.000394939	2.50434e-08	-0.0015348	2.8182e-08	-0.00338813	1.79511e-08
0.00144032	1.65438e-08	0.000397018	2.52978e-08	-0.00154255	2.84685e-08	-0.0034053	1.81324e-08
0.00144765	1.67109e-08	0.000399097	2.55535e-08	-0.00155031	2.87563e-08	-0.00342248	1.83145e-08
0.00145499	1.68788e-08	0.000401177	2.58105e-08	-0.00155806	2.90456e-08	-0.00343965	1.84976e-08
0.00146232	1.70476e-08	0.000403258	2.60688e-08	-0.00156581	2.93364e-08	-0.00345682	1.86816e-08
0.00146965	1.72172e-08	0.00040534	2.63283e-08	-0.00157356	2.96286e-08	-0.00347399	1.88664e-08
0.00147699	1.73876e-08	0.000407422	2.65892e-08	-0.00158131	2.99222e-08	-0.00349117	1.90522e-08
0.00148433	1.75589e-08	0.000409506	2.68513e-08	-0.00158906	3.02173e-08	-0.00350834	1.92388e-08
0.00149166	1.7731e-08	0.00041159	2.71147e-08	-0.00159681	3.05139e-08	-0.00352551	1.94264e-08
0.001499	1.79039e-08	0.000413674	2.73794e-08	-0.00160456	3.08118e-08	-0.00354268	1.96148e-08
0.00150634	1.80777e-08	0.00041576	2.76453e-08	-0.00161231	3.11113e-08	-0.00355985	1.98041e-08
0.00151367	1.82523e-08	0.000417846	2.79125e-08	-0.00162006	3.14121e-08	-0.00357703	1.99944e-08
0.00152101	1.84278e-08	0.000419933	2.81811e-08	-0.00162781	3.17144e-08	-0.0035942	2.01855e-08
0.00152835	1.86041e-08	0.000422021	2.84508e-08	-0.00163556	3.20182e-08	-0.00361137	2.03775e-08
0.00153569	1.87812e-08	0.000424109	2.87219e-08	-0.0016433	3.23234e-08	-0.00362854	2.05704e-08
0.00154303	1.89591e-08	0.000426198	2.89943e-08	-0.00165105	3.263e-08	-0.00364571	2.07642e-08
0.00155037	1.91379e-08	0.000428288	2.92679e-08	-0.0016588	3.29381e-08	-0.00366288	2.09589e-08
0.00155771	1.93175e-08	0.000430379	2.95428e-08	-0.00166654	3.32476e-08	-0.00368005	2.11545e-08
0.00156505	1.9498e-08	0.000432471	2.9819e-08	-0.00167429	3.35586e-08	-0.00369722	2.13509e-08
0.0015724	1.96793e-08	0.000434563	3.00965e-08	-0.00168204	3.3871e-08	-0.00371439	2.15483e-08
0.00157974	1.98614e-08	0.000436656	3.03752e-08	-0.00168978	3.41848e-08	-0.00373155	2.17465e-08
0.00158708	2.00444e-08	0.00043875	3.06553e-08	-0.00169753	3.45001e-08	-0.00374872	2.19457e-08
0.00159443	2.02281e-08	0.000440844	3.09366e-08	-0.00170527	3.48168e-08	-0.00376589	2.21457e-08
0.00160177	2.04128e-08	0.000442939	3.12192e-08	-0.00171302	3.5135e-08	-0.00378306	2.23467e-08
0.00160912	2.05982e-08	0.000445035	3.1503e-08	-0.00172076	3.54546e-08	-0.00380023	2.25485e-08
0.00161646	2.07845e-08	0.000447132	3.17882e-08	-0.0017285	3.57757e-08	-0.00381739	2.27512e-08
0.00162381	2.09717e-08	0.00044923	3.20746e-08	-0.00173625	3.60982e-08	-0.00383456	2.29548e-08
0.00163116	2.11596e-08	0.000451328	3.23623e-08	-0.00174399	3.64222e-08	-0.00385173	2.31593e-08
0.00163851	2.13484e-08	0.000453427	3.26513e-08	-0.00175173	3.67476e-08	-0.00386889	2.33647e-08
0.00164585	2.1538e-08	0.000455527	3.29416e-08	-0.00175947	3.70744e-08	-0.00388606	2.3571e-08
0.0016532	2.17285e-08	0.000457628	3.32331e-08	-0.00176721	3.74027e-08	-0.00390323	2.37781e-08
0.00166055	2.19198e-08	0.000459729	3.3526e-08	-0.00177495	3.77324e-08	-0.00392039	2.39862e-08
0.0016679	2.21119e-08	0.000461831	3.38201e-08	-0.0017827	3.80635e-08	-0.00393756	2.41951e-08
0.00167525	2.23049e-08	0.000463934	3.41155e-08	-0.00179044	3.83961e-08	-0.00395472	2.44049e-08
0.00168261	2.24987e-08	0.000466037	3.44121e-08	-0.00179818	3.87302e-08	-0.00397189	2.46157e-08
0.00168996	2.26933e-08	0.000468142	3.47101e-08	-0.00180591	3.90657e-08	-0.00398905	2.48273e-08
0.00169731	2.28888e-08	0.000470247	3.50093e-08	-0.00181365	3.94026e-08	-0.00400622	2.50398e-08
0.00170466	2.30851e-08	0.000472353	3.53098e-08	-0.00182139	3.9741e-08	-0.00402338	2.52531e-08
0.00171202	2.32822e-08	0.000474459	3.56115e-08	-0.00182913	4.00808e-08	-0.00404055	2.54674e-08
0.00171937	2.34801e-08	0.000476566	3.59146e-08	-0.00183687	4.0422e-08	-0.00405771	2.56826e-08
0.00172673	2.36789e-08	0.000478675	3.62189e-08	-0.00184461	4.07647e-08	-0.00407487	2.58986e-08
0.00173408	2.38786e-08	0.000480783	3.65245e-08	-0.00185234	4.11088e-08	-0.00409204	2.61155e-08
0.00174144	2.4079e-08	0.000482893	3.68314e-08	-0.00186008	4.14544e-08	-0.0041092	2.63334e-08
0.00174879	2.42803e-08	0.000485003	3.71396e-08	-0.00186782	4.18014e-08	-0.00412636	2.65521e-08
0.00175615	2.44824e-08	0.000487115	3.7449e-08	-0.00187555	4.21499e-08	-0.00414352	2.67716e-08
0.00176351	2.46854e-08	0.000489226	3.77598e-08	-0.00188329	4.24998e-08	-0.00416069	2.69921e-08
0.00177087	2.48892e-08	0.000491339	3.80718e-08	-0.00189102	4.28511e-08	-0.00417785	2.72135e-08
0.00177823	2.50938e-08	0.000493453	3.8385e-08	-0.00189876	4.32039e-08	-0.00419501	2.74357e-08
0.00178559	2.52993e-08	0.000495567	3.86996e-08	-0.00190649	4.35581e-08	-0.00421217	2.76589e-08
0.00179295	2.55055e-08	0.000497682	3.90154e-08	-0.00191423	4.39138e-08	-0.00422933	2.78829e-08
0.00180031	2.57127e-08	0.000499797	3.93326e-08	-0.00192196	4.42709e-08	-0.00424649	2.81078e-08
0.00180767	2.59206e-08	0.000501914	3.96509e-08	-0.00192969	4.46294e-08	-0.00426365	2.83336e-08
0.00181503	2.61294e-08	0.000504031	3.99706e-08	-0.00193743	4.49894e-08	-0.00428081	2.85602e-08
0.00182239	2.6339e-08	0.000506149	4.02916e-08	-0.00194516	4.53508e-08	-0.00429797	2.87878e-08
0.00182976	2.65494e-08	0.000508268	4.06138e-08	-0.00195289	4.57137e-08	-0.00431513	2.90162e-08
0.00183712	2.67607e-08	0.000510387	4.09373e-08	-0.00196062	4.6078e-08	-0.00433229	2.92456e-08
0.00184449	2.69728e-08	0.000512507	4.1262e-08	-0.00196835	4.64438e-08	-0.00434945	2.94758e-08
0.00185185	2.71858e-08	0.000514628	4.15881e-08	-0.00197608	4.68109e-08	-0.00436661	2.97069e-08
0.00185922	2.73995e-08	0.00051675	4.19154e-08	-0.00198381	4.71796e-08	-0.00438377	2.99388e-08
0.00186658	2.76141e-08	0.000518872	4.2244e-08	-0.00199154	4.75496e-08	-0.00440093	3.01717e-08
0.00187395	2.78296e-08	0.000520996	4.25739e-08	-0.00199927	4.79211e-08	-0.00441808	3.04054e-08
0.00188132	2.80458e-08	0.00052312	4.29051e-08	-0.002007	4.82941e-08	-0.00443524	3.06401e-08
0.00188868	2.82629e-08	0.000525244	4.32375e-08	-0.00201473	4.86685e-08	-0.0044524	3.08756e-08
0.00189605	2.84809e-08	0.00052737	4.35712e-08	-0.00202246	4.90443e-08	-0.00446956	3.11119e-08
0.00190342	2.86996e-08	0.000529496	4.39062e-08	-0.00203019	4.94216e-08	-0.00448671	3.13492e-08
0.00191079	2.89192e-08	0.000531623	4.42425e-08	-0.00203792	4.98003e-08	-0.00450387	3.15874e-08
0.00191816	2.91396e-08	0.000533751	4.458e-08	-0.00204564	5.01804e-08	-0.00452103	3.18264e-08
0.00192553	2.93609e-08	0.00053588	4.49188e-08	-0.00205337	5.0562e-08	-0.00453818	3.20663e-08
0.0019329	2.9583e-08	0.000538009	4.52589e-08	-0.0020611	5.0945e-08	-0.00455534	3.23071e-08
0.00194027	2.98059e-08	0.000540139	4.56003e-08	-0.00206882	5.13295e-08	-0.00457249	3.25488e-08
0.00194765	3.00296e-08	0.00054227	4.5943e-08	-0.00207655	5.17154e-08	-0.00458965	3.27913e-08
0.00195502	3.02542e-08	0.000544401	4.62869e-08	-0.00208427	5.21028e-08	-0.0046068	3.30347e-08
0.00196239	3.04796e-08	0.000546534	4.66321e-08	-0.002092	5.24915e-08	-0.00462396	3.32791e-08
0.00196977	3.07059e-08	0.000548667	4.69785e-08	-0.00209972	5.28818e-08	-0.00464111	3.35242e-08
0.00197714	3.09329e-08	0.000550801	4.73263e-08	-0.00210745	5.32734e-08	-0.00465827	3.37703e-08
0.00198452	3.11608e-08	0.000552935	4.76753e-08	-0.00211517	5.36665e-08	-0.00467542	3.40173e-08
0.0019919	3.13896e-08	0.000555071	4.80256e-08	-0.00212289	5.40611e-08	-0.00469257	3.42651e-08
0.00199927	3.16191e-08	0.000557207	4.83772e-08	-0.00213062	5.44571e-08	-0.00470973	3.45138e-08
0.00200665	3.18495e-08	0.000559344	4.87301e-08	-0.00213834	5.48545e-08	-0.00472688	3.47634e-08
0.00201403	3.20807e-08	0.000561481	4.90842e-08	-0.00214606	5.52533e-08	-0.00474403	3.50138e-08
0.00202141	3.23128e-08	0.00056362	4.94396e-08	-0.00215378	5.56536e-08	-0.00476118	3.52652e-08
0.00202878	3.25457e-08	0.000565759	4.97963e-08	-0.00216151	5.60554e-08	-0.00477834	3.55174e-08
0.00203616	3.27794e-08	0.000567899	5.01542e-08	-0.00216923	5.64585e-08	-0.00479549	3.57705e-08
0.00204354	3.30139e-08	0.00057004	5.05134e-08	-0.00217695	5.68632e-08	-0.00481264	3.60245e-08
0.00205093	3.32493e-08	0.000572181	5.0874e-08	-0.00218467	5.72692e-08	-0.00482979	3.62793e-08
0.00205831	3.34855e-08	0.000574323	5.12357e-08	-0.00219239	5.76767e-08	-0.00484694	3.6535e-08
0.00206569	3.37225e-08	0.000576466	5.15988e-08	-0.00220011	5.80856e-08	-0.00486409	3.67917e-08
0.00207307	3.39604e-08	0.00057861	5.19631e-08	-0.00220783	5.8496e-08	-0.00488124	3.70491e-08
0.00208045	3.41991e-08	0.000580754	5.23287e-08	-0.00221554	5.89078e-08	-0.00489839	3.73075e-08
0.00208784	3.44386e-08	0.0005829	5.26956e-08	-0.00222326	5.9321e-08	-0.00491554	3.75667e-08
0.00209522	3.46789e-08	0.000585046	5.30637e-08	-0.00223098	5.97357e-08	-0.00493269	3.78268e-08
0.00210261	3.49201e-08	0.000587192	5.34332e-08	-0.0022387	6.01518e-08	-0.00494984	3.80878e-08
0.00210999	3.51621e-08	0.00058934	5.38039e-08	-0.00224641	6.05694e-08	-0.00496699	3.83497e-08
0.00211738	3.54049e-08	0.000591488	5.41759e-08	-0.00225413	6.09884e-08	-0.00498414	3.86124e-08
0.00212477	3.56486e-08	0.000593637	5.45491e-08	-0.00226185	6.14088e-08	-0.00500129	3.8876e-08
0.00213215	3.58931e-08	0.000595787	5.49236e-08	-0.00226956	6.18307e-08	-0.00501844	3.91405e-08
0.00213954	3.61384e-08	0.000597938	5.52994e-08	-0.00227728	6.2254e-08	-0.00503558	3.94058e-08
0.00214693	3.63846e-08	0.000600089	5.56765e-08	-0.00228499	6.26788e-08	-0.00505273	3.96721e-08
0.00215432	3.66316e-08	0.000602241	5.60548e-08	-0.00229271	6.31049e-08	-0.00506988	3.99392e-08
0.00216171	3.68794e-08	0.000604394	5.64345e-08	-0.00230042	6.35326e-08	-0.00508702	4.02072e-08
0.0021691	3.7128e-08	0.000606548	5.68154e-08	-0.00230814	6.39616e-08	-0.00510417	4.0476e-08
0.00217649	3.73775e-08	0.000608702	5.71975e-08	-0.00231585	6.43921e-08	-0.00512132	4.07457e-08
0.00218388	3.76278e-08	0.000610857	5.7581e-08	-0.00232356	6.48241e-08	-0.00513846	4.10163e-08
0.00219127	3.78789e-08	0.000613013	5.79657e-08	-0.00233128	6.52574e-08	-0.00515561	4.12878e-08
0.00219867	3.81309e-08	0.00061517	5.83517e-08	-0.00233899	6.56922e-08	-0.00517276	4.15601e-08
0.00220606	3.83836e-08	0.000617327	5.87389e-08	-0.0023467	6.61285e-08	-0.0051899	4.18333e-08
0.00221345	3.86373e-08	0.000619485	5.91275e-08	-0.00235441	6.65662e-08	-0.00520705	4.21074e-08
0.00222085	3.88917e-08	0.000621644	5.95173e-08	-0.00236212	6.70053e-08	-0.00522419	4.23824e-08
0.00222824	3.9147e-08	0.000623804	5.99084e-08	-0.00236983	6.74459e-08	-0.00524133	4.26582e-08
0.00223564	3.94031e-08	0.000625964	6.03007e-08	-0.00237754	6.78879e-08	-0.00525848	4.29349e-08
0.00224303	3.966e-08	0.000628126	6.06943e-08	-0.00238525	6.83313e-08	-0.00527562	4.32125e-08
0.00225043	3.99177e-08	0.000630288	6.10892e-08	-0.00239296	6.87762e-08	-0.00529277	4.34909e-08
0.00225783	4.01763e-08	0.00063245	6.14854e-08	-0.00240067	6.92225e-08	-0.00530991	4.37702e-08
0.00226523	4.04357e-08	0.000634614	6.18829e-08	-0.00240838	6.96702e-08	-0.00532705	4.40504e-08
0.00227262	4.0696e-08	0.000636778	6.22816e-08	-0.00241609	7.01194e-08	-0.0053442	4.43315e-08
0.00228002	4.0957e-08	0.000638943	6.26816e-08	-0.0024238	7.057e-08	-0.00536134	4.46134e-08
0.00228742	4.12189e-08	0.000641109	6.30828e-08	-0.0024315	7.10221e-08	-0.00537848	4.48962e-08
0.00229482	4.14816e-08	0.000643276	6.34854e-08	-0.00243921	7.14755e-08	-0.00539562	4.51798e-08
0.00230222	4.17452e-08	0.000645443	6.38892e-08	-0.00244692	7.19305e-08	-0.00541276	4.54643e-08
0.00230963	4.20096e-08	0.000647611	6.42943e-08	-0.00245463	7.23868e-08	-0.0054299	4.57497e-08
0.00231703	4.22748e-08	0.00064978	6.47006e-08	-0.00246233	7.28446e-08	-0.00544705	4.6036e-08
0.00232443	4.25408e-08	0.00065195	6.51083e-08	-0.00247004	7.33039e-08	-0.00546419	4.63231e-08
0.00233183	4.28076e-08	0.00065412	6.55172e-08	-0.00247774	7.37645e-08	-0.00548133	4.66111e-08
0.00233924	4.30753e-08	0.000656291	6.59273e-08	-0.00248545	7.42266e-08	-0.00549847	4.69e-08
0.00234664	4.33438e-08	0.000658463	6.63388e-08	-0.00249315	7.46902e-08	-0.00551561	4.71897e-08
0.00235405	4.36132e-08	0.000660636	6.67515e-08	-0.00250085	7.51551e-08	-0.00553275	4.74804e-08
0.00236145	4.38833e-08	0.000662809	6.71655e-08	-0.00250856	7.56216e-08	-0.00554989	4.77718e-08
0.00236886	4.41543e-08	0.000664983	6.75807e-08	-0.00251626	7.60894e-08	-0.00556702	4.80642e-08
0.00237626	4.44261e-08	0.000667158	6.79973e-08	-0.00252396	7.65587e-08	-0.00558416	4.83574e-08
0.00238367	4.46988e-08	0.000669334	6.84151e-08	-0.00253167	7.70294e-08	-0.0056013	4.86514e-08
0.00239108	4.49723e-08	0.00067151	6.88341e-08	-0.00253937	7.75016e-08	-0.00561844	4.89464e-08
0.00239849	4.52466e-08	0.000673688	6.92545e-08	-0.00254707	7.79752e-08	-0.00563558	4.92422e-08
0.0024059	4.55217e-08	0.000675866	6.96761e-08	-0.00255477	7.84502e-08	-0.00565271	4.95388e-08
0.00241331	4.57976e-08	0.000678045	7.0099e-08	-0.00256247	7.89266e-08	-0.00566985	4.98364e-08
0.00242072	4.60744e-08	0.000680224	7.05232e-08	-0.00257017	7.94045e-08	-0.00568699	5.01348e-08
0.00242813	4.6352e-08	0.000682404	7.09486e-08	-0.00257787	7.98839e-08	-0.00570412	5.0434e-08
0.00243554	4.66305e-08	0.000684585	7.13753e-08	-0.00258557	8.03646e-08	-0.00572126	5.07342e-08
0.00244295	4.69097e-08	0.000686767	7.18033e-08	-0.00259327	8.08468e-08	-0.0057384	5.10352e-08
0.00245037	4.71898e-08	0.00068895	7.22325e-08	-0.00260097	8.13305e-08	-0.00575553	5.1337e-08
0.00245778	4.74707e-08	0.000691133	7.2663e-08	-0.00260867	8.18156e-08	-0.00577267	5.16397e-08
0.00246519	4.77525e-08	0.000693317	7.30948e-08	-0.00261637	8.23021e-08	-0.0057898	5.19433e-08
0.00247261	4.8035e-08	0.000695502	7.35279e-08	-0.00262406	8.279e-08	-0.00580694	5.22478e-08
0.00248002	4.83184e-08	0.000697688	7.39622e-08	-0.00263176	8.32794e-08	-0.00582407	5.25531e-08
0.00248744	4.86026e-08	0.000699874	7.43978e-08	-0.00263946	8.37702e-08	-0.00584121	5.28593e-08
0.00249485	4.88877e-08	0.000702062	7.48347e-08	-0.00264715	8.42624e-08	-0.00585834	5.31663e-08
0.00250227	4.91735e-08	0.00070425	7.52728e-08	-0.00265485	8.47561e-08	-0.00587547	5.34742e-08
0.00250969	4.94602e-08	0.000706438	7.57122e-08	-0.00266255	8.52512e-08	-0.00589261	5.3783e-08
0.00251711	4.97477e-08	0.000708628	7.61529e-08	-0.00267024	8.57478e-08	-0.00590974	5.40926e-08
0.00252452	5.00361e-08	0.000710818	7.65948e-08	-0.00267794	8.62458e-08	-0.00592687	5.44031e-08
0.00253194	5.03253e-08	0.000713009	7.7038e-08	-0.00268563	8.67452e-08	-0.00594401	5.47144e-08
0.00253936	5.06152e-08	0.000715201	7.74825e-08	-0.00269332	8.7246e-08	-0.00596114	5.50266e-08
0.00254678	5.09061e-08	0.000717393	7.79283e-08	-0.00270102	8.77483e-08	-0.00597827	5.53397e-08
0.0025542	5.11977e-08	0.000719587	7.83753e-08	-0.00270871	8.82521e-08	-0.0059954	5.56536e-08
0.00256163	5.14902e-08	0.000721781	7.88236e-08	-0.0027164	8.87572e-08	-0.00601253	5.59684e-08
0.00256905	5.17835e-08	0.000723976	7.92732e-08	-0.0027241	8.92638e-08	-0.00602966	5.62841e-08
0.00257647	5.20776e-08	0.000726171	7.9724e-08	-0.00273179	8.97718e-08	-0.00604679	5.66006e-08
0.00258389	5.23725e-08	0.000728368	8.01761e-08	-0.00273948	9.02813e-08	-0.00606393	5.6918e-08
0.00259132	5.26683e-08	0.000730565	8.06295e-08	-0.00274717	9.07922e-08	-0.00608106	5.72362e-08
0.00259874	5.29649e-08	0.000732763	8.10842e-08	-0.00275486	9.13045e-08	-0.00609819	5.75553e-08
0.00260617	5.32623e-08	0.000734961	8.15401e-08	-0.00276255	9.18182e-08	-0.00611531	5.78752e-08
0.00261359	5.35606e-08	0.000737161	8.19973e-08	-0.00277024	9.23334e-08	-0.00613244	5.8196e-08
0.00262102	5.38597e-08	0.000739361	8.24557e-08	-0.00277793	9.28501e-08	-0.00614957	5.85177e-08
0.00262845	5.41596e-08	0.000741562	8.29155e-08	-0.00278562	9.33681e-08	-0.0061667	5.88402e-08
0.00263587	5.44603e-08	0.000743764	8.33765e-08	-0.00279331	9.38876e-08	-0.00618383	5.91636e-08
0.0026433	5.47618e-08	0.000745966	8.38387e-08	-0.002801	9.44085e-08	-0.00620096	5.94879e-08
0.00265073	5.50642e-08	0.00074817	8.43022e-08	-0.00280869	9.49309e-08	-0.00621809	5.9813e-08
0.00265816	5.53674e-08	0.000750374	8.4767e-08	-0.00281637	9.54547e-08	-0.00623521	6.01389e-08
0.00266559	5.56714e-08	0.000752578	8.52331e-08	-0.00282406	9.59799e-08	-0.00625234	6.04657e-08
0.00267302	5.59762e-08	0.000754784	8.57005e-08	-0.00283175	9.65066e-08	-0.00626947	6.07934e-08
0.00268045	5.62819e-08	0.00075699	8.61691e-08	-0.00283943	9.70346e-08	-0.00628659	6.11219e-08
0.00268788	5.65884e-08	0.000759197	8.66389e-08	-0.00284712	9.75642e-08	-0.00630372	6.14513e-08
0.00269532	5.68957e-08	0.000761405	8.71101e-08	-0.00285481	9.80951e-08	-0.00632085	6.17816e-08
0.00270275	5.72038e-08	0.000763614	8.75825e-08	-0.00286249	9.86275e-08	-0.00633797	6.21127e-08
0.00271018	5.75128e-08	0.000765823	8.80562e-08	-0.00287018	9.91613e-08	-0.0063551	6.24446e-08
0.00271762	5.78226e-08	0.000768034	8.85311e-08	-0.00287786	9.96966e-08	-0.00637222	6.27774e-08
0.00272505	5.81332e-08	0.000770245	8.90073e-08	-0.00288554	1.00233e-07	-0.00638935	6.31111e-08
0.00273249	5.84446e-08	0.000772456	8.94848e-08	-0.00289323	1.00771e-07	-0.00640647	6.34456e-08
0.00273992	5.87569e-08	0.000774669	8.99636e-08	-0.00290091	1.01311e-07	-0.00642359	6.3781e-08
0.00274736	5.907e-08	0.000776882	9.04436e-08	-0.00290859	1.01852e-07	-0.00644072	6.41172e-08
0.00275479	5.93839e-08	0.000779096	9.09249e-08	-0.00291628	1.02394e-07	-0.00645784	6.44543e-08
0.00276223	5.96986e-08	0.000781311	9.14074e-08	-0.00292396	1.02938e-07	-0.00647497	6.47923e-08
0.00276967	6.00142e-08	0.000783526	9.18913e-08	-0.00293164	1.03483e-07	-0.00649209	6.5131e-08
0.00277711	6.03305e-08	0.000785743	9.23764e-08	-0.00293932	1.0403e-07	-0.00650921	6.54707e-08
0.00278455	6.06477e-08	0.00078796	9.28627e-08	-0.002947	1.04578e-07	-0.00652633	6.58112e-08
0.00279199	6.09657e-08	0.000790178	9.33504e-08	-0.00295468	1.05128e-07	-0.00654345	6.61525e-08
0.00279943	6.12846e-08	0.000792396	9.38392e-08	-0.00296236	1.05679e-07	-0.00656058	6.64948e-08
0.00280687	6.16043e-08	0.000794616	9.43294e-08	-0.00297004	1.06231e-07	-0.0065777	6.68378e-08
0.00281431	6.19247e-08	0.000796836	9.48208e-08	-0.00297772	1.06785e-07	-0.00659482	6.71817e-08
0.00282175	6.22461e-08	0.000799057	9.53135e-08	-0.0029854	1.07341e-07	-0.00661194	6.75265e-08
0.0028292	6.25682e-08	0.000801279	9.58075e-08	-0.00299308	1.07897e-07	-0.00662906	6.78721e-08
0.00283664	6.28912e-08	0.000803501	9.63027e-08	-0.00300076	1.08455e-07	-0.00664618	6.82186e-08
0.00284408	6.32149e-08	0.000805724	9.67992e-08	-0.00300843	1.09015e-07	-0.0066633	6.85659e-08
0.00285153	6.35395e-08	0.000807948	9.7297e-08	-0.00301611	1.09576e-07	-0.00668042	6.89141e-08
0.00285897	6.3865e-08	0.000810173	9.7796e-08	-0.00302379	1.10138e-07	-0.00669754	6.92631e-08
0.00286642	6.41912e-08	0.000812399	9.82963e-08	-0.00303146	1.10702e-07	-0.00671466	6.96129e-08
0.00287387	6.45183e-08	0.000814625	9.87979e-08	-0.00303914	1.11268e-07	-0.00673178	6.99637e-08
0.00288131	6.48462e-08	0.000816852	9.93007e-08	-0.00304682	1.11834e-07	-0.00674889	7.03152e-08
0.00288876	6.51749e-08	0.00081908	9.98048e-08	-0.00305449	1.12403e-07	-0.00676601	7.06677e-08
0.00289621	6.55044e-08	0.000821309	1.0031e-07	-0.00306216	1.12972e-07	-0.00678313	7.10209e-08
0.00290366	6.58348e-08	0.000823538	1.00817e-07	-0.00306984	1.13543e-07	-0.00680025	7.13751e-08
0.00291111	6.6166e-08	0.000825768	1.01325e-07	-0.00307751	1.14116e-07	-0.00681737	7.173e-08
0.00291856	6.6498e-08	0.000827999	1.01834e-07	-0.00308519	1.1469e-07	-0.00683448	7.20859e-08
0.00292601	6.68308e-08	0.000830231	1.02344e-07	-0.00309286	1.15265e-07	-0.0068516	7.24425e-08
0.00293346	6.71645e-08	0.000832463	1.02856e-07	-0.00310053	1.15842e-07	-0.00686871	7.28e-08
0.00294091	6.74989e-08	0.000834697	1.03369e-07	-0.0031082	1.1642e-07	-0.00688583	7.31584e-08
0.00294836	6.78342e-08	0.000836931	1.03883e-07	-0.00311588	1.17e-07	-0.00690295	7.35176e-08
0.00295582	6.81703e-08	0.000839165	1.04399e-07	-0.00312355	1.17581e-07	-0.00692006	7.38777e-08
0.00296327	6.85073e-08	0.000841401	1.04915e-07	-0.00313122	1.18163e-07	-0.00693718	7.42386e-08
0.00297072	6.8845e-08	0.000843637	1.05433e-07	-0.00313889	1.18747e-07	-0.00695429	7.46003e-08
0.00297818	6.91836e-08	0.000845875	1.05953e-07	-0.00314656	1.19332e-07	-0.00697141	7.4963e-08
0.00298563	6.9523e-08	0.000848112	1.06473e-07	-0.00315423	1.19919e-07	-0.00698852	7.53264e-08
0.00299309	6.98632e-08	0.000850351	1.06995e-07	-0.0031619	1.20507e-07	-0.00700563	7.56907e-08
0.00300055	7.02043e-08	0.00085259	1.07518e-07	-0.00316957	1.21097e-07	-0.00702275	7.60558e-08
0.003008	7.05461e-08	0.000854831	1.08043e-07	-0.00317724	1.21688e-07	-0.00703986	7.64218e-08
0.00301546	7.08888e-08	0.000857072	1.08568e-07	-0.00318491	1.22281e-07	-0.00705697	7.67887e-08
0.00302292	7.12323e-08	0.000859313	1.09095e-07	-0.00319257	1.22875e-07	-0.00707408	7.71564e-08
0.00303038	7.15766e-08	0.000861556	1.09623e-07	-0.00320024	1.2347e-07	-0.0070912	7.75249e-08
0.00303784	7.19218e-08	0.000863799	1.10153e-07	-0.00320791	1.24067e-07	-0.00710831	7.78943e-08
0.0030453	7.22678e-08	0.000866043	1.10683e-07	-0.00321558	1.24665e-07	-0.00712542	7.82645e-08
0.00305276	7.26146e-08	0.000868288	1.11215e-07	-0.00322324	1.25265e-07	-0.00714253	7.86355e-08
0.00306022	7.29622e-08	0.000870534	1.11748e-07	-0.00323091	1.25866e-07	-0.00715964	7.90074e-08
0.00306768	7.33106e-08	0.00087278	1.12283e-07	-0.00323857	1.26468e-07	-0.00717675	7.93802e-08
0.00307514	7.36598e-08	0.000875027	1.12819e-07	-0.00324624	1.27072e-07	-0.00719386	7.97538e-08
0.00308261	7.40099e-08	0.000877275	1.13356e-07	-0.0032539	1.27678e-07	-0.00721097	8.01282e-08
0.00309007	7.43608e-08	0.000879524	1.13894e-07	-0.00326157	1.28284e-07	-0.00722808	8.05035e-08
0.00309753	7.47125e-08	0.000881773	1.14433e-07	-0.00326923	1.28893e-07	-0.00724519	8.08796e-08
0.003105	7.50651e-08	0.000884023	1.14974e-07	-0.00327689	1.29502e-07	-0.0072623	8.12566e-08
0.00311246	7.54184e-08	0.000886274	1.15516e-07	-0.00328456	1.30113e-07	-0.00727941	8.16344e-08
0.00311993	7.57726e-08	0.000888526	1.1606e-07	-0.00329222	1.30726e-07	-0.00729652	8.20131e-08
0.0031274	7.61276e-08	0.000890779	1.16604e-07	-0.00329988	1.3134e-07	-0.00731363	8.23926e-08
0.00313486	7.64834e-08	0.000893032	1.1715e-07	-0.00330754	1.31955e-07	-0.00733073	8.27729e-08
0.00314233	7.684e-08	0.000895286	1.17697e-07	-0.00331521	1.32572e-07	-0.00734784	8.31541e-08
0.0031498	7.71975e-08	0.000897541	1.18246e-07	-0.00332287	1.3319e-07	-0.00736495	8.35361e-08
0.00315727	7.75558e-08	0.000899797	1.18795e-07	-0.00333053	1.3381e-07	-0.00738206	8.39189e-08
0.00316474	7.79148e-08	0.000902053	1.19346e-07	-0.00333819	1.34431e-07	-0.00739916	8.43027e-08
0.00317221	7.82748e-08	0.00090431	1.19898e-07	-0.00334585	1.35053e-07	-0.00741627	8.46872e-08
0.00317968	7.86355e-08	0.000906568	1.20452e-07	-0.00335351	1.35677e-07	-0.00743337	8.50726e-08
0.00318715	7.8997e-08	0.000908827	1.21006e-07	-0.00336117	1.36303e-07	-0.00745048	8.54588e-08
0.00319462	7.93594e-08	0.000911087	1.21562e-07	-0.00336882	1.36929e-07	-0.00746758	8.58459e-08
0.0032021	7.97226e-08	0.000913347	1.2212e-07	-0.00337648	1.37558e-07	-0.00748469	8.62338e-08
0.00320957	8.00866e-08	0.000915608	1.22678e-07	-0.00338414	1.38187e-07	-0.00750179	8.66225e-08
0.00321704	8.04514e-08	0.00091787	1.23238e-07	-0.0033918	1.38818e-07	-0.0075189	8.70121e-08
0.00322452	8.08171e-08	0.000920132	1.23799e-07	-0.00339945	1.39451e-07	-0.007536	8.74025e-08
0.00323199	8.11836e-08	0.000922396	1.24361e-07	-0.00340711	1.40085e-07	-0.00755311	8.77938e-08
0.00323947	8.15509e-08	0.00092466	1.24925e-07	-0.00341477	1.4072e-07	-0.00757021	8.81859e-08
0.00324694	8.1919e-08	0.000926925	1.25489e-07	-0.00342242	1.41357e-07	-0.00758731	8.85788e-08
0.00325442	8.22879e-08	0.00092919	1.26056e-07	-0.00343008	1.41995e-07	-0.00760442	8.89726e-08
0.0032619	8.26576e-08	0.000931457	1.26623e-07	-0.00343773	1.42635e-07	-0.00762152	8.93672e-08
0.00326937	8.30282e-08	0.000933724	1.27191e-07	-0.00344539	1.43276e-07	-0.00763862	8.97627e-08
0.00327685	8.33996e-08	0.000935992	1.27761e-07	-0.00345304	1.43918e-07	-0.00765572	9.01589e-08
0.00328433	8.37718e-08	0.000938261	1.28332e-07	-0.0034607	1.44562e-07	-0.00767282	9.05561e-08
0.00329181	8.41448e-08	0.000940531	1.28905e-07	-0.00346835	1.45208e-07	-0.00768992	9.0954e-08
0.00329929	8.45186e-08	0.000942801	1.29478e-07	-0.003476	1.45855e-07	-0.00770702	9.13528e-08
0.00330677	8.48933e-08	0.000945072	1.30053e-07	-0.00348365	1.46503e-07	-0.00772413	9.17525e-08
0.00331425	8.52688e-08	0.000947344	1.30629e-07	-0.00349131	1.47152e-07	-0.00774123	9.21529e-08
0.00332174	8.56451e-08	0.000949617	1.31207e-07	-0.00349896	1.47803e-07	-0.00775833	9.25542e-08
0.00332922	8.60222e-08	0.00095189	1.31786e-07	-0.00350661	1.48456e-07	-0.00777542	9.29564e-08
0.0033367	8.64001e-08	0.000954164	1.32366e-07	-0.00351426	1.4911e-07	-0.00779252	9.33594e-08
0.00334419	8.67789e-08	0.000956439	1.32947e-07	-0.00352191	1.49765e-07	-0.00780962	9.37632e-08
0.00335167	8.71584e-08	0.000958715	1.33529e-07	-0.00352956	1.50422e-07	-0.00782672	9.41678e-08
0.00335916	8.75388e-08	0.000960992	1.34113e-07	-0.00353721	1.5108e-07	-0.00784382	9.45733e-08
0.00336664	8.792e-08	0.000963269	1.34698e-07	-0.00354486	1.5174e-07	-0.00786092	9.49796e-08
0.00337413	8.8302e-08	0.000965547	1.35284e-07	-0.00355251	1.52401e-07	-0.00787802	9.53868e-08
0.00338161	8.86849e-08	0.000967826	1.35872e-07	-0.00356016	1.53063e-07	-0.00789511	9.57947e-08
0.0033891	8.90685e-08	0.000970106	1.3646e-07	-0.0035678	1.53727e-07	-0.00791221	9.62036e-08
0.00339659	8.9453e-08	0.000972386	1.37051e-07	-0.00357545	1.54393e-07	-0.00792931	9.66132e-08
0.00340408	8.98383e-08	0.000974667	1.37642e-07	-0.0035831	1.55059e-07	-0.0079464	9.70237e-08
0.00341157	9.02244e-08	0.000976949	1.38234e-07	-0.00359075	1.55728e-07	-0.0079635	9.7435e-08
0.00341906	9.06113e-08	0.000979232	1.38828e-07	-0.00359839	1.56397e-07	-0.00798059	9.78472e-08
0.00342655	9.09991e-08	0.000981515	1.39423e-07	-0.00360604	1.57068e-07	-0.00799769	9.82601e-08
0.00343404	9.13876e-08	0.0009838	1.4002e-07	-0.00361368	1.57741e-07	-0.00801478	9.8674e-08
0.00344153	9.1777e-08	0.000986085	1.40617e-07	-0.00362133	1.58415e-07	-0.00803188	9.90886e-08
0.00344902	9.21672e-08	0.000988371	1.41216e-07	-0.00362897	1.5909e-07	-0.00804897	9.95041e-08
0.00345651	9.25582e-08	0.000990657	1.41816e-07	-0.00363662	1.59767e-07	-0.00806607	9.99204e-08
0.00346401	9.295e-08	0.000992945	1.42418e-07	-0.00364426	1.60445e-07	-0.00808316	1.00338e-07
0.0034715	9.33427e-08	0.000995233	1.4302e-07	-0.00365191	1.61124e-07	-0.00810025	1.00755e-07
0.003479	9.37362e-08	0.000997522	1.43624e-07	-0.00365955	1.61805e-07	-0.00811735	1.01174e-07
0.00348649	9.41304e-08	0.000999812	1.44229e-07	-0.00366719	1.62488e-07	-0.00813444	1.01594e-07
0.00349399	9.45255e-08	0.0010021	1.44836e-07	-0.00367483	1.63172e-07	-0.00815153	1.02014e-07
0.00350148	9.49214e-08	0.00100439	1.45443e-07	-0.00368248	1.63857e-07	-0.00816862	1.02436e-07
0.00350898	9.53182e-08	0.00100669	1.46052e-07	-0.00369012	1.64544e-07	-0.00818572	1.02858e-07
0.00351648	9.57157e-08	0.00100898	1.46663e-07	-0.00369776	1.65232e-07	-0.00820281	1.03281e-07
0.00352398	9.61141e-08	0.00101127	1.47274e-07	-0.0037054	1.65921e-07	-0.0082199	1.03705e-07
0.00353147	9.65133e-08	0.00101357	1.47887e-07	-0.00371304	1.66612e-07	-0.00823699	1.04129e-07
0.00353897	9.69133e-08	0.00101586	1.48501e-07	-0.00372068	1.67305e-07	-0.00825408	1.04555e-07
0.00354647	9.73141e-08	0.00101816	1.49116e-07	-0.00372832	1.67999e-07	-0.00827117	1.04981e-07
0.00355397	9.77157e-08	0.00102045	1.49733e-07	-0.00373596	1.68694e-07	-0.00828826	1.05408e-07
0.00356148	9.81182e-08	0.00102275	1.5035e-07	-0.0037436	1.69391e-07	-0.00830535	1.05836e-07
0.00356898	9.85214e-08	0.00102505	1.50969e-07	-0.00375123	1.70089e-07	-0.00832244	1.06265e-07
0.00357648	9.89255e-08	0.00102735	1.5159e-07	-0.00375887	1.70788e-07	-0.00833953	1.06694e-07
0.00358398	9.93304e-08	0.00102965	1.52211e-07	-0.00376651	1.71489e-07	-0.00835662	1.07125e-07
0.00359149	9.97361e-08	0.00103195	1.52834e-07	-0.00377415	1.72192e-07	-0.0083737	1.07556e-07
0.00359899	1.00143e-07	0.00103425	1.53458e-07	-0.00378178	1.72896e-07	-0.00839079	1.07988e-07
0.00360649	1.0055e-07	0.00103655	1.54083e-07	-0.00378942	1.73601e-07	-0.00840788	1.08421e-07
0.003614	1.00958e-07	0.00103886	1.5471e-07	-0.00379706	1.74307e-07	-0.00842497	1.08854e-07
0.00362151	1.01367e-07	0.00104116	1.55338e-07	-0.00380469	1.75016e-07	-0.00844205	1.09289e-07
0.00362901	1.01777e-07	0.00104346	1.55967e-07	-0.00381233	1.75725e-07	-0.00845914	1.09724e-07
0.00363652	1.02187e-07	0.00104577	1.56597e-07	-0.00381996	1.76436e-07	-0.00847623	1.10161e-07
0.00364403	1.02599e-07	0.00104808	1.57229e-07	-0.00382759	1.77148e-07	-0.00849331	1.10598e-07
0.00365153	1.03011e-07	0.00105038	1.57862e-07	-0.00383523	1.77862e-07	-0.0085104	1.11035e-07
0.00365904	1.03424e-07	0.00105269	1.58496e-07	-0.00384286	1.78577e-07	-0.00852748	1.11474e-07
0.00366655	1.03838e-07	0.001055	1.59131e-07	-0.00385049	1.79294e-07	-0.00854457	1.11914e-07
0.00367406	1.04253e-07	0.00105731	1.59768e-07	-0.00385813	1.80012e-07	-0.00856165	1.12354e-07
0.00368157	1.04668e-07	0.00105962	1.60406e-07	-0.00386576	1.80732e-07	-0.00857874	1.12795e-07
0.00368908	1.05085e-07	0.00106193	1.61045e-07	-0.00387339	1.81452e-07	-0.00859582	1.13237e-07
0.0036966	1.05502e-07	0.00106424	1.61686e-07	-0.00388102	1.82175e-07	-0.0086129	1.1368e-07
0.00370411	1.0592e-07	0.00106655	1.62327e-07	-0.00388865	1.82899e-07	-0.00862999	1.14123e-07
0.00371162	1.06338e-07	0.00106887	1.6297e-07	-0.00389628	1.83624e-07	-0.00864707	1.14568e-07
0.00371913	1.06758e-07	0.00107118	1.63614e-07	-0.00390391	1.8435e-07	-0.00866415	1.15013e-07
0.00372665	1.07178e-07	0.00107349	1.6426e-07	-0.00391154	1.85078e-07	-0.00868123	1.15459e-07
0.00373416	1.076e-07	0.00107581	1.64907e-07	-0.00391917	1.85808e-07	-0.00869832	1.15906e-07
0.00374168	1.08022e-07	0.00107813	1.65554e-07	-0.0039268	1.86539e-07	-0.0087154	1.16354e-07
0.0037492	1.08444e-07	0.00108044	1.66204e-07	-0.00393443	1.87271e-07	-0.00873248	1.16802e-07
0.00375671	1.08868e-07	0.00108276	1.66854e-07	-0.00394206	1.88005e-07	-0.00874956	1.17252e-07
0.00376423	1.09292e-07	0.00108508	1.67506e-07	-0.00394969	1.8874e-07	-0.00876664	1.17702e-07
0.00377175	1.09718e-07	0.0010874	1.68159e-07	-0.00395731	1.89476e-07	-0.00878372	1.18153e-07
0.00377926	1.10144e-07	0.00108972	1.68813e-07	-0.00396494	1.90214e-07	-0.0088008	1.18605e-07
0.00378678	1.10571e-07	0.00109204	1.69469e-07	-0.00397257	1.90954e-07	-0.00881788	1.19057e-07
0.0037943	1.10998e-07	0.00109436	1.70126e-07	-0.00398019	1.91695e-07	-0.00883496	1.19511e-07
0.00380182	1.11427e-07	0.00109668	1.70784e-07	-0.00398782	1.92437e-07	-0.00885204	1.19965e-07
0.00380934	1.11856e-07	0.00109901	1.71443e-07	-0.00399544	1.93181e-07	-0.00886912	1.2042e-07
0.00381687	1.12286e-07	0.00110133	1.72103e-07	-0.00400307	1.93926e-07	-0.00888619	1.20876e-07
0.00382439	1.12717e-07	0.00110366	1.72765e-07	-0.00401069	1.94672e-07	-0.00890327	1.21333e-07
0.00383191	1.13149e-07	0.00110598	1.73428e-07	-0.00401832	1.9542e-07	-0.00892035	1.2179e-07
0.00383943	1.13582e-07	0.00110831	1.74093e-07	-0.00402594	1.9617e-07	-0.00893743	1.22249e-07
0.00384696	1.14015e-07	0.00111064	1.74758e-07	-0.00403356	1.9692e-07	-0.0089545	1.22708e-07
0.00385448	1.14449e-07	0.00111296	1.75425e-07	-0.00404118	1.97673e-07	-0.00897158	1.23168e-07
0.00386201	1.14884e-07	0.00111529	1.76093e-07	-0.00404881	1.98426e-07	-0.00898866	1.23629e-07
0.00386953	1.1532e-07	0.00111762	1.76762e-07	-0.00405643	1.99181e-07	-0.00900573	1.2409e-07
0.00387706	1.15757e-07	0.00111995	1.77433e-07	-0.00406405	1.99938e-07	-0.00902281	1.24553e-07
0.00388458	1.16194e-07	0.00112228	1.78105e-07	-0.00407167	2.00696e-07	-0.00903988	1.25016e-07
0.00389211	1.16633e-07	0.00112461	1.78778e-07	-0.00407929	2.01455e-07	-0.00905696	1.2548e-07
0.00389964	1.17072e-07	0.00112695	1.79452e-07	-0.00408691	2.02216e-07	-0.00907403	1.25945e-07
0.00390717	1.17512e-07	0.00112928	1.80128e-07	-0.00409453	2.02978e-07	-0.00909111	1.26411e-07
0.0039147	1.17953e-07	0.00113161	1.80805e-07	-0.00410215	2.03741e-07	-0.00910818	1.26877e-07
0.00392223	1.18394e-07	0.00113395	1.81483e-07	-0.00410977	2.04506e-07	-0.00912525	1.27345e-07
0.00392976	1.18836e-07	0.00113629	1.82162e-07	-0.00411739	2.05273e-07	-0.00914233	1.27813e-07
0.00393729	1.1928e-07	0.00113862	1.82843e-07	-0.00412501	2.06041e-07	-0.0091594	1.28282e-07
0.00394482	1.19724e-07	0.00114096	1.83525e-07	-0.00413262	2.0681e-07	-0.00917647	1.28752e-07
0.00395235	1.20168e-07	0.0011433	1.84208e-07	-0.00414024	2.07581e-07	-0.00919354	1.29222e-07
0.00395988	1.20614e-07	0.00114564	1.84893e-07	-0.00414786	2.08353e-07	-0.00921062	1.29694e-07
0.00396742	1.2106e-07	0.00114798	1.85578e-07	-0.00415547	2.09126e-07	-0.00922769	1.30166e-07
0.00397495	1.21508e-07	0.00115032	1.86265e-07	-0.00416309	2.09901e-07	-0.00924476	1.30639e-07
0.00398249	1.21956e-07	0.00115266	1.86953e-07	-0.00417071	2.10678e-07	-0.00926183	1.31113e-07
0.00399002	1.22405e-07	0.001155	1.87643e-07	-0.00417832	2.11455e-07	-0.0092789	1.31588e-07
0.00399756	1.22854e-07	0.00115734	1.88333e-07	-0.00418594	2.12235e-07	-0.00929597	1.32063e-07
0.00400509	1.23305e-07	0.00115969	1.89025e-07	-0.00419355	2.13015e-07	-0.00931304	1.32539e-07
0.00401263	1.23756e-07	0.00116203	1.89719e-07	-0.00420116	2.13797e-07	-0.00933011	1.33016e-07
0.00402017	1.24208e-07	0.00116438	1.90413e-07	-0.00420878	2.14581e-07	-0.00934718	1.33494e-07
0.0040277	1.24661e-07	0.00116672	1.91109e-07	-0.00421639	2.15366e-07	-0.00936425	1.33973e-07
0.00403524	1.25115e-07	0.00116907	1.91806e-07	-0.004224	2.16152e-07	-0.00938131	1.34453e-07
0.00404278	1.25569e-07	0.00117142	1.92504e-07	-0.00423162	2.1694e-07	-0.00939838	1.34933e-07
0.00405032	1.26025e-07	0.00117376	1.93203e-07	-0.00423923	2.17729e-07	-0.00941545	1.35414e-07
0.00405786	1.26481e-07	0.00117611	1.93904e-07	-0.00424684	2.1852e-07	-0.00943252	1.35896e-07
0.0040654	1.26938e-07	0.00117846	1.94606e-07	-0.00425445	2.19312e-07	-0.00944958	1.36379e-07
0.00407295	1.27396e-07	0.00118081	1.95309e-07	-0.00426206	2.20105e-07	-0.00946665	1.36863e-07
0.00408049	1.27854e-07	0.00118316	1.96014e-07	-0.00426967	2.209e-07	-0.00948372	1.37347e-07
0.00408803	1.28314e-07	0.00118552	1.9672e-07	-0.00427728	2.21696e-07	-0.00950078	1.37832e-07
0.00409557	1.28774e-07	0.00118787	1.97427e-07	-0.00428489	2.22494e-07	-0.00951785	1.38318e-07
0.00410312	1.29235e-07	0.00119022	1.98135e-07	-0.0042925	2.23293e-07	-0.00953491	1.38805e-07
0.00411066	1.29697e-07	0.00119258	1.98844e-07	-0.00430011	2.24093e-07	-0.00955198	1.39293e-07
0.00411821	1.30159e-07	0.00119493	1.99555e-07	-0.00430772	2.24895e-07	-0.00956904	1.39781e-07
0.00412575	1.30623e-07	0.00119729	2.00267e-07	-0.00431532	2.25699e-07	-0.00958611	1.40271e-07
0.0041333	1.31087e-07	0.00119965	2.0098e-07	-0.00432293	2.26503e-07	-0.00960317	1.40761e-07
0.00414085	1.31552e-07	0.001202	2.01695e-07	-0.00433054	2.2731e-07	-0.00962023	1.41252e-07
0.00414839	1.32018e-07	0.00120436	2.02411e-07	-0.00433815	2.28117e-07	-0.0096373	1.41743e-07
0.00415594	1.32485e-07	0.00120672	2.03128e-07	-0.00434575	2.28926e-07	-0.00965436	1.42236e-07
0.00416349	1.32952e-07	0.00120908	2.03846e-07	-0.00435336	2.29737e-07	-0.00967142	1.42729e-07
0.00417104	1.33421e-07	0.00121144	2.04566e-07	-0.00436096	2.30549e-07	-0.00968849	1.43223e-07
0.00417859	1.3389e-07	0.0012138	2.05286e-07	-0.00436857	2.31362e-07	-0.00970555	1.43718e-07
0.00418614	1.3436e-07	0.00121617	2.06008e-07	-0.00437617	2.32177e-07	-0.00972261	1.44214e-07
0.00419369	1.3483e-07	0.00121853	2.06732e-07	-0.00438378	2.32993e-07	-0.00973967	1.44711e-07
0.00420124	1.35302e-07	0.00122089	2.07456e-07	-0.00439138	2.3381e-07	-0.00975673	1.45208e-07
0.0042088	1.35774e-07	0.00122326	2.08182e-07	-0.00439898	2.34629e-07	-0.00977379	1.45706e-07
0.00421635	1.36248e-07	0.00122562	2.08909e-07	-0.00440659	2.3545e-07	-0.00979085	1.46205e-07
0.0042239	1.36722e-07	0.00122799	2.09637e-07	-0.00441419	2.36272e-07	-0.00980791	1.46705e-07
0.00423146	1.37196e-07	0.00123036	2.10367e-07	-0.00442179	2.37095e-07	-0.00982497	1.47206e-07
0.00423901	1.37672e-07	0.00123273	2.11098e-07	-0.00442939	2.37919e-07	-0.00984203	1.47707e-07
0.00424657	1.38148e-07	0.00123509	2.1183e-07	-0.00443699	2.38746e-07	-0.00985909	1.48209e-07
0.00425412	1.38626e-07	0.00123746	2.12563e-07	-0.00444459	2.39573e-07	-0.00987615	1.48712e-07
0.00426168	1.39104e-07	0.00123983	2.13298e-07	-0.00445219	2.40402e-07	-0.0098932	1.49216e-07
0.00426924	1.39583e-07	0.00124221	2.14033e-07	-0.00445979	2.41232e-07	-0.00991026	1.4972e-07
0.00427679	1.40062e-07	0.00124458	2.14771e-07	-0.00446739	2.42064e-07	-0.00992732	1.50226e-07
0.00428435	1.40543e-07	0.00124695	2.15509e-07	-0.00447499	2.42897e-07	-0.00994437	1.50732e-07
0.00429191	1.41024e-07	0.00124932	2.16248e-07	-0.00448259	2.43732e-07	-0.00996143	1.51239e-07
0.00429947	1.41506e-07	0.0012517	2.16989e-07	-0.00449019	2.44568e-07	-0.00997849	1.51747e-07
0.00430703	1.41989e-07	0.00125407	2.17731e-07	-0.00449779	2.45405e-07	-0.00999554	1.52256e-07
0.00431459	1.42473e-07	0.00125645	2.18475e-07	-0.00450538	2.46244e-07	-0.0100126	1.52765e-07
0.00432215	1.42957e-07	0.00125883	2.19219e-07	-0.00451298	2.47084e-07	-0.0100297	1.53275e-07
0.00432972	1.43443e-07	0.0012612	2.19965e-07	-0.00452058	2.47926e-07	-0.0100467	1.53786e-07
0.00433728	1.43929e-07	0.00126358	2.20712e-07	-0.00452817	2.48769e-07	-0.0100638	1.54298e-07
0.00434484	1.44416e-07	0.00126596	2.21461e-07	-0.00453577	2.49613e-07	-0.0100808	1.54811e-07
0.0043524	1.44903e-07	0.00126834	2.2221e-07	-0.00454337	2.50459e-07	-0.0100979	1.55324e-07
0.00435997	1.45392e-07	0.00127072	2.22961e-07	-0.00455096	2.51307e-07	-0.0101149	1.55838e-07
0.00436753	1.45881e-07	0.0012731	2.23713e-07	-0.00455855	2.52155e-07	-0.010132	1.56353e-07
0.0043751	1.46372e-07	0.00127548	2.24466e-07	-0.00456615	2.53006e-07	-0.010149	1.56869e-07
0.00438267	1.46863e-07	0.00127787	2.25221e-07	-0.00457374	2.53857e-07	-0.0101661	1.57386e-07
0.00439023	1.47354e-07	0.00128025	2.25977e-07	-0.00458134	2.5471e-07	-0.0101831	1.57903e-07
0.0043978	1.47847e-07	0.00128263	2.26734e-07	-0.00458893	2.55565e-07	-0.0102002	1.58421e-07
0.00440537	1.48341e-07	0.00128502	2.27492e-07	-0.00459652	2.5642e-07	-0.0102172	1.58941e-07
0.00441294	1.48835e-07	0.00128741	2.28252e-07	-0.00460411	2.57278e-07	-0.0102343	1.5946e-07
0.0044205	1.4933e-07	0.00128979	2.29013e-07	-0.0046117	2.58136e-07	-0.0102513	1.59981e-07
0.00442807	1.49826e-07	0.00129218	2.29775e-07	-0.0046193	2.58996e-07	-0.0102684	1.60502e-07
0.00443565	1.50322e-07	0.00129457	2.30538e-07	-0.00462689	2.59858e-07	-0.0102854	1.61025e-07
0.00444322	1.5082e-07	0.00129696	2.31303e-07	-0.00463448	2.60721e-07	-0.0103025	1.61548e-07
0.00445079	1.51318e-07	0.00129935	2.32069e-07	-0.00464207	2.61585e-07	-0.0103195	1.62071e-07
0.00445836	1.51817e-07	0.00130174	2.32836e-07	-0.00464966	2.62451e-07	-0.0103366	1.62596e-07
0.00446593	1.52317e-07	0.00130413	2.33604e-07	-0.00465725	2.63318e-07	-0.0103536	1.63121e-07
0.00447351	1.52818e-07	0.00130652	2.34374e-07	-0.00466483	2.64187e-07	-0.0103707	1.63648e-07
0.00448108	1.53319e-07	0.00130892	2.35144e-07	-0.00467242	2.65057e-07	-0.0103877	1.64175e-07
0.00448865	1.53822e-07	0.00131131	2.35917e-07	-0.00468001	2.65928e-07	-0.0104048	1.64703e-07
0.00449623	1.54325e-07	0.0013137	2.3669e-07	-0.0046876	2.66801e-07	-0.0104218	1.65231e-07
0.0045038	1.54829e-07	0.0013161	2.37465e-07	-0.00469518	2.67675e-07	-0.0104389	1.6576e-07
0.00451138	1.55333e-07	0.0013185	2.3824e-07	-0.00470277	2.68551e-07	-0.0104559	1.66291e-07
0.00451896	1.55839e-07	0.00132089	2.39017e-07	-0.00471036	2.69428e-07	-0.010473	1.66822e-07
0.00452654	1.56345e-07	0.00132329	2.39796e-07	-0.00471794	2.70306e-07	-0.01049	1.67353e-07
0.00453411	1.56852e-07	0.00132569	2.40575e-07	-0.00472553	2.71186e-07	-0.0105071	1.67886e-07
0.00454169	1.5736e-07	0.00132809	2.41356e-07	-0.00473311	2.72068e-07	-0.0105241	1.68419e-07
0.00454927	1.57869e-07	0.00133049	2.42138e-07	-0.0047407	2.7295e-07	-0.0105411	1.68954e-07
0.00455685	1.58379e-07	0.00133289	2.42922e-07	-0.00474828	2.73835e-07	-0.0105582	1.69489e-07
0.00456443	1.58889e-07	0.00133529	2.43706e-07	-0.00475587	2.7472e-07	-0.0105752	1.70024e-07
0.00457201	1.594e-07	0.00133769	2.44492e-07	-0.00476345	2.75607e-07	-0.0105923	1.70561e-07
0.00457959	1.59912e-07	0.0013401	2.45279e-07	-0.00477103	2.76496e-07	-0.0106093	1.71098e-07
0.00458718	1.60425e-07	0.0013425	2.46068e-07	-0.00477861	2.77385e-07	-0.0106264	1.71636e-07
0.00459476	1.60939e-07	0.00134491	2.46857e-07	-0.0047862	2.78277e-07	-0.0106434	1.72175e-07
0.00460234	1.61453e-07	0.00134731	2.47648e-07	-0.00479378	2.79169e-07	-0.0106604	1.72715e-07
0.00460993	1.61968e-07	0.00134972	2.4844e-07	-0.00480136	2.80063e-07	-0.0106775	1.73255e-07
0.00461751	1.62484e-07	0.00135213	2.49233e-07	-0.00480894	2.80959e-07	-0.0106945	1.73797e-07
0.0046251	1.63001e-07	0.00135453	2.50028e-07	-0.00481652	2.81856e-07	-0.0107116	1.74339e-07
0.00463268	1.63519e-07	0.00135694	2.50824e-07	-0.0048241	2.82754e-07	-0.0107286	1.74882e-07
0.00464027	1.64037e-07	0.00135935	2.51621e-07	-0.00483168	2.83654e-07	-0.0107456	1.75425e-07
0.00464786	1.64557e-07	0.00136176	2.52419e-07	-0.00483926	2.84555e-07	-0.0107627	1.7597e-07
0.00465544	1.65077e-07	0.00136418	2.53219e-07	-0.00484684	2.85457e-07	-0.0107797	1.76515e-07
0.00466303	1.65598e-07	0.00136659	2.5402e-07	-0.00485441	2.86361e-07	-0.0107968	1.77061e-07
0.00467062	1.66119e-07	0.001369	2.54822e-07	-0.00486199	2.87267e-07	-0.0108138	1.77608e-07
0.00467821	1.66642e-07	0.00137141	2.55625e-07	-0.00486957	2.88174e-07	-0.0108308	1.78156e-07
0.0046858	1.67165e-07	0.00137383	2.5643e-07	-0.00487715	2.89082e-07	-0.0108479	1.78704e-07
0.00469339	1.67689e-07	0.00137624	2.57235e-07	-0.00488472	2.89991e-07	-0.0108649	1.79253e-07
0.00470098	1.68214e-07	0.00137866	2.58042e-07	-0.0048923	2.90903e-07	-0.010882	1.79803e-07
0.00470857	1.6874e-07	0.00138108	2.58851e-07	-0.00489988	2.91815e-07	-0.010899	1.80354e-07
0.00471617	1.69266e-07	0.00138349	2.5966e-07	-0.00490745	2.92729e-07	-0.010916	1.80906e-07
0.00472376	1.69794e-07	0.00138591	2.60471e-07	-0.00491503	2.93644e-07	-0.0109331	1.81458e-07
0.00473135	1.70322e-07	0.00138833	2.61283e-07	-0.0049226	2.94561e-07	-0.0109501	1.82011e-07
0.00473895	1.70851e-07	0.00139075	2.62096e-07	-0.00493017	2.95479e-07	-0.0109671	1.82565e-07
0.00474654	1.7138e-07	0.00139317	2.62911e-07	-0.00493775	2.96398e-07	-0.0109842	1.8312e-07
0.00475414	1.71911e-07	0.00139559	2.63727e-07	-0.00494532	2.97319e-07	-0.0110012	1.83675e-07
0.00476173	1.72442e-07	0.00139802	2.64544e-07	-0.00495289	2.98242e-07	-0.0110182	1.84232e-07
0.00476933	1.72974e-07	0.00140044	2.65362e-07	-0.00496047	2.99166e-07	-0.0110353	1.84789e-07
0.00477693	1.73507e-07	0.00140286	2.66182e-07	-0.00496804	3.00091e-07	-0.0110523	1.85346e-07
0.00478453	1.74041e-07	0.00140529	2.67002e-07	-0.00497561	3.01017e-07	-0.0110693	1.85905e-07
0.00479213	1.74576e-07	0.00140771	2.67824e-07	-0.00498318	3.01945e-07	-0.0110864	1.86465e-07
0.00479972	1.75111e-07	0.00141014	2.68648e-07	-0.00499075	3.02875e-07	-0.0111034	1.87025e-07
0.00480732	1.75647e-07	0.00141257	2.69472e-07	-0.00499832	3.03806e-07	-0.0111204	1.87586e-07
0.00481492	1.76184e-07	0.001415	2.70298e-07	-0.00500589	3.04738e-07	-0.0111375	1.88148e-07
0.00482252	1.76722e-07	0.00141742	2.71125e-07	-0.00501346	3.05671e-07	-0.0111545	1.8871e-07
0.00483013	1.77261e-07	0.00141985	2.71953e-07	-0.00502103	3.06607e-07	-0.0111715	1.89274e-07
0.00483773	1.778e-07	0.00142228	2.72783e-07	-0.0050286	3.07543e-07	-0.0111886	1.89838e-07
0.00484533	1.7834e-07	0.00142472	2.73614e-07	-0.00503617	3.08481e-07	-0.0112056	1.90403e-07
0.00485293	1.78881e-07	0.00142715	2.74446e-07	-0.00504373	3.0942e-07	-0.0112226	1.90968e-07
0.00486054	1.79423e-07	0.00142958	2.75279e-07	-0.0050513	3.10361e-07	-0.0112396	1.91535e-07
0.00486814	1.79966e-07	0.00143201	2.76113e-07	-0.00505887	3.11303e-07	-0.0112567	1.92102e-07
0.00487575	1.80509e-07	0.00143445	2.76949e-07	-0.00506643	3.12247e-07	-0.0112737	1.9267e-07
0.00488335	1.81053e-07	0.00143688	2.77786e-07	-0.005074	3.13192e-07	-0.0112907	1.93239e-07
0.00489096	1.81598e-07	0.00143932	2.78624e-07	-0.00508157	3.14138e-07	-0.0113078	1.93809e-07
0.00489857	1.82144e-07	0.00144176	2.79464e-07	-0.00508913	3.15086e-07	-0.0113248	1.94379e-07
0.00490617	1.82691e-07	0.00144419	2.80304e-07	-0.0050967	3.16035e-07	-0.0113418	1.9495e-07
0.00491378	1.83238e-07	0.00144663	2.81146e-07	-0.00510426	3.16986e-07	-0.0113588	1.95522e-07
0.00492139	1.83786e-07	0.00144907	2.8199e-07	-0.00511182	3.17938e-07	-0.0113759	1.96095e-07
0.004929	1.84336e-07	0.00145151	2.82834e-07	-0.00511939	3.18891e-07	-0.0113929	1.96668e-07
0.00493661	1.84885e-07	0.00145395	2.8368e-07	-0.00512695	3.19846e-07	-0.0114099	1.97243e-07
0.00494422	1.85436e-07	0.00145639	2.84527e-07	-0.00513451	3.20802e-07	-0.0114269	1.97818e-07
0.00495183	1.85987e-07	0.00145883	2.85375e-07	-0.00514207	3.2176e-07	-0.011444	1.98394e-07
0.00495944	1.8654e-07	0.00146128	2.86224e-07	-0.00514964	3.22719e-07	-0.011461	1.9897e-07
0.00496706	1.87093e-07	0.00146372	2.87075e-07	-0.0051572	3.23679e-07	-0.011478	1.99548e-07
0.00497467	1.87647e-07	0.00146617	2.87927e-07	-0.00516476	3.24641e-07	-0.011495	2.00126e-07
0.00498228	1.88201e-07	0.00146861	2.8878e-07	-0.00517232	3.25605e-07	-0.0115121	2.00705e-07
0.0049899	1.88757e-07	0.00147106	2.89635e-07	-0.00517988	3.26569e-07	-0.0115291	2.01285e-07
0.00499751	1.89313e-07	0.0014735	2.9049e-07	-0.00518744	3.27535e-07	-0.0115461	2.01865e-07
0.00500513	1.8987e-07	0.00147595	2.91347e-07	-0.005195	3.28503e-07	-0.0115631	2.02447e-07
0.00501274	1.90428e-07	0.0014784	2.92205e-07	-0.00520256	3.29472e-07	-0.0115802	2.03029e-07
0.00502036	1.90987e-07	0.00148085	2.93065e-07	-0.00521012	3.30442e-07	-0.0115972	2.03612e-07
0.00502798	1.91546e-07	0.0014833	2.93925e-07	-0.00521767	3.31414e-07	-0.0116142	2.04195e-07
0.00503559	1.92107e-07	0.00148575	2.94787e-07	-0.00522523	3.32387e-07	-0.0116312	2.0478e-07
0.00504321	1.92668e-07	0.0014882	2.9565e-07	-0.00523279	3.33362e-07	-0.0116482	2.05365e-07
0.00505083	1.9323e-07	0.00149066	2.96515e-07	-0.00524035	3.34338e-07	-0.0116653	2.05951e-07
0.00505845	1.93792e-07	0.00149311	2.9738e-07	-0.0052479	3.35315e-07	-0.0116823	2.06538e-07
0.00506607	1.94356e-07	0.00149556	2.98247e-07	-0.00525546	3.36294e-07	-0.0116993	2.07125e-07
0.00507369	1.9492e-07	0.00149802	2.99115e-07	-0.00526301	3.37274e-07	-0.0117163	2.07714e-07
0.00508131	1.95485e-07	0.00150047	2.99984e-07	-0.00527057	3.38256e-07	-0.0117333	2.08303e-07
0.00508893	1.96051e-07	0.00150293	3.00855e-07	-0.00527812	3.39239e-07	-0.0117504	2.08893e-07
0.00509656	1.96618e-07	0.00150539	3.01727e-07	-0.00528568	3.40224e-07	-0.0117674	2.09483e-07
0.00510418	1.97185e-07	0.00150785	3.026e-07	-0.00529323	3.4121e-07	-0.0117844	2.10075e-07
0.0051118	1.97754e-07	0.00151031	3.03474e-07	-0.00530078	3.42197e-07	-0.0118014	2.10667e-07
0.00511943	1.98323e-07	0.00151277	3.0435e-07	-0.00530834	3.43186e-07	-0.0118184	2.1126e-07
0.00512705	1.98893e-07	0.00151523	3.05227e-07	-0.00531589	3.44176e-07	-0.0118354	2.11854e-07
0.00513468	1.99463e-07	0.00151769	3.06105e-07	-0.00532344	3.45167e-07	-0.0118525	2.12448e-07
0.0051423	2.00035e-07	0.00152015	3.06984e-07	-0.00533099	3.4616e-07	-0.0118695	2.13044e-07
0.00514993	2.00607e-07	0.00152261	3.07865e-07	-0.00533854	3.47154e-07	-0.0118865	2.1364e-07
0.00515756	2.0118e-07	0.00152508	3.08746e-07	-0.00534609	3.4815e-07	-0.0119035	2.14236e-07
0.00516519	2.01754e-07	0.00152754	3.09629e-07	-0.00535365	3.49147e-07	-0.0119205	2.14834e-07
0.00517281	2.02329e-07	0.00153001	3.10514e-07	-0.0053612	3.50146e-07	-0.0119375	2.15432e-07
0.00518044	2.02904e-07	0.00153247	3.11399e-07	-0.00536874	3.51146e-07	-0.0119545	2.16032e-07
0.00518807	2.03481e-07	0.00153494	3.12286e-07	-0.00537629	3.52147e-07	-0.0119716	2.16631e-07
0.0051957	2.04058e-07	0.00153741	3.13174e-07	-0.00538384	3.5315e-07	-0.0119886	2.17232e-07
0.00520333	2.04636e-07	0.00153988	3.14063e-07	-0.00539139	3.54154e-07	-0.0120056	2.17834e-07
0.00521097	2.05215e-07	0.00154234	3.14953e-07	-0.00539894	3.5516e-07	-0.0120226	2.18436e-07
0.0052186	2.05794e-07	0.00154482	3.15845e-07	-0.00540649	3.56167e-07	-0.0120396	2.19039e-07
0.00522623	2.06374e-07	0.00154729	3.16738e-07	-0.00541403	3.57175e-07	-0.0120566	2.19643e-07
0.00523386	2.06956e-07	0.00154976	3.17632e-07	-0.00542158	3.58185e-07	-0.0120736	2.20247e-07
0.0052415	2.07538e-07	0.00155223	3.18528e-07	-0.00542913	3.59197e-07	-0.0120906	2.20853e-07
0.00524913	2.0812e-07	0.0015547	3.19424e-07	-0.00543667	3.60209e-07	-0.0121076	2.21459e-07
0.00525677	2.08704e-07	0.00155718	3.20322e-07	-0.00544422	3.61223e-07	-0.0121247	2.22066e-07
0.0052644	2.09288e-07	0.00155965	3.21222e-07	-0.00545176	3.62239e-07	-0.0121417	2.22673e-07
0.00527204	2.09873e-07	0.00156213	3.22122e-07	-0.00545931	3.63256e-07	-0.0121587	2.23282e-07
0.00527968	2.10459e-07	0.00156461	3.23024e-07	-0.00546685	3.64274e-07	-0.0121757	2.23891e-07
0.00528731	2.11046e-07	0.00156708	3.23926e-07	-0.00547439	3.65294e-07	-0.0121927	2.24501e-07
0.00529495	2.11634e-07	0.00156956	3.24831e-07	-0.00548194	3.66315e-07	-0.0122097	2.25111e-07
0.00530259	2.12222e-07	0.00157204	3.25736e-07	-0.00548948	3.67337e-07	-0.0122267	2.25723e-07
0.00531023	2.12811e-07	0.00157452	3.26643e-07	-0.00549702	3.68361e-07	-0.0122437	2.26335e-07
0.00531787	2.13401e-07	0.001577	3.2755e-07	-0.00550456	3.69387e-07	-0.0122607	2.26948e-07
0.00532551	2.13992e-07	0.00157948	3.2846e-07	-0.0055121	3.70413e-07	-0.0122777	2.27562e-07
0.00533315	2.14583e-07	0.00158196	3.2937e-07	-0.00551965	3.71442e-07	-0.0122947	2.28176e-07
0.00534079	2.15176e-07	0.00158445	3.30281e-07	-0.00552719	3.72471e-07	-0.0123117	2.28792e-07
0.00534844	2.15769e-07	0.00158693	3.31194e-07	-0.00553473	3.73502e-07	-0.0123287	2.29408e-07
0.00535608	2.16363e-07	0.00158941	3.32108e-07	-0.00554227	3.74535e-07	-0.0123457	2.30025e-07
0.00536372	2.16957e-07	0.0015919	3.33024e-07	-0.00554981	3.75568e-07	-0.0123627	2.30642e-07
0.00537137	2.17553e-07	0.00159439	3.3394e-07	-0.00555734	3.76604e-07	-0.0123798	2.31261e-07
0.00537901	2.18149e-07	0.00159687	3.34858e-07	-0.00556488	3.7764e-07	-0.0123968	2.3188e-07
0.00538666	2.18746e-07	0.00159936	3.35777e-07	-0.00557242	3.78678e-07	-0.0124138	2.325e-07
0.0053943	2.19344e-07	0.00160185	3.36697e-07	-0.00557996	3.79718e-07	-0.0124308	2.3312e-07
0.00540195	2.19943e-07	0.00160434	3.37619e-07	-0.0055875	3.80758e-07	-0.0124478	2.33742e-07
0.0054096	2.20543e-07	0.00160683	3.38541e-07	-0.00559503	3.81801e-07	-0.0124648	2.34364e-07
0.00541724	2.21143e-07	0.00160932	3.39465e-07	-0.00560257	3.82844e-07	-0.0124818	2.34987e-07
0.00542489	2.21744e-07	0.00161181	3.40391e-07	-0.0056101	3.83889e-07	-0.0124988	2.35611e-07
0.00543254	2.22346e-07	0.0016143	3.41317e-07	-0.00561764	3.84936e-07	-0.0125158	2.36235e-07
0.00544019	2.22949e-07	0.0016168	3.42245e-07	-0.00562518	3.85984e-07	-0.0125328	2.3686e-07
0.00544784	2.23552e-07	0.00161929	3.43174e-07	-0.00563271	3.87033e-07	-0.0125498	2.37486e-07
0.00545549	2.24157e-07	0.00162179	3.44104e-07	-0.00564024	3.88084e-07	-0.0125668	2.38113e-07
0.00546314	2.24762e-07	0.00162428	3.45035e-07	-0.00564778	3.89136e-07	-0.0125838	2.38741e-07
0.0054708	2.25368e-07	0.00162678	3.45968e-07	-0.00565531	3.90189e-07	-0.0126008	2.39369e-07
0.00547845	2.25975e-07	0.00162928	3.46902e-07	-0.00566284	3.91244e-07	-0.0126178	2.39998e-07
0.0054861	2.26582e-07	0.00163177	3.47837e-07	-0.00567038	3.923e-07	-0.0126348	2.40628e-07
0.00549376	2.2719e-07	0.00163427	3.48773e-07	-0.00567791	3.93358e-07	-0.0126518	2.41258e-07
0.00550141	2.278e-07	0.00163677	3.49711e-07	-0.00568544	3.94417e-07	-0.0126688	2.4189e-07
0.00550906	2.28409e-07	0.00163927	3.5065e-07	-0.00569297	3.95478e-07	-0.0126858	2.42522e-07
0.00551672	2.2902e-07	0.00164177	3.5159e-07	-0.0057005	3.9654e-07	-0.0127027	2.43155e-07
0.00552438	2.29632e-07	0.00164428	3.52531e-07	-0.00570803	3.97603e-07	-0.0127197	2.43788e-07
0.00553203	2.30244e-07	0.00164678	3.53474e-07	-0.00571556	3.98668e-07	-0.0127367	2.44423e-07
0.00553969	2.30857e-07	0.00164928	3.54418e-07	-0.00572309	3.99734e-07	-0.0127537	2.45058e-07
0.00554735	2.31471e-07	0.00165179	3.55363e-07	-0.00573062	4.00802e-07	-0.0127707	2.45694e-07
0.00555501	2.32086e-07	0.00165429	3.56309e-07	-0.00573815	4.01871e-07	-0.0127877	2.4633e-07
0.00556267	2.32701e-07	0.0016568	3.57256e-07	-0.00574568	4.02941e-07	-0.0128047	2.46968e-07
0.00557033	2.33318e-07	0.00165931	3.58205e-07	-0.00575321	4.04013e-07	-0.0128217	2.47606e-07
0.00557799	2.33935e-07	0.00166181	3.59155e-07	-0.00576073	4.05086e-07	-0.0128387	2.48245e-07
0.00558565	2.34553e-07	0.00166432	3.60106e-07	-0.00576826	4.0616e-07	-0.0128557	2.48885e-07
0.00559331	2.35171e-07	0.00166683	3.61059e-07	-0.00577579	4.07236e-07	-0.0128727	2.49525e-07
0.00560097	2.35791e-07	0.00166934	3.62013e-07	-0.00578331	4.08314e-07	-0.0128897	2.50166e-07
0.00560863	2.36411e-07	0.00167185	3.62968e-07	-0.00579084	4.09393e-07	-0.0129067	2.50808e-07
0.0056163	2.37032e-07	0.00167437	3.63924e-07	-0.00579836	4.10473e-07	-0.0129237	2.51451e-07
0.00562396	2.37654e-07	0.00167688	3.64881e-07	-0.00580589	4.11554e-07	-0.0129407	2.52094e-07
0.00563163	2.38277e-07	0.00167939	3.6584e-07	-0.00581341	4.12637e-07	-0.0129576	2.52739e-07
0.00563929	2.389e-07	0.00168191	3.668e-07	-0.00582094	4.13722e-07	-0.0129746	2.53384e-07
0.00564696	2.39525e-07	0.00168442	3.67761e-07	-0.00582846	4.14808e-07	-0.0129916	2.54029e-07
0.00565462	2.4015e-07	0.00168694	3.68723e-07	-0.00583598	4.15895e-07	-0.0130086	2.54676e-07
0.00566229	2.40776e-07	0.00168945	3.69687e-07	-0.00584351	4.16984e-07	-0.0130256	2.55323e-07
0.00566996	2.41402e-07	0.00169197	3.70652e-07	-0.00585103	4.18074e-07	-0.0130426	2.55971e-07
0.00567763	2.4203e-07	0.00169449	3.71618e-07	-0.00585855	4.19165e-07	-0.0130596	2.5662e-07
0.0056853	2.42658e-07	0.00169701	3.72585e-07	-0.00586607	4.20258e-07	-0.0130766	2.57269e-07
0.00569297	2.43287e-07	0.00169953	3.73554e-07	-0.00587359	4.21352e-07	-0.0130936	2.5792e-07
0.00570064	2.43917e-07	0.00170205	3.74523e-07	-0.00588111	4.22448e-07	-0.0131105	2.58571e-07
0.00570831	2.44548e-07	0.00170457	3.75495e-07	-0.00588863	4.23545e-07	-0.0131275	2.59223e-07
0.00571598	2.45179e-07	0.00170709	3.76467e-07	-0.00589615	4.24643e-07	-0.0131445	2.59875e-07
0.00572365	2.45811e-07	0.00170961	3.7744e-07	-0.00590367	4.25743e-07	-0.0131615	2.60528e-07
0.00573132	2.46444e-07	0.00171214	3.78415e-07	-0.00591119	4.26845e-07	-0.0131785	2.61182e-07
0.00573899	2.47078e-07	0.00171466	3.79391e-07	-0.00591871	4.27947e-07	-0.0131955	2.61837e-07
0.00574667	2.47713e-07	0.00171719	3.80368e-07	-0.00592623	4.29051e-07	-0.0132125	2.62493e-07
0.00575434	2.48348e-07	0.00171972	3.81347e-07	-0.00593374	4.30157e-07	-0.0132294	2.63149e-07
0.00576202	2.48984e-07	0.00172224	3.82326e-07	-0.00594126	4.31264e-07	-0.0132464	2.63806e-07
0.00576969	2.49621e-07	0.00172477	3.83307e-07	-0.00594878	4.32372e-07	-0.0132634	2.64464e-07
0.00577737	2.50259e-07	0.0017273	3.84289e-07	-0.00595629	4.33482e-07	-0.0132804	2.65122e-07
0.00578505	2.50898e-07	0.00172983	3.85273e-07	-0.00596381	4.34593e-07	-0.0132974	2.65782e-07
0.00579272	2.51537e-07	0.00173236	3.86258e-07	-0.00597132	4.35705e-07	-0.0133144	2.66442e-07
0.0058004	2.52178e-07	0.00173489	3.87243e-07	-0.00597884	4.36819e-07	-0.0133313	2.67102e-07
0.00580808	2.52819e-07	0.00173742	3.8823e-07	-0.00598635	4.37935e-07	-0.0133483	2.67764e-07
0.00581576	2.5346e-07	0.00173995	3.89219e-07	-0.00599387	4.39051e-07	-0.0133653	2.68426e-07
0.00582344	2.54103e-07	0.00174249	3.90208e-07	-0.00600138	4.40169e-07	-0.0133823	2.69089e-07
0.00583112	2.54746e-07	0.00174502	3.91199e-07	-0.0060089	4.41289e-07	-0.0133993	2.69753e-07
0.0058388	2.55391e-07	0.00174756	3.92191e-07	-0.00601641	4.4241e-07	-0.0134162	2.70418e-07
0.00584648	2.56036e-07	0.00175009	3.93185e-07	-0.00602392	4.43532e-07	-0.0134332	2.71083e-07
0.00585416	2.56681e-07	0.00175263	3.94179e-07	-0.00603143	4.44656e-07	-0.0134502	2.71749e-07
0.00586185	2.57328e-07	0.00175517	3.95175e-07	-0.00603894	4.45781e-07	-0.0134672	2.72416e-07
0.00586953	2.57975e-07	0.00175771	3.96172e-07	-0.00604645	4.46908e-07	-0.0134842	2.73083e-07
0.00587721	2.58623e-07	0.00176025	3.9717e-07	-0.00605397	4.48036e-07	-0.0135011	2.73752e-07
0.0058849	2.59272e-07	0.00176279	3.98169e-07	-0.00606148	4.49165e-07	-0.0135181	2.74421e-07
0.00589258	2.59922e-07	0.00176533	3.9917e-07	-0.00606898	4.50296e-07	-0.0135351	2.7509e-07
0.00590027	2.60573e-07	0.00176787	4.00172e-07	-0.00607649	4.51428e-07	-0.0135521	2.75761e-07
0.00590796	2.61224e-07	0.00177041	4.01175e-07	-0.006084	4.52561e-07	-0.013569	2.76432e-07
0.00591564	2.61876e-07	0.00177295	4.0218e-07	-0.00609151	4.53696e-07	-0.013586	2.77104e-07
0.00592333	2.62529e-07	0.0017755	4.03185e-07	-0.00609902	4.54833e-07	-0.013603	2.77777e-07
0.00593102	2.63183e-07	0.00177804	4.04192e-07	-0.00610653	4.55971e-07	-0.01362	2.7845e-07
0.00593871	2.63837e-07	0.00178059	4.052e-07	-0.00611403	4.5711e-07	-0.0136369	2.79125e-07
0.0059464	2.64493e-07	0.00178313	4.0621e-07	-0.00612154	4.5825e-07	-0.0136539	2.798e-07
0.00595409	2.65149e-07	0.00178568	4.0722e-07	-0.00612905	4.59392e-07	-0.0136709	2.80475e-07
0.00596178	2.65806e-07	0.00178823	4.08232e-07	-0.00613655	4.60536e-07	-0.0136879	2.81152e-07
0.00596947	2.66463e-07	0.00179078	4.09245e-07	-0.00614406	4.6168e-07	-0.0137048	2.81829e-07
0.00597716	2.67122e-07	0.00179333	4.10259e-07	-0.00615156	4.62827e-07	-0.0137218	2.82507e-07
0.00598485	2.67781e-07	0.00179588	4.11275e-07	-0.00615907	4.63974e-07	-0.0137388	2.83186e-07
0.00599255	2.68441e-07	0.00179843	4.12292e-07	-0.00616657	4.65123e-07	-0.0137557	2.83865e-07
0.00600024	2.69102e-07	0.00180098	4.1331e-07	-0.00617408	4.66274e-07	-0.0137727	2.84545e-07
0.00600793	2.69764e-07	0.00180353	4.14329e-07	-0.00618158	4.67425e-07	-0.0137897	2.85226e-07
0.00601563	2.70426e-07	0.00180609	4.15349e-07	-0.00618908	4.68579e-07	-0.0138067	2.85908e-07
0.00602332	2.7109e-07	0.00180864	4.16371e-07	-0.00619658	4.69733e-07	-0.0138236	2.8659e-07
0.00603102	2.71754e-07	0.0018112	4.17394e-07	-0.00620409	4.70889e-07	-0.0138406	2.87273e-07
0.00603872	2.72418e-07	0.00181375	4.18418e-07	-0.00621159	4.72046e-07	-0.0138576	2.87957e-07
0.00604641	2.73084e-07	0.00181631	4.19443e-07	-0.00621909	4.73205e-07	-0.0138745	2.88642e-07
0.00605411	2.73751e-07	0.00181887	4.2047e-07	-0.00622659	4.74365e-07	-0.0138915	2.89327e-07
0.00606181	2.74418e-07	0.00182143	4.21498e-07	-0.00623409	4.75527e-07	-0.0139085	2.90014e-07
0.00606951	2.75086e-07	0.00182399	4.22527e-07	-0.00624159	4.7669e-07	-0.0139254	2.907e-07
0.00607721	2.75755e-07	0.00182655	4.23557e-07	-0.00624909	4.77854e-07	-0.0139424	2.91388e-07
0.00608491	2.76424e-07	0.00182911	4.24589e-07	-0.00625659	4.7902e-07	-0.0139594	2.92076e-07
0.00609261	2.77095e-07	0.00183167	4.25621e-07	-0.00626409	4.80187e-07	-0.0139763	2.92765e-07
0.00610031	2.77766e-07	0.00183423	4.26655e-07	-0.00627158	4.81356e-07	-0.0139933	2.93455e-07
0.00610801	2.78438e-07	0.0018368	4.27691e-07	-0.00627908	4.82526e-07	-0.0140103	2.94146e-07
0.00611572	2.79111e-07	0.00183936	4.28727e-07	-0.00628658	4.83697e-07	-0.0140272	2.94837e-07
0.00612342	2.79784e-07	0.00184193	4.29765e-07	-0.00629408	4.8487e-07	-0.0140442	2.95529e-07
0.00613112	2.80459e-07	0.00184449	4.30804e-07	-0.00630157	4.86044e-07	-0.0140612	2.96222e-07
0.00613883	2.81134e-07	0.00184706	4.31844e-07	-0.00630907	4.8722e-07	-0.0140781	2.96915e-07
0.00614653	2.8181e-07	0.00184963	4.32885e-07	-0.00631656	4.88397e-07	-0.0140951	2.9761e-07
0.00615424	2.82486e-07	0.00185219	4.33928e-07	-0.00632406	4.89575e-07	-0.014112	2.98305e-07
0.00616195	2.83164e-07	0.00185476	4.34972e-07	-0.00633155	4.90755e-07	-0.014129	2.99e-07
0.00616965	2.83842e-07	0.00185733	4.36017e-07	-0.00633905	4.91936e-07	-0.014146	2.99697e-07
0.00617736	2.84521e-07	0.0018599	4.37063e-07	-0.00634654	4.93119e-07	-0.0141629	3.00394e-07
0.00618507	2.85201e-07	0.00186248	4.38111e-07	-0.00635403	4.94303e-07	-0.0141799	3.01092e-07
0.00619278	2.85882e-07	0.00186505	4.3916e-07	-0.00636153	4.95488e-07	-0.0141969	3.01791e-07
0.00620049	2.86563e-07	0.00186762	4.4021e-07	-0.00636902	4.96675e-07	-0.0142138	3.0249e-07
0.0062082	2.87246e-07	0.00187019	4.41261e-07	-0.00637651	4.97863e-07	-0.0142308	3.0319e-07
0.00621591	2.87929e-07	0.00187277	4.42313e-07	-0.006384	4.99053e-07	-0.0142477	3.03891e-07
0.00622362	2.88613e-07	0.00187534	4.43367e-07	-0.00639149	5.00244e-07	-0.0142647	3.04593e-07
0.00623133	2.89297e-07	0.00187792	4.44422e-07	-0.00639898	5.01436e-07	-0.0142816	3.05295e-07
0.00623904	2.89983e-07	0.0018805	4.45478e-07	-0.00640648	5.0263e-07	-0.0142986	3.05998e-07
0.00624676	2.90669e-07	0.00188308	4.46536e-07	-0.00641396	5.03825e-07	-0.0143156	3.06702e-07
0.00625447	2.91356e-07	0.00188566	4.47594e-07	-0.00642145	5.05022e-07	-0.0143325	3.07406e-07
0.00626218	2.92044e-07	0.00188823	4.48654e-07	-0.00642894	5.0622e-07	-0.0143495	3.08112e-07
0.0062699	2.92733e-07	0.00189082	4.49715e-07	-0.00643643	5.07419e-07	-0.0143664	3.08818e-07
0.00627761	2.93422e-07	0.0018934	4.50778e-07	-0.00644392	5.0862e-07	-0.0143834	3.09524e-07
0.00628533	2.94112e-07	0.00189598	4.51841e-07	-0.00645141	5.09822e-07	-0.0144003	3.10232e-07
0.00629305	2.94803e-07	0.00189856	4.52906e-07	-0.00645889	5.11026e-07	-0.0144173	3.1094e-07
0.00630076	2.95495e-07	0.00190115	4.53972e-07	-0.00646638	5.12231e-07	-0.0144343	3.11649e-07
0.00630848	2.96188e-07	0.00190373	4.55039e-07	-0.00647387	5.13437e-07	-0.0144512	3.12359e-07
0.0063162	2.96881e-07	0.00190632	4.56108e-07	-0.00648135	5.14645e-07	-0.0144682	3.13069e-07
0.00632392	2.97575e-07	0.0019089	4.57177e-07	-0.00648884	5.15854e-07	-0.0144851	3.1378e-07
0.00633164	2.9827e-07	0.00191149	4.58248e-07	-0.00649632	5.17065e-07	-0.0145021	3.14492e-07
0.00633936	2.98966e-07	0.00191408	4.5932e-07	-0.00650381	5.18277e-07	-0.014519	3.15205e-07
0.00634708	2.99662e-07	0.00191666	4.60394e-07	-0.00651129	5.1949e-07	-0.014536	3.15918e-07
0.0063548	3.0036e-07	0.00191925	4.61468e-07	-0.00651878	5.20705e-07	-0.0145529	3.16632e-07
0.00636252	3.01058e-07	0.00192184	4.62544e-07	-0.00652626	5.21921e-07	-0.0145699	3.17347e-07
0.00637025	3.01757e-07	0.00192444	4.63621e-07	-0.00653374	5.23139e-07	-0.0145868	3.18062e-07
0.00637797	3.02456e-07	0.00192703	4.647e-07	-0.00654123	5.24358e-07	-0.0146038	3.18778e-07
0.00638569	3.03157e-07	0.00192962	4.65779e-07	-0.00654871	5.25578e-07	-0.0146207	3.19495e-07
0.00639342	3.03858e-07	0.00193221	4.6686e-07	-0.00655619	5.268e-07	-0.0146377	3.20213e-07
0.00640114	3.0456e-07	0.00193481	4.67942e-07	-0.00656367	5.28023e-07	-0.0146546	3.20932e-07
0.00640887	3.05263e-07	0.0019374	4.69025e-07	-0.00657115	5.29247e-07	-0.0146716	3.21651e-07
0.00641659	3.05967e-07	0.00194	4.7011e-07	-0.00657863	5.30473e-07	-0.0146885	3.22371e-07
0.00642432	3.06671e-07	0.0019426	4.71195e-07	-0.00658611	5.31701e-07	-0.0147055	3.23091e-07
0.00643205	3.07376e-07	0.00194519	4.72282e-07	-0.00659359	5.3293e-07	-0.0147224	3.23812e-07
0.00643978	3.08082e-07	0.00194779	4.73371e-07	-0.00660107	5.3416e-07	-0.0147394	3.24535e-07
0.00644751	3.08789e-07	0.00195039	4.7446e-07	-0.00660855	5.35391e-07	-0.0147563	3.25257e-07
0.00645523	3.09497e-07	0.00195299	4.75551e-07	-0.00661603	5.36624e-07	-0.0147733	3.25981e-07
0.00646296	3.10205e-07	0.00195559	4.76642e-07	-0.0066235	5.37858e-07	-0.0147902	3.26705e-07
0.0064707	3.10914e-07	0.00195819	4.77735e-07	-0.00663098	5.39094e-07	-0.0148071	3.2743e-07
0.00647843	3.11624e-07	0.00196079	4.7883e-07	-0.00663846	5.40331e-07	-0.0148241	3.28156e-07
0.00648616	3.12335e-07	0.0019634	4.79925e-07	-0.00664593	5.4157e-07	-0.014841	3.28882e-07
0.00649389	3.13047e-07	0.001966	4.81022e-07	-0.00665341	5.4281e-07	-0.014858	3.29609e-07
0.00650162	3.13759e-07	0.00196861	4.8212e-07	-0.00666088	5.44051e-07	-0.0148749	3.30337e-07
0.00650936	3.14472e-07	0.00197121	4.83219e-07	-0.00666836	5.45294e-07	-0.0148919	3.31066e-07
0.00651709	3.15186e-07	0.00197382	4.8432e-07	-0.00667583	5.46538e-07	-0.0149088	3.31795e-07
0.00652483	3.15901e-07	0.00197643	4.85421e-07	-0.00668331	5.47783e-07	-0.0149257	3.32525e-07
0.00653256	3.16616e-07	0.00197903	4.86524e-07	-0.00669078	5.4903e-07	-0.0149427	3.33256e-07
0.0065403	3.17332e-07	0.00198164	4.87628e-07	-0.00669825	5.50279e-07	-0.0149596	3.33987e-07
0.00654803	3.18049e-07	0.00198425	4.88734e-07	-0.00670573	5.51528e-07	-0.0149766	3.34719e-07
0.00655577	3.18767e-07	0.00198686	4.8984e-07	-0.0067132	5.52779e-07	-0.0149935	3.35452e-07
0.00656351	3.19486e-07	0.00198948	4.90948e-07	-0.00672067	5.54032e-07	-0.0150105	3.36186e-07
0.00657125	3.20205e-07	0.00199209	4.92057e-07	-0.00672814	5.55286e-07	-0.0150274	3.3692e-07
0.00657899	3.20926e-07	0.0019947	4.93167e-07	-0.00673561	5.56541e-07	-0.0150443	3.37655e-07
0.00658673	3.21647e-07	0.00199731	4.94279e-07	-0.00674308	5.57798e-07	-0.0150613	3.38391e-07
0.00659447	3.22368e-07	0.00199993	4.95392e-07	-0.00675055	5.59056e-07	-0.0150782	3.39128e-07
0.00660221	3.23091e-07	0.00200254	4.96506e-07	-0.00675802	5.60315e-07	-0.0150951	3.39865e-07
0.00660995	3.23814e-07	0.00200516	4.97621e-07	-0.00676549	5.61576e-07	-0.0151121	3.40603e-07
0.00661769	3.24539e-07	0.00200778	4.98737e-07	-0.00677296	5.62838e-07	-0.015129	3.41342e-07
0.00662543	3.25263e-07	0.0020104	4.99855e-07	-0.00678043	5.64102e-07	-0.015146	3.42081e-07
0.00663318	3.25989e-07	0.00201301	5.00974e-07	-0.0067879	5.65367e-07	-0.0151629	3.42821e-07
0.00664092	3.26716e-07	0.00201563	5.02094e-07	-0.00679537	5.66634e-07	-0.0151798	3.43562e-07
0.00664867	3.27443e-07	0.00201825	5.03215e-07	-0.00680283	5.67901e-07	-0.0151968	3.44304e-07
0.00665641	3.28171e-07	0.00202088	5.04337e-07	-0.0068103	5.69171e-07	-0.0152137	3.45046e-07
0.00666416	3.289e-07	0.0020235	5.05461e-07	-0.00681777	5.70441e-07	-0.0152306	3.45789e-07
0.0066719	3.2963e-07	0.00202612	5.06586e-07	-0.00682523	5.71713e-07	-0.0152476	3.46532e-07
0.00667965	3.3036e-07	0.00202874	5.07712e-07	-0.0068327	5.72987e-07	-0.0152645	3.47277e-07
0.0066874	3.31091e-07	0.00203137	5.0884e-07	-0.00684016	5.74262e-07	-0.0152814	3.48022e-07
0.00669515	3.31823e-07	0.00203399	5.09969e-07	-0.00684763	5.75538e-07	-0.0152984	3.48768e-07
0.00670289	3.32556e-07	0.00203662	5.11098e-07	-0.00685509	5.76815e-07	-0.0153153	3.49515e-07
0.00671064	3.3329e-07	0.00203925	5.1223e-07	-0.00686255	5.78094e-07	-0.0153322	3.50262e-07
0.00671839	3.34024e-07	0.00204187	5.13362e-07	-0.00687002	5.79375e-07	-0.0153492	3.5101e-07
0.00672614	3.34759e-07	0.0020445	5.14495e-07	-0.00687748	5.80657e-07	-0.0153661	3.51759e-07
0.0067339	3.35495e-07	0.00204713	5.1563e-07	-0.00688494	5.8194e-07	-0.015383	3.52508e-07
0.00674165	3.36232e-07	0.00204976	5.16766e-07	-0.0068924	5.83224e-07	-0.0154	3.53258e-07
0.0067494	3.3697e-07	0.00205239	5.17903e-07	-0.00689987	5.8451e-07	-0.0154169	3.54009e-07
0.00675715	3.37708e-07	0.00205503	5.19042e-07	-0.00690733	5.85798e-07	-0.0154338	3.54761e-07
0.00676491	3.38447e-07	0.00205766	5.20182e-07	-0.00691479	5.87087e-07	-0.0154507	3.55513e-07
0.00677266	3.39187e-07	0.00206029	5.21323e-07	-0.00692225	5.88377e-07	-0.0154677	3.56266e-07
0.00678042	3.39928e-07	0.00206293	5.22465e-07	-0.00692971	5.89668e-07	-0.0154846	3.5702e-07
0.00678817	3.40669e-07	0.00206556	5.23608e-07	-0.00693717	5.90961e-07	-0.0155015	3.57774e-07
0.00679593	3.41412e-07	0.0020682	5.24753e-07	-0.00694462	5.92255e-07	-0.0155184	3.58529e-07
0.00680368	3.42155e-07	0.00207083	5.25898e-07	-0.00695208	5.93551e-07	-0.0155354	3.59285e-07
0.00681144	3.42899e-07	0.00207347	5.27046e-07	-0.00695954	5.94848e-07	-0.0155523	3.60042e-07
0.0068192	3.43643e-07	0.00207611	5.28194e-07	-0.006967	5.96147e-07	-0.0155692	3.60799e-07
0.00682696	3.44389e-07	0.00207875	5.29343e-07	-0.00697446	5.97447e-07	-0.0155862	3.61557e-07
0.00683472	3.45135e-07	0.00208139	5.30494e-07	-0.00698191	5.98748e-07	-0.0156031	3.62316e-07
0.00684248	3.45882e-07	0.00208403	5.31646e-07	-0.00698937	6.00051e-07	-0.01562	3.63075e-07
0.00685024	3.4663e-07	0.00208667	5.32799e-07	-0.00699682	6.01355e-07	-0.0156369	3.63835e-07
0.006858	3.47378e-07	0.00208931	5.33953e-07	-0.00700428	6.0266e-07	-0.0156538	3.64596e-07
0.00686576	3.48127e-07	0.00209196	5.35109e-07	-0.00701173	6.03967e-07	-0.0156708	3.65358e-07
0.00687352	3.48878e-07	0.0020946	5.36266e-07	-0.00701919	6.05275e-07	-0.0156877	3.6612e-07
0.00688128	3.49629e-07	0.00209725	5.37424e-07	-0.00702664	6.06585e-07	-0.0157046	3.66883e-07
0.00688905	3.5038e-07	0.00209989	5.38583e-07	-0.0070341	6.07896e-07	-0.0157215	3.67647e-07
0.00689681	3.51133e-07	0.00210254	5.39744e-07	-0.00704155	6.09209e-07	-0.0157385	3.68411e-07
0.00690458	3.51886e-07	0.00210518	5.40905e-07	-0.007049	6.10522e-07	-0.0157554	3.69176e-07
0.00691234	3.5264e-07	0.00210783	5.42068e-07	-0.00705645	6.11838e-07	-0.0157723	3.69942e-07
0.00692011	3.53395e-07	0.00211048	5.43233e-07	-0.0070639	6.13154e-07	-0.0157892	3.70709e-07
0.00692787	3.54151e-07	0.00211313	5.44398e-07	-0.00707136	6.14472e-07	-0.0158061	3.71476e-07
0.00693564	3.54907e-07	0.00211578	5.45565e-07	-0.00707881	6.15792e-07	-0.0158231	3.72244e-07
0.00694341	3.55664e-07	0.00211843	5.46733e-07	-0.00708626	6.17113e-07	-0.01584	3.73012e-07
0.00695118	3.56422e-07	0.00212109	5.47902e-07	-0.00709371	6.18435e-07	-0.0158569	3.73782e-07
0.00695895	3.57181e-07	0.00212374	5.49072e-07	-0.00710116	6.19758e-07	-0.0158738	3.74552e-07
0.00696671	3.5794e-07	0.00212639	5.50243e-07	-0.00710861	6.21083e-07	-0.0158907	3.75323e-07
0.00697448	3.58701e-07	0.00212905	5.51416e-07	-0.00711605	6.2241e-07	-0.0159076	3.76094e-07
0.00698226	3.59462e-07	0.0021317	5.5259e-07	-0.0071235	6.23737e-07	-0.0159246	3.76866e-07
0.00699003	3.60224e-07	0.00213436	5.53765e-07	-0.00713095	6.25067e-07	-0.0159415	3.77639e-07
0.0069978	3.60987e-07	0.00213702	5.54942e-07	-0.0071384	6.26397e-07	-0.0159584	3.78413e-07
0.00700557	3.6175e-07	0.00213968	5.56119e-07	-0.00714584	6.27729e-07	-0.0159753	3.79187e-07
0.00701334	3.62514e-07	0.00214233	5.57298e-07	-0.00715329	6.29062e-07	-0.0159922	3.79962e-07
0.00702112	3.63279e-07	0.00214499	5.58478e-07	-0.00716074	6.30397e-07	-0.0160091	3.80738e-07
0.00702889	3.64045e-07	0.00214765	5.5966e-07	-0.00716818	6.31733e-07	-0.016026	3.81514e-07
0.00703667	3.64812e-07	0.00215032	5.60842e-07	-0.00717563	6.33071e-07	-0.016043	3.82291e-07
0.00704444	3.65579e-07	0.00215298	5.62026e-07	-0.00718307	6.3441e-07	-0.0160599	3.83069e-07
0.00705222	3.66347e-07	0.00215564	5.63211e-07	-0.00719052	6.3575e-07	-0.0160768	3.83848e-07
0.00706	3.67116e-07	0.0021583	5.64397e-07	-0.00719796	6.37092e-07	-0.0160937	3.84627e-07
0.00706777	3.67886e-07	0.00216097	5.65584e-07	-0.0072054	6.38435e-07	-0.0161106	3.85407e-07
0.00707555	3.68657e-07	0.00216363	5.66773e-07	-0.00721285	6.39779e-07	-0.0161275	3.86188e-07
0.00708333	3.69428e-07	0.0021663	5.67963e-07	-0.00722029	6.41125e-07	-0.0161444	3.86969e-07
0.00709111	3.702e-07	0.00216897	5.69154e-07	-0.00722773	6.42472e-07	-0.0161613	3.87751e-07
0.00709889	3.70973e-07	0.00217164	5.70346e-07	-0.00723517	6.43821e-07	-0.0161782	3.88534e-07
0.00710667	3.71747e-07	0.0021743	5.7154e-07	-0.00724261	6.45171e-07	-0.0161952	3.89317e-07
0.00711445	3.72521e-07	0.00217697	5.72735e-07	-0.00725005	6.46522e-07	-0.0162121	3.90101e-07
0.00712223	3.73296e-07	0.00217964	5.7393e-07	-0.00725749	6.47875e-07	-0.016229	3.90886e-07
0.00713001	3.74072e-07	0.00218232	5.75128e-07	-0.00726493	6.49229e-07	-0.0162459	3.91672e-07
0.0071378	3.74849e-07	0.00218499	5.76326e-07	-0.00727237	6.50585e-07	-0.0162628	3.92458e-07
0.00714558	3.75627e-07	0.00218766	5.77526e-07	-0.00727981	6.51942e-07	-0.0162797	3.93245e-07
0.00715336	3.76405e-07	0.00219033	5.78727e-07	-0.00728725	6.533e-07	-0.0162966	3.94033e-07
0.00716115	3.77184e-07	0.00219301	5.79929e-07	-0.00729469	6.5466e-07	-0.0163135	3.94821e-07
0.00716893	3.77964e-07	0.00219568	5.81132e-07	-0.00730212	6.56021e-07	-0.0163304	3.9561e-07
0.00717672	3.78745e-07	0.00219836	5.82336e-07	-0.00730956	6.57384e-07	-0.0163473	3.964e-07
0.00718451	3.79527e-07	0.00220104	5.83542e-07	-0.007317	6.58747e-07	-0.0163642	3.9719e-07
0.00719229	3.80309e-07	0.00220371	5.84749e-07	-0.00732443	6.60113e-07	-0.0163811	3.97981e-07
0.00720008	3.81092e-07	0.00220639	5.85957e-07	-0.00733187	6.61479e-07	-0.016398	3.98773e-07
0.00720787	3.81876e-07	0.00220907	5.87167e-07	-0.00733931	6.62848e-07	-0.0164149	3.99566e-07
0.00721566	3.8266e-07	0.00221175	5.88377e-07	-0.00734674	6.64217e-07	-0.0164318	4.00359e-07
0.00722345	3.83446e-07	0.00221443	5.89589e-07	-0.00735417	6.65588e-07	-0.0164487	4.01153e-07
0.00723124	3.84232e-07	0.00221712	5.90802e-07	-0.00736161	6.6696e-07	-0.0164656	4.01948e-07
0.00723903	3.85019e-07	0.0022198	5.92016e-07	-0.00736904	6.68334e-07	-0.0164825	4.02743e-07
0.00724682	3.85807e-07	0.00222248	5.93232e-07	-0.00737647	6.69709e-07	-0.0164994	4.03539e-07
0.00725461	3.86595e-07	0.00222517	5.94449e-07	-0.00738391	6.71085e-07	-0.0165163	4.04336e-07
0.0072624	3.87385e-07	0.00222785	5.95667e-07	-0.00739134	6.72463e-07	-0.0165332	4.05133e-07
0.0072702	3.88175e-07	0.00223054	5.96886e-07	-0.00739877	6.73842e-07	-0.0165501	4.05931e-07
0.00727799	3.88966e-07	0.00223322	5.98106e-07	-0.0074062	6.75223e-07	-0.016567	4.0673e-07
0.00728579	3.89757e-07	0.00223591	5.99328e-07	-0.00741363	6.76605e-07	-0.0165839	4.07529e-07
0.00729358	3.9055e-07	0.0022386	6.0055e-07	-0.00742106	6.77988e-07	-0.0166008	4.0833e-07
0.00730138	3.91343e-07	0.00224129	6.01775e-07	-0.00742849	6.79373e-07	-0.0166177	4.09131e-07
0.00730917	3.92137e-07	0.00224398	6.03e-07	-0.00743592	6.80759e-07	-0.0166346	4.09932e-07
0.00731697	3.92932e-07	0.00224667	6.04226e-07	-0.00744335	6.82147e-07	-0.0166515	4.10734e-07
0.00732477	3.93728e-07	0.00224936	6.05454e-07	-0.00745078	6.83536e-07	-0.0166684	4.11537e-07
0.00733256	3.94524e-07	0.00225206	6.06683e-07	-0.00745821	6.84926e-07	-0.0166853	4.12341e-07
0.00734036	3.95321e-07	0.00225475	6.07913e-07	-0.00746564	6.86318e-07	-0.0167022	4.13145e-07
0.00734816	3.96119e-07	0.00225744	6.09144e-07	-0.00747306	6.87711e-07	-0.0167191	4.1395e-07
0.00735596	3.96918e-07	0.00226014	6.10377e-07	-0.00748049	6.89105e-07	-0.016736	4.14756e-07
0.00736376	3.97717e-07	0.00226283	6.11611e-07	-0.00748792	6.90501e-07	-0.0167529	4.15563e-07
0.00737156	3.98518e-07	0.00226553	6.12846e-07	-0.00749534	6.91898e-07	-0.0167698	4.1637e-07
0.00737937	3.99319e-07	0.00226823	6.14082e-07	-0.00750277	6.93297e-07	-0.0167867	4.17178e-07
0.00738717	4.0012e-07	0.00227093	6.15319e-07	-0.00751019	6.94697e-07	-0.0168036	4.17986e-07
0.00739497	4.00923e-07	0.00227363	6.16558e-07	-0.00751762	6.96098e-07	-0.0168205	4.18795e-07
0.00740277	4.01727e-07	0.00227633	6.17798e-07	-0.00752504	6.97501e-07	-0.0168373	4.19605e-07
0.00741058	4.02531e-07	0.00227903	6.19039e-07	-0.00753247	6.98905e-07	-0.0168542	4.20416e-07
0.00741838	4.03336e-07	0.00228173	6.20281e-07	-0.00753989	7.00311e-07	-0.0168711	4.21227e-07
0.00742619	4.04141e-07	0.00228443	6.21525e-07	-0.00754731	7.01718e-07	-0.016888	4.22039e-07
0.007434	4.04948e-07	0.00228713	6.2277e-07	-0.00755473	7.03126e-07	-0.0169049	4.22852e-07
0.0074418	4.05755e-07	0.00228984	6.24015e-07	-0.00756216	7.04536e-07	-0.0169218	4.23665e-07
0.00744961	4.06563e-07	0.00229254	6.25263e-07	-0.00756958	7.05947e-07	-0.0169387	4.24479e-07
0.00745742	4.07372e-07	0.00229525	6.26511e-07	-0.007577	7.0736e-07	-0.0169556	4.25294e-07
0.00746523	4.08182e-07	0.00229796	6.27761e-07	-0.00758442	7.08774e-07	-0.0169725	4.26109e-07
0.00747303	4.08992e-07	0.00230066	6.29012e-07	-0.00759184	7.10189e-07	-0.0169893	4.26925e-07
0.00748084	4.09804e-07	0.00230337	6.30264e-07	-0.00759926	7.11605e-07	-0.0170062	4.27742e-07
0.00748865	4.10616e-07	0.00230608	6.31517e-07	-0.00760668	7.13024e-07	-0.0170231	4.28559e-07
0.00749647	4.11428e-07	0.00230879	6.32771e-07	-0.0076141	7.14443e-07	-0.01704	4.29377e-07
0.00750428	4.12242e-07	0.0023115	6.34027e-07	-0.00762152	7.15864e-07	-0.0170569	4.30196e-07
0.00751209	4.13056e-07	0.00231421	6.35284e-07	-0.00762893	7.17286e-07	-0.0170738	4.31016e-07
0.0075199	4.13871e-07	0.00231693	6.36542e-07	-0.00763635	7.1871e-07	-0.0170907	4.31836e-07
0.00752771	4.14687e-07	0.00231964	6.37801e-07	-0.00764377	7.20135e-07	-0.0171075	4.32657e-07
0.00753553	4.15504e-07	0.00232235	6.39062e-07	-0.00765118	7.21561e-07	-0.0171244	4.33478e-07
0.00754334	4.16321e-07	0.00232507	6.40324e-07	-0.0076586	7.22989e-07	-0.0171413	4.34301e-07
0.00755116	4.1714e-07	0.00232778	6.41587e-07	-0.00766602	7.24418e-07	-0.0171582	4.35124e-07
0.00755897	4.17959e-07	0.0023305	6.42851e-07	-0.00767343	7.25848e-07	-0.0171751	4.35947e-07
0.00756679	4.18778e-07	0.00233322	6.44116e-07	-0.00768085	7.2728e-07	-0.017192	4.36772e-07
0.00757461	4.19599e-07	0.00233594	6.45383e-07	-0.00768826	7.28714e-07	-0.0172088	4.37597e-07
0.00758242	4.2042e-07	0.00233866	6.46651e-07	-0.00769567	7.30148e-07	-0.0172257	4.38422e-07
0.00759024	4.21242e-07	0.00234138	6.4792e-07	-0.00770309	7.31584e-07	-0.0172426	4.39249e-07
0.00759806	4.22065e-07	0.0023441	6.4919e-07	-0.0077105	7.33022e-07	-0.0172595	4.40076e-07
0.00760588	4.22889e-07	0.00234682	6.50462e-07	-0.00771791	7.34461e-07	-0.0172764	4.40903e-07
0.0076137	4.23713e-07	0.00234954	6.51735e-07	-0.00772532	7.35901e-07	-0.0172932	4.41732e-07
0.00762152	4.24539e-07	0.00235226	6.53009e-07	-0.00773274	7.37343e-07	-0.0173101	4.42561e-07
0.00762934	4.25365e-07	0.00235499	6.54284e-07	-0.00774015	7.38786e-07	-0.017327	4.43391e-07
0.00763717	4.26192e-07	0.00235771	6.5556e-07	-0.00774756	7.4023e-07	-0.0173439	4.44221e-07
0.00764499	4.27019e-07	0.00236044	6.56838e-07	-0.00775497	7.41676e-07	-0.0173607	4.45052e-07
0.00765281	4.27847e-07	0.00236316	6.58116e-07	-0.00776238	7.43123e-07	-0.0173776	4.45884e-07
0.00766063	4.28677e-07	0.00236589	6.59397e-07	-0.00776979	7.44571e-07	-0.0173945	4.46717e-07
0.00766846	4.29507e-07	0.00236862	6.60678e-07	-0.0077772	7.46021e-07	-0.0174114	4.4755e-07
0.00767628	4.30337e-07	0.00237135	6.6196e-07	-0.0077846	7.47473e-07	-0.0174282	4.48384e-07
0.00768411	4.31169e-07	0.00237408	6.63244e-07	-0.00779201	7.48925e-07	-0.0174451	4.49218e-07
0.00769194	4.32001e-07	0.00237681	6.64529e-07	-0.00779942	7.50379e-07	-0.017462	4.50053e-07
0.00769976	4.32834e-07	0.00237954	6.65815e-07	-0.00780683	7.51835e-07	-0.0174789	4.50889e-07
0.00770759	4.33668e-07	0.00238227	6.67102e-07	-0.00781423	7.53292e-07	-0.0174957	4.51726e-07
0.00771542	4.34502e-07	0.00238501	6.68391e-07	-0.00782164	7.5475e-07	-0.0175126	4.52563e-07
0.00772325	4.35338e-07	0.00238774	6.6968e-07	-0.00782905	7.5621e-07	-0.0175295	4.53401e-07
0.00773108	4.36174e-07	0.00239048	6.70971e-07	-0.00783645	7.57671e-07	-0.0175464	4.5424e-07
0.0077389	4.37011e-07	0.00239321	6.72264e-07	-0.00784386	7.59133e-07	-0.0175632	4.55079e-07
0.00774674	4.37848e-07	0.00239595	6.73557e-07	-0.00785126	7.60597e-07	-0.0175801	4.55919e-07
0.00775457	4.38687e-07	0.00239869	6.74852e-07	-0.00785866	7.62062e-07	-0.017597	4.5676e-07
0.0077624	4.39526e-07	0.00240142	6.76147e-07	-0.00786607	7.63529e-07	-0.0176138	4.57601e-07
0.00777023	4.40366e-07	0.00240416	6.77444e-07	-0.00787347	7.64996e-07	-0.0176307	4.58443e-07
0.00777806	4.41207e-07	0.0024069	6.78743e-07	-0.00788087	7.66466e-07	-0.0176476	4.59285e-07
0.0077859	4.42049e-07	0.00240964	6.80042e-07	-0.00788828	7.67936e-07	-0.0176644	4.60129e-07
0.00779373	4.42891e-07	0.00241238	6.81343e-07	-0.00789568	7.69409e-07	-0.0176813	4.60973e-07
0.00780157	4.43734e-07	0.00241513	6.82645e-07	-0.00790308	7.70882e-07	-0.0176982	4.61818e-07
0.0078094	4.44578e-07	0.00241787	6.83948e-07	-0.00791048	7.72357e-07	-0.017715	4.62663e-07
0.00781724	4.45423e-07	0.00242061	6.85252e-07	-0.00791788	7.73833e-07	-0.0177319	4.63509e-07
0.00782507	4.46268e-07	0.00242336	6.86558e-07	-0.00792528	7.75311e-07	-0.0177488	4.64356e-07
0.00783291	4.47115e-07	0.0024261	6.87864e-07	-0.00793268	7.7679e-07	-0.0177656	4.65203e-07
0.00784075	4.47962e-07	0.00242885	6.89172e-07	-0.00794008	7.7827e-07	-0.0177825	4.66051e-07
0.00784859	4.48809e-07	0.0024316	6.90482e-07	-0.00794748	7.79752e-07	-0.0177994	4.669e-07
0.00785643	4.49658e-07	0.00243435	6.91792e-07	-0.00795487	7.81235e-07	-0.0178162	4.67749e-07
0.00786426	4.50507e-07	0.0024371	6.93103e-07	-0.00796227	7.82719e-07	-0.0178331	4.68599e-07
0.00787211	4.51357e-07	0.00243985	6.94416e-07	-0.00796967	7.84205e-07	-0.01785	4.6945e-07
0.00787995	4.52208e-07	0.0024426	6.9573e-07	-0.00797707	7.85693e-07	-0.0178668	4.70301e-07
0.00788779	4.5306e-07	0.00244535	6.97046e-07	-0.00798446	7.87181e-07	-0.0178837	4.71154e-07
0.00789563	4.53912e-07	0.0024481	6.98362e-07	-0.00799186	7.88671e-07	-0.0179005	4.72006e-07
0.00790347	4.54766e-07	0.00245085	6.9968e-07	-0.00799925	7.90163e-07	-0.0179174	4.7286e-07
0.00791132	4.5562e-07	0.00245361	7.00999e-07	-0.00800665	7.91656e-07	-0.0179343	4.73714e-07
0.00791916	4.56475e-07	0.00245636	7.02319e-07	-0.00801404	7.9315e-07	-0.0179511	4.74569e-07
0.007927	4.5733e-07	0.00245912	7.0364e-07	-0.00802144	7.94645e-07	-0.017968	4.75424e-07
0.00793485	4.58186e-07	0.00246187	7.04962e-07	-0.00802883	7.96142e-07	-0.0179848	4.7628e-07
0.00794269	4.59044e-07	0.00246463	7.06286e-07	-0.00803622	7.97641e-07	-0.0180017	4.77137e-07
0.00795054	4.59901e-07	0.00246739	7.07611e-07	-0.00804362	7.9914e-07	-0.0180186	4.77994e-07
0.00795839	4.6076e-07	0.00247015	7.08937e-07	-0.00805101	8.00642e-07	-0.0180354	4.78853e-07
0.00796624	4.6162e-07	0.00247291	7.10265e-07	-0.0080584	8.02144e-07	-0.0180523	4.79711e-07
0.00797408	4.6248e-07	0.00247567	7.11593e-07	-0.00806579	8.03648e-07	-0.0180691	4.80571e-07
0.00798193	4.63341e-07	0.00247843	7.12923e-07	-0.00807318	8.05153e-07	-0.018086	4.81431e-07
0.00798978	4.64203e-07	0.00248119	7.14254e-07	-0.00808057	8.0666e-07	-0.0181028	4.82292e-07
0.00799763	4.65065e-07	0.00248396	7.15586e-07	-0.00808796	8.08168e-07	-0.0181197	4.83153e-07
0.00800548	4.65928e-07	0.00248672	7.1692e-07	-0.00809535	8.09677e-07	-0.0181365	4.84015e-07
0.00801333	4.66793e-07	0.00248948	7.18254e-07	-0.00810274	8.11188e-07	-0.0181534	4.84878e-07
0.00802119	4.67657e-07	0.00249225	7.1959e-07	-0.00811013	8.127e-07	-0.0181703	4.85742e-07
0.00802904	4.68523e-07	0.00249502	7.20927e-07	-0.00811752	8.14214e-07	-0.0181871	4.86606e-07
0.00803689	4.6939e-07	0.00249778	7.22265e-07	-0.00812491	8.15729e-07	-0.018204	4.87471e-07
0.00804474	4.70257e-07	0.00250055	7.23605e-07	-0.00813229	8.17245e-07	-0.0182208	4.88336e-07
0.0080526	4.71125e-07	0.00250332	7.24945e-07	-0.00813968	8.18763e-07	-0.0182377	4.89202e-07
0.00806045	4.71993e-07	0.00250609	7.26287e-07	-0.00814707	8.20282e-07	-0.0182545	4.90069e-07
0.00806831	4.72863e-07	0.00250886	7.2763e-07	-0.00815445	8.21802e-07	-0.0182714	4.90936e-07
0.00807617	4.73733e-07	0.00251163	7.28975e-07	-0.00816184	8.23324e-07	-0.0182882	4.91804e-07
0.00808402	4.74604e-07	0.00251441	7.3032e-07	-0.00816922	8.24847e-07	-0.0183051	4.92673e-07
0.00809188	4.75476e-07	0.00251718	7.31667e-07	-0.00817661	8.26372e-07	-0.0183219	4.93543e-07
0.00809974	4.76349e-07	0.00251995	7.33015e-07	-0.00818399	8.27898e-07	-0.0183388	4.94413e-07
0.0081076	4.77222e-07	0.00252273	7.34364e-07	-0.00819137	8.29425e-07	-0.0183556	4.95284e-07
0.00811545	4.78096e-07	0.0025255	7.35714e-07	-0.00819876	8.30954e-07	-0.0183725	4.96155e-07
0.00812331	4.78971e-07	0.00252828	7.37066e-07	-0.00820614	8.32484e-07	-0.0183893	4.97027e-07
0.00813118	4.79847e-07	0.00253106	7.38419e-07	-0.00821352	8.34015e-07	-0.0184061	4.979e-07
0.00813904	4.80724e-07	0.00253384	7.39773e-07	-0.0082209	8.35548e-07	-0.018423	4.98773e-07
0.0081469	4.81601e-07	0.00253661	7.41128e-07	-0.00822829	8.37083e-07	-0.0184398	4.99647e-07
0.00815476	4.82479e-07	0.00253939	7.42484e-07	-0.00823567	8.38618e-07	-0.0184567	5.00522e-07
0.00816262	4.83358e-07	0.00254217	7.43842e-07	-0.00824305	8.40155e-07	-0.0184735	5.01398e-07
0.00817049	4.84237e-07	0.00254496	7.45201e-07	-0.00825043	8.41694e-07	-0.0184904	5.02274e-07
0.00817835	4.85118e-07	0.00254774	7.46561e-07	-0.00825781	8.43233e-07	-0.0185072	5.0315e-07
0.00818622	4.85999e-07	0.00255052	7.47922e-07	-0.00826518	8.44774e-07	-0.0185241	5.04028e-07
0.00819408	4.86881e-07	0.00255331	7.49285e-07	-0.00827256	8.46317e-07	-0.0185409	5.04906e-07
0.00820195	4.87763e-07	0.00255609	7.50648e-07	-0.00827994	8.47861e-07	-0.0185577	5.05784e-07
0.00820981	4.88647e-07	0.00255888	7.52013e-07	-0.00828732	8.49406e-07	-0.0185746	5.06664e-07
0.00821768	4.89531e-07	0.00256166	7.53379e-07	-0.0082947	8.50953e-07	-0.0185914	5.07544e-07
0.00822555	4.90416e-07	0.00256445	7.54747e-07	-0.00830207	8.52501e-07	-0.0186083	5.08425e-07
0.00823342	4.91302e-07	0.00256724	7.56115e-07	-0.00830945	8.5405e-07	-0.0186251	5.09306e-07
0.00824129	4.92188e-07	0.00257003	7.57485e-07	-0.00831683	8.55601e-07	-0.0186419	5.10188e-07
0.00824915	4.93076e-07	0.00257282	7.58856e-07	-0.0083242	8.57153e-07	-0.0186588	5.1107e-07
0.00825702	4.93964e-07	0.00257561	7.60228e-07	-0.00833158	8.58707e-07	-0.0186756	5.11954e-07
0.0082649	4.94853e-07	0.0025784	7.61601e-07	-0.00833895	8.60262e-07	-0.0186925	5.12838e-07
0.00827277	4.95742e-07	0.00258119	7.62976e-07	-0.00834632	8.61818e-07	-0.0187093	5.13722e-07
0.00828064	4.96633e-07	0.00258399	7.64352e-07	-0.0083537	8.63376e-07	-0.0187261	5.14608e-07
0.00828851	4.97524e-07	0.00258678	7.65728e-07	-0.00836107	8.64935e-07	-0.018743	5.15494e-07
0.00829639	4.98416e-07	0.00258957	7.67107e-07	-0.00836844	8.66495e-07	-0.0187598	5.1638e-07
0.00830426	4.99309e-07	0.00259237	7.68486e-07	-0.00837582	8.68057e-07	-0.0187766	5.17267e-07
0.00831213	5.00202e-07	0.00259517	7.69867e-07	-0.00838319	8.6962e-07	-0.0187935	5.18155e-07
0.00832001	5.01097e-07	0.00259796	7.71248e-07	-0.00839056	8.71185e-07	-0.0188103	5.19044e-07
0.00832788	5.01992e-07	0.00260076	7.72631e-07	-0.00839793	8.72751e-07	-0.0188271	5.19933e-07
0.00833576	5.02887e-07	0.00260356	7.74016e-07	-0.0084053	8.74318e-07	-0.018844	5.20823e-07
0.00834364	5.03784e-07	0.00260636	7.75401e-07	-0.00841267	8.75887e-07	-0.0188608	5.21713e-07
0.00835152	5.04681e-07	0.00260916	7.76788e-07	-0.00842004	8.77457e-07	-0.0188776	5.22605e-07
0.00835939	5.0558e-07	0.00261196	7.78176e-07	-0.00842741	8.79029e-07	-0.0188945	5.23496e-07
0.00836727	5.06479e-07	0.00261477	7.79565e-07	-0.00843478	8.80601e-07	-0.0189113	5.24389e-07
0.00837515	5.07378e-07	0.00261757	7.80955e-07	-0.00844215	8.82176e-07	-0.0189281	5.25282e-07
0.00838303	5.08279e-07	0.00262037	7.82346e-07	-0.00844951	8.83751e-07	-0.018945	5.26176e-07
0.00839091	5.0918e-07	0.00262318	7.83739e-07	-0.00845688	8.85328e-07	-0.0189618	5.2707e-07
0.00839879	5.10082e-07	0.00262599	7.85133e-07	-0.00846425	8.86907e-07	-0.0189786	5.27965e-07
0.00840668	5.10985e-07	0.00262879	7.86528e-07	-0.00847161	8.88486e-07	-0.0189954	5.28861e-07
0.00841456	5.11888e-07	0.0026316	7.87924e-07	-0.00847898	8.90067e-07	-0.0190123	5.29757e-07
0.00842244	5.12793e-07	0.00263441	7.89322e-07	-0.00848634	8.9165e-07	-0.0190291	5.30655e-07
0.00843032	5.13698e-07	0.00263722	7.9072e-07	-0.00849371	8.93234e-07	-0.0190459	5.31552e-07
0.00843821	5.14603e-07	0.00264003	7.9212e-07	-0.00850107	8.94819e-07	-0.0190628	5.32451e-07
0.00844609	5.1551e-07	0.00264284	7.93521e-07	-0.00850844	8.96406e-07	-0.0190796	5.3335e-07
0.00845398	5.16418e-07	0.00264565	7.94924e-07	-0.0085158	8.97994e-07	-0.0190964	5.34249e-07
0.00846187	5.17326e-07	0.00264846	7.96327e-07	-0.00852316	8.99583e-07	-0.0191132	5.35149e-07
0.00846975	5.18235e-07	0.00265128	7.97732e-07	-0.00853053	9.01174e-07	-0.0191301	5.3605e-07
0.00847764	5.19144e-07	0.00265409	7.99138e-07	-0.00853789	9.02766e-07	-0.0191469	5.36952e-07
0.00848553	5.20055e-07	0.0026569	8.00545e-07	-0.00854525	9.04359e-07	-0.0191637	5.37854e-07
0.00849342	5.20966e-07	0.00265972	8.01953e-07	-0.00855261	9.05954e-07	-0.0191805	5.38757e-07
0.00850131	5.21878e-07	0.00266254	8.03363e-07	-0.00855997	9.07551e-07	-0.0191974	5.39661e-07
0.0085092	5.22791e-07	0.00266536	8.04774e-07	-0.00856733	9.09148e-07	-0.0192142	5.40565e-07
0.00851709	5.23705e-07	0.00266817	8.06186e-07	-0.00857469	9.10747e-07	-0.019231	5.4147e-07
0.00852498	5.24619e-07	0.00267099	8.07599e-07	-0.00858205	9.12348e-07	-0.0192478	5.42375e-07
0.00853287	5.25534e-07	0.00267381	8.09013e-07	-0.00858941	9.13949e-07	-0.0192646	5.43281e-07
0.00854076	5.2645e-07	0.00267663	8.10429e-07	-0.00859677	9.15553e-07	-0.0192815	5.44188e-07
0.00854865	5.27367e-07	0.00267946	8.11846e-07	-0.00860413	9.17157e-07	-0.0192983	5.45095e-07
0.00855655	5.28284e-07	0.00268228	8.13264e-07	-0.00861149	9.18763e-07	-0.0193151	5.46003e-07
0.00856444	5.29202e-07	0.0026851	8.14683e-07	-0.00861884	9.2037e-07	-0.0193319	5.46912e-07
0.00857234	5.30121e-07	0.00268793	8.16103e-07	-0.0086262	9.21979e-07	-0.0193487	5.47821e-07
0.00858023	5.31041e-07	0.00269075	8.17525e-07	-0.00863356	9.23589e-07	-0.0193655	5.48731e-07
0.00858813	5.31961e-07	0.00269358	8.18948e-07	-0.00864091	9.252e-07	-0.0193824	5.49642e-07
0.00859602	5.32883e-07	0.0026964	8.20372e-07	-0.00864827	9.26813e-07	-0.0193992	5.50553e-07
0.00860392	5.33805e-07	0.00269923	8.21797e-07	-0.00865562	9.28427e-07	-0.019416	5.51465e-07
0.00861182	5.34728e-07	0.00270206	8.23223e-07	-0.00866298	9.30043e-07	-0.0194328	5.52378e-07
0.00861972	5.35651e-07	0.00270489	8.24651e-07	-0.00867033	9.3166e-07	-0.0194496	5.53291e-07
0.00862762	5.36575e-07	0.00270772	8.2608e-07	-0.00867768	9.33278e-07	-0.0194664	5.54205e-07
0.00863552	5.37501e-07	0.00271055	8.2751e-07	-0.00868504	9.34897e-07	-0.0194833	5.55119e-07
0.00864342	5.38426e-07	0.00271338	8.28941e-07	-0.00869239	9.36518e-07	-0.0195001	5.56034e-07
0.00865132	5.39353e-07	0.00271622	8.30374e-07	-0.00869974	9.38141e-07	-0.0195169	5.5695e-07
0.00865922	5.40281e-07	0.00271905	8.31807e-07	-0.00870709	9.39765e-07	-0.0195337	5.57867e-07
0.00866712	5.41209e-07	0.00272188	8.33242e-07	-0.00871444	9.4139e-07	-0.0195505	5.58784e-07
0.00867502	5.42138e-07	0.00272472	8.34678e-07	-0.00872179	9.43016e-07	-0.0195673	5.59701e-07
0.00868293	5.43068e-07	0.00272756	8.36115e-07	-0.00872914	9.44644e-07	-0.0195841	5.6062e-07
0.00869083	5.43998e-07	0.00273039	8.37554e-07	-0.00873649	9.46273e-07	-0.0196009	5.61539e-07
0.00869874	5.44929e-07	0.00273323	8.38994e-07	-0.00874384	9.47904e-07	-0.0196177	5.62458e-07
0.00870664	5.45861e-07	0.00273607	8.40434e-07	-0.00875119	9.49536e-07	-0.0196346	5.63378e-07
0.00871455	5.46794e-07	0.00273891	8.41876e-07	-0.00875854	9.51169e-07	-0.0196514	5.64299e-07
0.00872245	5.47728e-07	0.00274175	8.4332e-07	-0.00876589	9.52804e-07	-0.0196682	5.65221e-07
0.00873036	5.48662e-07	0.00274459	8.44764e-07	-0.00877324	9.5444e-07	-0.019685	5.66143e-07
0.00873827	5.49597e-07	0.00274743	8.4621e-07	-0.00878058	9.56078e-07	-0.0197018	5.67066e-07
0.00874618	5.50533e-07	0.00275027	8.47657e-07	-0.00878793	9.57717e-07	-0.0197186	5.67989e-07
0.00875409	5.5147e-07	0.00275312	8.49105e-07	-0.00879528	9.59357e-07	-0.0197354	5.68913e-07
0.00876199	5.52407e-07	0.00275596	8.50554e-07	-0.00880262	9.60999e-07	-0.0197522	5.69838e-07
0.00876991	5.53345e-07	0.00275881	8.52005e-07	-0.00880997	9.62642e-07	-0.019769	5.70763e-07
0.00877782	5.54284e-07	0.00276165	8.53456e-07	-0.00881731	9.64286e-07	-0.0197858	5.71689e-07
0.00878573	5.55224e-07	0.0027645	8.54909e-07	-0.00882465	9.65932e-07	-0.0198026	5.72616e-07
0.00879364	5.56165e-07	0.00276735	8.56363e-07	-0.008832	9.67579e-07	-0.0198194	5.73543e-07
0.00880155	5.57106e-07	0.0027702	8.57819e-07	-0.00883934	9.69227e-07	-0.0198362	5.74471e-07
0.00880946	5.58048e-07	0.00277305	8.59275e-07	-0.00884668	9.70877e-07	-0.019853	5.754e-07
0.00881738	5.58991e-07	0.0027759	8.60733e-07	-0.00885403	9.72528e-07	-0.0198698	5.76329e-07
0.00882529	5.59934e-07	0.00277875	8.62192e-07	-0.00886137	9.74181e-07	-0.0198866	5.77259e-07
0.00883321	5.60879e-07	0.0027816	8.63652e-07	-0.00886871	9.75835e-07	-0.0199034	5.78189e-07
0.00884112	5.61824e-07	0.00278445	8.65113e-07	-0.00887605	9.7749e-07	-0.0199202	5.7912e-07
0.00884904	5.6277e-07	0.00278731	8.66576e-07	-0.00888339	9.79147e-07	-0.019937	5.80052e-07
0.00885696	5.63716e-07	0.00279016	8.6804e-07	-0.00889073	9.80805e-07	-0.0199538	5.80984e-07
0.00886487	5.64664e-07	0.00279302	8.69504e-07	-0.00889807	9.82465e-07	-0.0199706	5.81917e-07
0.00887279	5.65612e-07	0.00279588	8.70971e-07	-0.00890541	9.84126e-07	-0.0199874	5.82851e-07
0.00888071	5.66561e-07	0.00279873	8.72438e-07	-0.00891275	9.85788e-07	-0.0200042	5.83785e-07
0.00888863	5.67511e-07	0.00280159	8.73906e-07	-0.00892009	9.87451e-07	-0.020021	5.8472e-07
0.00889655	5.68461e-07	0.00280445	8.75376e-07	-0.00892743	9.89116e-07	-0.0200378	5.85655e-07
0.00890447	5.69412e-07	0.00280731	8.76847e-07	-0.00893476	9.90783e-07	-0.0200546	5.86591e-07
0.00891239	5.70364e-07	0.00281017	8.78319e-07	-0.0089421	9.9245e-07	-0.0200714	5.87528e-07
0.00892031	5.71317e-07	0.00281303	8.79793e-07	-0.00894944	9.94119e-07	-0.0200882	5.88466e-07
0.00892824	5.72271e-07	0.00281589	8.81267e-07	-0.00895677	9.9579e-07	-0.020105	5.89404e-07
0.00893616	5.73225e-07	0.00281876	8.82743e-07	-0.00896411	9.97462e-07	-0.0201218	5.90342e-07
0.00894408	5.7418e-07	0.00282162	8.8422e-07	-0.00897144	9.99135e-07	-0.0201386	5.91282e-07
0.00895201	5.75136e-07	0.00282449	8.85698e-07	-0.00897878	1.00081e-06	-0.0201554	5.92221e-07
0.00895993	5.76092e-07	0.00282735	8.87177e-07	-0.00898611	1.00249e-06	-0.0201722	5.93162e-07
0.00896786	5.7705e-07	0.00283022	8.88658e-07	-0.00899344	1.00416e-06	-0.020189	5.94103e-07
0.00897578	5.78008e-07	0.00283309	8.9014e-07	-0.00900078	1.00584e-06	-0.0202057	5.95045e-07
0.00898371	5.78967e-07	0.00283595	8.91623e-07	-0.00900811	1.00752e-06	-0.0202225	5.95987e-07
0.00899164	5.79927e-07	0.00283882	8.93107e-07	-0.00901544	1.0092e-06	-0.0202393	5.9693e-07
0.00899957	5.80887e-07	0.00284169	8.94592e-07	-0.00902277	1.01089e-06	-0.0202561	5.97874e-07
0.0090075	5.81848e-07	0.00284456	8.96079e-07	-0.00903011	1.01257e-06	-0.0202729	5.98818e-07
0.00901542	5.8281e-07	0.00284744	8.97566e-07	-0.00903744	1.01426e-06	-0.0202897	5.99763e-07
0.00902335	5.83773e-07	0.00285031	8.99055e-07	-0.00904477	1.01594e-06	-0.0203065	6.00709e-07
0.00903128	5.84737e-07	0.00285318	9.00545e-07	-0.0090521	1.01763e-06	-0.0203233	6.01655e-07
0.00903922	5.85701e-07	0.00285606	9.02037e-07	-0.00905943	1.01932e-06	-0.0203401	6.02602e-07
0.00904715	5.86666e-07	0.00285893	9.03529e-07	-0.00906675	1.02101e-06	-0.0203568	6.03549e-07
0.00905508	5.87632e-07	0.00286181	9.05023e-07	-0.00907408	1.0227e-06	-0.0203736	6.04497e-07
0.00906301	5.88598e-07	0.00286468	9.06518e-07	-0.00908141	1.0244e-06	-0.0203904	6.05446e-07
0.00907095	5.89566e-07	0.00286756	9.08014e-07	-0.00908874	1.02609e-06	-0.0204072	6.06395e-07
0.00907888	5.90534e-07	0.00287044	9.09511e-07	-0.00909607	1.02779e-06	-0.020424	6.07345e-07
0.00908681	5.91503e-07	0.00287332	9.1101e-07	-0.00910339	1.02949e-06	-0.0204408	6.08296e-07
0.00909475	5.92472e-07	0.0028762	9.1251e-07	-0.00911072	1.03119e-06	-0.0204576	6.09247e-07
0.00910269	5.93443e-07	0.00287908	9.14011e-07	-0.00911804	1.03289e-06	-0.0204743	6.10199e-07
0.00911062	5.94414e-07	0.00288196	9.15513e-07	-0.00912537	1.03459e-06	-0.0204911	6.11151e-07
0.00911856	5.95386e-07	0.00288484	9.17016e-07	-0.00913269	1.03629e-06	-0.0205079	6.12104e-07
0.0091265	5.96358e-07	0.00288773	9.18521e-07	-0.00914002	1.038e-06	-0.0205247	6.13058e-07
0.00913444	5.97332e-07	0.00289061	9.20026e-07	-0.00914734	1.0397e-06	-0.0205415	6.14012e-07
0.00914238	5.98306e-07	0.0028935	9.21533e-07	-0.00915467	1.04141e-06	-0.0205582	6.14967e-07
0.00915032	5.99281e-07	0.00289638	9.23041e-07	-0.00916199	1.04312e-06	-0.020575	6.15923e-07
0.00915826	6.00257e-07	0.00289927	9.24551e-07	-0.00916931	1.04483e-06	-0.0205918	6.16879e-07
0.0091662	6.01233e-07	0.00290216	9.26061e-07	-0.00917663	1.04654e-06	-0.0206086	6.17836e-07
0.00917414	6.02211e-07	0.00290505	9.27573e-07	-0.00918395	1.04825e-06	-0.0206253	6.18793e-07
0.00918208	6.03189e-07	0.00290794	9.29086e-07	-0.00919128	1.04997e-06	-0.0206421	6.19751e-07
0.00919002	6.04167e-07	0.00291083	9.306e-07	-0.0091986	1.05168e-06	-0.0206589	6.2071e-07
0.00919797	6.05147e-07	0.00291372	9.32115e-07	-0.00920592	1.0534e-06	-0.0206757	6.21669e-07
0.00920591	6.06127e-07	0.00291661	9.33632e-07	-0.00921324	1.05512e-06	-0.0206925	6.22629e-07
0.00921385	6.07109e-07	0.0029195	9.35149e-07	-0.00922056	1.05684e-06	-0.0207092	6.23589e-07
0.0092218	6.0809e-07	0.0029224	9.36668e-07	-0.00922787	1.05856e-06	-0.020726	6.2455e-07
0.00922975	6.09073e-07	0.00292529	9.38188e-07	-0.00923519	1.06028e-06	-0.0207428	6.25512e-07
0.00923769	6.10056e-07	0.00292819	9.3971e-07	-0.00924251	1.06201e-06	-0.0207596	6.26475e-07
0.00924564	6.11041e-07	0.00293108	9.41232e-07	-0.00924983	1.06373e-06	-0.0207763	6.27438e-07
0.00925359	6.12026e-07	0.00293398	9.42756e-07	-0.00925714	1.06546e-06	-0.0207931	6.28401e-07
0.00926154	6.13011e-07	0.00293688	9.44281e-07	-0.00926446	1.06719e-06	-0.0208099	6.29365e-07
0.00926948	6.13998e-07	0.00293978	9.45807e-07	-0.00927178	1.06892e-06	-0.0208266	6.3033e-07
0.00927743	6.14985e-07	0.00294268	9.47334e-07	-0.00927909	1.07065e-06	-0.0208434	6.31296e-07
0.00928538	6.15973e-07	0.00294558	9.48863e-07	-0.00928641	1.07238e-06	-0.0208602	6.32262e-07
0.00929333	6.16962e-07	0.00294848	9.50392e-07	-0.00929372	1.07411e-06	-0.0208769	6.33228e-07
0.00930129	6.17951e-07	0.00295138	9.51923e-07	-0.00930104	1.07585e-06	-0.0208937	6.34196e-07
0.00930924	6.18941e-07	0.00295428	9.53455e-07	-0.00930835	1.07758e-06	-0.0209105	6.35163e-07
0.00931719	6.19932e-07	0.00295719	9.54989e-07	-0.00931566	1.07932e-06	-0.0209273	6.36132e-07
0.00932514	6.20924e-07	0.00296009	9.56523e-07	-0.00932297	1.08106e-06	-0.020944	6.37101e-07
0.0093331	6.21917e-07	0.002963	9.58059e-07	-0.00933029	1.0828e-06	-0.0209608	6.38071e-07
0.00934105	6.2291e-07	0.0029659	9.59596e-07	-0.0093376	1.08454e-06	-0.0209776	6.39041e-07
0.00934901	6.23904e-07	0.00296881	9.61134e-07	-0.00934491	1.08628e-06	-0.0209943	6.40012e-07
0.00935696	6.24899e-07	0.00297172	9.62673e-07	-0.00935222	1.08803e-06	-0.0210111	6.40984e-07
0.00936492	6.25895e-07	0.00297463	9.64213e-07	-0.00935953	1.08977e-06	-0.0210278	6.41956e-07
0.00937288	6.26891e-07	0.00297754	9.65755e-07	-0.00936684	1.09152e-06	-0.0210446	6.42929e-07
0.00938083	6.27888e-07	0.00298045	9.67298e-07	-0.00937415	1.09327e-06	-0.0210614	6.43902e-07
0.00938879	6.28886e-07	0.00298336	9.68842e-07	-0.00938146	1.09502e-06	-0.0210781	6.44876e-07
0.00939675	6.29885e-07	0.00298627	9.70387e-07	-0.00938877	1.09677e-06	-0.0210949	6.45851e-07
0.00940471	6.30884e-07	0.00298919	9.71934e-07	-0.00939608	1.09852e-06	-0.0211117	6.46826e-07
0.00941267	6.31884e-07	0.0029921	9.73481e-07	-0.00940338	1.10028e-06	-0.0211284	6.47802e-07
0.00942063	6.32885e-07	0.00299501	9.7503e-07	-0.00941069	1.10203e-06	-0.0211452	6.48778e-07
0.00942859	6.33887e-07	0.00299793	9.7658e-07	-0.009418	1.10379e-06	-0.0211619	6.49755e-07
0.00943655	6.3489e-07	0.00300085	9.78131e-07	-0.0094253	1.10555e-06	-0.0211787	6.50733e-07
0.00944452	6.35893e-07	0.00300376	9.79684e-07	-0.00943261	1.10731e-06	-0.0211955	6.51711e-07
0.00945248	6.36897e-07	0.00300668	9.81237e-07	-0.00943991	1.10907e-06	-0.0212122	6.5269e-07
0.00946044	6.37902e-07	0.0030096	9.82792e-07	-0.00944722	1.11083e-06	-0.021229	6.5367e-07
0.00946841	6.38907e-07	0.00301252	9.84348e-07	-0.00945452	1.11259e-06	-0.0212457	6.5465e-07
0.00947637	6.39913e-07	0.00301544	9.85905e-07	-0.00946183	1.11436e-06	-0.0212625	6.55631e-07
0.00948434	6.4092e-07	0.00301837	9.87463e-07	-0.00946913	1.11612e-06	-0.0212792	6.56612e-07
0.00949231	6.41928e-07	0.00302129	9.89023e-07	-0.00947643	1.11789e-06	-0.021296	6.57594e-07
0.00950027	6.42937e-07	0.00302421	9.90584e-07	-0.00948373	1.11966e-06	-0.0213128	6.58577e-07
0.00950824	6.43946e-07	0.00302714	9.92146e-07	-0.00949104	1.12143e-06	-0.0213295	6.5956e-07
0.00951621	6.44956e-07	0.00303006	9.93709e-07	-0.00949834	1.1232e-06	-0.0213463	6.60544e-07
0.00952418	6.45967e-07	0.00303299	9.95273e-07	-0.00950564	1.12498e-06	-0.021363	6.61528e-07
0.00953215	6.46979e-07	0.00303591	9.96839e-07	-0.00951294	1.12675e-06	-0.0213798	6.62513e-07
0.00954012	6.47991e-07	0.00303884	9.98406e-07	-0.00952024	1.12853e-06	-0.0213965	6.63499e-07
0.00954809	6.49004e-07	0.00304177	9.99973e-07	-0.00952754	1.1303e-06	-0.0214133	6.64485e-07
0.00955606	6.50018e-07	0.0030447	1.00154e-06	-0.00953484	1.13208e-06	-0.02143	6.65472e-07
0.00956403	6.51033e-07	0.00304763	1.00311e-06	-0.00954214	1.13386e-06	-0.0214468	6.66459e-07
0.009572	6.52048e-07	0.00305056	1.00468e-06	-0.00954943	1.13564e-06	-0.0214635	6.67447e-07
0.00957997	6.53064e-07	0.00305349	1.00626e-06	-0.00955673	1.13743e-06	-0.0214803	6.68436e-07
0.00958795	6.54081e-07	0.00305643	1.00783e-06	-0.00956403	1.13921e-06	-0.021497	6.69425e-07
0.00959592	6.55099e-07	0.00305936	1.00941e-06	-0.00957133	1.141e-06	-0.0215138	6.70415e-07
0.0096039	6.56117e-07	0.0030623	1.01098e-06	-0.00957862	1.14278e-06	-0.0215305	6.71405e-07
0.00961187	6.57137e-07	0.00306523	1.01256e-06	-0.00958592	1.14457e-06	-0.0215473	6.72396e-07
0.00961985	6.58157e-07	0.00306817	1.01414e-06	-0.00959321	1.14636e-06	-0.021564	6.73388e-07
0.00962783	6.59177e-07	0.0030711	1.01572e-06	-0.00960051	1.14815e-06	-0.0215808	6.7438e-07
0.0096358	6.60199e-07	0.00307404	1.0173e-06	-0.0096078	1.14994e-06	-0.0215975	6.75373e-07
0.00964378	6.61221e-07	0.00307698	1.01888e-06	-0.0096151	1.15174e-06	-0.0216142	6.76366e-07
0.00965176	6.62244e-07	0.00307992	1.02047e-06	-0.00962239	1.15353e-06	-0.021631	6.7736e-07
0.00965974	6.63268e-07	0.00308286	1.02205e-06	-0.00962968	1.15533e-06	-0.0216477	6.78355e-07
0.00966772	6.64293e-07	0.0030858	1.02364e-06	-0.00963698	1.15713e-06	-0.0216645	6.7935e-07
0.0096757	6.65318e-07	0.00308875	1.02522e-06	-0.00964427	1.15892e-06	-0.0216812	6.80346e-07
0.00968368	6.66344e-07	0.00309169	1.02681e-06	-0.00965156	1.16072e-06	-0.021698	6.81342e-07
0.00969166	6.67371e-07	0.00309463	1.0284e-06	-0.00965885	1.16253e-06	-0.0217147	6.82339e-07
0.00969964	6.68398e-07	0.00309758	1.02999e-06	-0.00966614	1.16433e-06	-0.0217314	6.83337e-07
0.00970763	6.69427e-07	0.00310052	1.03158e-06	-0.00967343	1.16613e-06	-0.0217482	6.84335e-07
0.00971561	6.70456e-07	0.00310347	1.03318e-06	-0.00968072	1.16794e-06	-0.0217649	6.85334e-07
0.00972359	6.71486e-07	0.00310642	1.03477e-06	-0.00968801	1.16975e-06	-0.0217817	6.86333e-07
0.00973158	6.72516e-07	0.00310937	1.03637e-06	-0.0096953	1.17156e-06	-0.0217984	6.87333e-07
0.00973956	6.73548e-07	0.00311232	1.03796e-06	-0.00970259	1.17337e-06	-0.0218151	6.88334e-07
0.00974755	6.7458e-07	0.00311527	1.03956e-06	-0.00970987	1.17518e-06	-0.0218319	6.89335e-07
0.00975554	6.75613e-07	0.00311822	1.04116e-06	-0.00971716	1.17699e-06	-0.0218486	6.90337e-07
0.00976352	6.76646e-07	0.00312117	1.04276e-06	-0.00972445	1.1788e-06	-0.0218654	6.91339e-07
0.00977151	6.77681e-07	0.00312412	1.04436e-06	-0.00973173	1.18062e-06	-0.0218821	6.92343e-07
0.0097795	6.78716e-07	0.00312707	1.04596e-06	-0.00973902	1.18244e-06	-0.0218988	6.93346e-07
0.00978749	6.79752e-07	0.00313003	1.04757e-06	-0.00974631	1.18425e-06	-0.0219156	6.9435e-07
0.00979548	6.80789e-07	0.00313298	1.04917e-06	-0.00975359	1.18607e-06	-0.0219323	6.95355e-07
0.00980347	6.81826e-07	0.00313594	1.05078e-06	-0.00976088	1.18789e-06	-0.021949	6.9636e-07
0.00981146	6.82864e-07	0.0031389	1.05238e-06	-0.00976816	1.18972e-06	-0.0219658	6.97366e-07
0.00981945	6.83903e-07	0.00314185	1.05399e-06	-0.00977544	1.19154e-06	-0.0219825	6.98373e-07
0.00982744	6.84943e-07	0.00314481	1.0556e-06	-0.00978273	1.19336e-06	-0.0219992	6.9938e-07
0.00983544	6.85983e-07	0.00314777	1.05721e-06	-0.00979001	1.19519e-06	-0.022016	7.00388e-07
0.00984343	6.87025e-07	0.00315073	1.05883e-06	-0.00979729	1.19702e-06	-0.0220327	7.01396e-07
0.00985143	6.88067e-07	0.00315369	1.06044e-06	-0.00980457	1.19885e-06	-0.0220494	7.02405e-07
0.00985942	6.89109e-07	0.00315666	1.06205e-06	-0.00981185	1.20068e-06	-0.0220661	7.03415e-07
0.00986742	6.90153e-07	0.00315962	1.06367e-06	-0.00981913	1.20251e-06	-0.0220829	7.04425e-07
0.00987541	6.91197e-07	0.00316258	1.06529e-06	-0.00982641	1.20434e-06	-0.0220996	7.05436e-07
0.00988341	6.92242e-07	0.00316555	1.0669e-06	-0.00983369	1.20618e-06	-0.0221163	7.06447e-07
0.0098914	6.93288e-07	0.00316851	1.06852e-06	-0.00984097	1.20801e-06	-0.0221331	7.07459e-07
0.0098994	6.94335e-07	0.00317148	1.07014e-06	-0.00984825	1.20985e-06	-0.0221498	7.08471e-07
0.0099074	6.95382e-07	0.00317445	1.07176e-06	-0.00985553	1.21169e-06	-0.0221665	7.09484e-07
0.0099154	6.9643e-07	0.00317742	1.07339e-06	-0.00986281	1.21353e-06	-0.0221832	7.10498e-07
0.0099234	6.97479e-07	0.00318038	1.07501e-06	-0.00987009	1.21537e-06	-0.0222	7.11512e-07
0.0099314	6.98528e-07	0.00318335	1.07664e-06	-0.00987736	1.21721e-06	-0.0222167	7.12527e-07
0.0099394	6.99579e-07	0.00318632	1.07826e-06	-0.00988464	1.21906e-06	-0.0222334	7.13543e-07
0.0099474	7.0063e-07	0.0031893	1.07989e-06	-0.00989191	1.2209e-06	-0.0222501	7.14559e-07
0.0099554	7.01682e-07	0.00319227	1.08152e-06	-0.00989919	1.22275e-06	-0.0222669	7.15575e-07
0.00996341	7.02734e-07	0.00319524	1.08315e-06	-0.00990647	1.2246e-06	-0.0222836	7.16593e-07
0.00997141	7.03788e-07	0.00319822	1.08478e-06	-0.00991374	1.22645e-06	-0.0223003	7.1761e-07
0.00997941	7.04842e-07	0.00320119	1.08641e-06	-0.00992101	1.2283e-06	-0.022317	7.18629e-07
0.00998742	7.05897e-07	0.00320417	1.08805e-06	-0.00992829	1.23015e-06	-0.0223337	7.19648e-07
0.00999542	7.06952e-07	0.00320714	1.08968e-06	-0.00993556	1.232e-06	-0.0223505	7.20667e-07
0.0100034	7.08009e-07	0.00321012	1.09132e-06	-0.00994283	1.23386e-06	-0.0223672	7.21687e-07
0.0100114	7.09066e-07	0.0032131	1.09295e-06	-0.00995011	1.23571e-06	-0.0223839	7.22708e-07
0.0100194	7.10124e-07	0.00321608	1.09459e-06	-0.00995738	1.23757e-06	-0.0224006	7.23729e-07
0.0100275	7.11183e-07	0.00321906	1.09623e-06	-0.00996465	1.23943e-06	-0.0224173	7.24751e-07
0.0100355	7.12242e-07	0.00322204	1.09787e-06	-0.00997192	1.24129e-06	-0.022434	7.25774e-07
0.0100435	7.13302e-07	0.00322502	1.09951e-06	-0.00997919	1.24315e-06	-0.0224508	7.26797e-07
0.0100515	7.14363e-07	0.003228	1.10116e-06	-0.00998646	1.24501e-06	-0.0224675	7.27821e-07
0.0100595	7.15425e-07	0.00323099	1.1028e-06	-0.00999373	1.24688e-06	-0.0224842	7.28845e-07
0.0100675	7.16487e-07	0.00323397	1.10444e-06	-0.010001	1.24874e-06	-0.0225009	7.2987e-07
0.0100755	7.1755e-07	0.00323696	1.10609e-06	-0.0100083	1.25061e-06	-0.0225176	7.30895e-07
0.0100835	7.18614e-07	0.00323994	1.10774e-06	-0.0100155	1.25248e-06	-0.0225343	7.31921e-07
0.0100915	7.19679e-07	0.00324293	1.10939e-06	-0.0100228	1.25435e-06	-0.022551	7.32948e-07
0.0100995	7.20745e-07	0.00324592	1.11104e-06	-0.0100301	1.25622e-06	-0.0225678	7.33975e-07
0.0101076	7.21811e-07	0.00324891	1.11269e-06	-0.0100373	1.25809e-06	-0.0225845	7.35002e-07
0.0101156	7.22878e-07	0.0032519	1.11434e-06	-0.0100446	1.25997e-06	-0.0226012	7.36031e-07
0.0101236	7.23946e-07	0.00325489	1.116e-06	-0.0100519	1.26184e-06	-0.0226179	7.3706e-07
0.0101316	7.25014e-07	0.00325788	1.11765e-06	-0.0100591	1.26372e-06	-0.0226346	7.38089e-07
0.0101396	7.26083e-07	0.00326087	1.11931e-06	-0.0100664	1.2656e-06	-0.0226513	7.39119e-07
0.0101476	7.27153e-07	0.00326386	1.12096e-06	-0.0100737	1.26748e-06	-0.022668	7.4015e-07
0.0101557	7.28224e-07	0.00326686	1.12262e-06	-0.0100809	1.26936e-06	-0.0226847	7.41181e-07
0.0101637	7.29296e-07	0.00326985	1.12428e-06	-0.0100882	1.27124e-06	-0.0227014	7.42213e-07
0.0101717	7.30368e-07	0.00327285	1.12594e-06	-0.0100954	1.27312e-06	-0.0227181	7.43245e-07
0.0101797	7.31441e-07	0.00327585	1.1276e-06	-0.0101027	1.27501e-06	-0.0227348	7.44278e-07
0.0101877	7.32515e-07	0.00327884	1.12927e-06	-0.01011	1.27689e-06	-0.0227515	7.45312e-07
0.0101958	7.33589e-07	0.00328184	1.13093e-06	-0.0101172	1.27878e-06	-0.0227683	7.46346e-07
0.0102038	7.34665e-07	0.00328484	1.1326e-06	-0.0101245	1.28067e-06	-0.022785	7.47381e-07
0.0102118	7.35741e-07	0.00328784	1.13426e-06	-0.0101318	1.28256e-06	-0.0228017	7.48416e-07
0.0102198	7.36817e-07	0.00329084	1.13593e-06	-0.010139	1.28445e-06	-0.0228184	7.49452e-07
0.0102278	7.37895e-07	0.00329384	1.1376e-06	-0.0101463	1.28634e-06	-0.0228351	7.50488e-07
0.0102359	7.38973e-07	0.00329685	1.13927e-06	-0.0101535	1.28824e-06	-0.0228518	7.51525e-07
0.0102439	7.40052e-07	0.00329985	1.14094e-06	-0.0101608	1.29013e-06	-0.0228685	7.52563e-07
0.0102519	7.41132e-07	0.00330285	1.14261e-06	-0.010168	1.29203e-06	-0.0228852	7.53601e-07
0.0102599	7.42213e-07	0.00330586	1.14429e-06	-0.0101753	1.29393e-06	-0.0229019	7.5464e-07
0.010268	7.43294e-07	0.00330886	1.14596e-06	-0.0101826	1.29583e-06	-0.0229186	7.55679e-07
0.010276	7.44376e-07	0.00331187	1.14764e-06	-0.0101898	1.29773e-06	-0.0229353	7.56719e-07
0.010284	7.45459e-07	0.00331488	1.14932e-06	-0.0101971	1.29963e-06	-0.022952	7.57759e-07
0.0102921	7.46543e-07	0.00331789	1.151e-06	-0.0102043	1.30154e-06	-0.0229687	7.588e-07
0.0103001	7.47627e-07	0.0033209	1.15268e-06	-0.0102116	1.30344e-06	-0.0229854	7.59842e-07
0.0103081	7.48712e-07	0.00332391	1.15436e-06	-0.0102188	1.30535e-06	-0.0230021	7.60884e-07
0.0103161	7.49798e-07	0.00332692	1.15604e-06	-0.0102261	1.30725e-06	-0.0230188	7.61927e-07
0.0103242	7.50885e-07	0.00332993	1.15772e-06	-0.0102333	1.30916e-06	-0.0230354	7.6297e-07
0.0103322	7.51972e-07	0.00333294	1.15941e-06	-0.0102406	1.31107e-06	-0.0230521	7.64014e-07
0.0103402	7.5306e-07	0.00333596	1.16109e-06	-0.0102479	1.31299e-06	-0.0230688	7.65058e-07
0.0103483	7.54149e-07	0.00333897	1.16278e-06	-0.0102551	1.3149e-06	-0.0230855	7.66104e-07
0.0103563	7.55239e-07	0.00334199	1.16447e-06	-0.0102624	1.31681e-06	-0.0231022	7.67149e-07
0.0103643	7.56329e-07	0.003345	1.16616e-06	-0.0102696	1.31873e-06	-0.0231189	7.68195e-07
0.0103724	7.5742e-07	0.00334802	1.16785e-06	-0.0102769	1.32065e-06	-0.0231356	7.69242e-07
0.0103804	7.58512e-07	0.00335104	1.16954e-06	-0.0102841	1.32257e-06	-0.0231523	7.70289e-07
0.0103884	7.59605e-07	0.00335406	1.17123e-06	-0.0102914	1.32449e-06	-0.023169	7.71337e-07
0.0103965	7.60698e-07	0.00335708	1.17292e-06	-0.0102986	1.32641e-06	-0.0231857	7.72386e-07
0.0104045	7.61792e-07	0.0033601	1.17462e-06	-0.0103059	1.32833e-06	-0.0232024	7.73435e-07
0.0104125	7.62887e-07	0.00336312	1.17632e-06	-0.0103131	1.33025e-06	-0.0232191	7.74484e-07
0.0104206	7.63983e-07	0.00336614	1.17801e-06	-0.0103204	1.33218e-06	-0.0232357	7.75535e-07
0.0104286	7.65079e-07	0.00336917	1.17971e-06	-0.0103276	1.33411e-06	-0.0232524	7.76585e-07
0.0104367	7.66176e-07	0.00337219	1.18141e-06	-0.0103348	1.33603e-06	-0.0232691	7.77637e-07
0.0104447	7.67274e-07	0.00337522	1.18311e-06	-0.0103421	1.33796e-06	-0.0232858	7.78688e-07
0.0104527	7.68373e-07	0.00337824	1.18481e-06	-0.0103493	1.3399e-06	-0.0233025	7.79741e-07
0.0104608	7.69472e-07	0.00338127	1.18652e-06	-0.0103566	1.34183e-06	-0.0233192	7.80794e-07
0.0104688	7.70572e-07	0.0033843	1.18822e-06	-0.0103638	1.34376e-06	-0.0233359	7.81848e-07
0.0104769	7.71673e-07	0.00338732	1.18993e-06	-0.0103711	1.3457e-06	-0.0233525	7.82902e-07
0.0104849	7.72775e-07	0.00339035	1.19164e-06	-0.0103783	1.34763e-06	-0.0233692	7.83956e-07
0.010493	7.73877e-07	0.00339338	1.19334e-06	-0.0103856	1.34957e-06	-0.0233859	7.85012e-07
0.010501	7.74981e-07	0.00339642	1.19505e-06	-0.0103928	1.35151e-06	-0.0234026	7.86067e-07
0.010509	7.76085e-07	0.00339945	1.19676e-06	-0.0104	1.35345e-06	-0.0234193	7.87124e-07
0.0105171	7.77189e-07	0.00340248	1.19848e-06	-0.0104073	1.35539e-06	-0.023436	7.88181e-07
0.0105251	7.78295e-07	0.00340551	1.20019e-06	-0.0104145	1.35733e-06	-0.0234526	7.89238e-07
0.0105332	7.79401e-07	0.00340855	1.2019e-06	-0.0104218	1.35928e-06	-0.0234693	7.90297e-07
0.0105412	7.80508e-07	0.00341158	1.20362e-06	-0.010429	1.36122e-06	-0.023486	7.91355e-07
0.0105493	7.81615e-07	0.00341462	1.20533e-06	-0.0104363	1.36317e-06	-0.0235027	7.92414e-07
0.0105573	7.82724e-07	0.00341766	1.20705e-06	-0.0104435	1.36512e-06	-0.0235194	7.93474e-07
0.0105654	7.83833e-07	0.0034207	1.20877e-06	-0.0104507	1.36707e-06	-0.023536	7.94535e-07
0.0105734	7.84943e-07	0.00342373	1.21049e-06	-0.010458	1.36902e-06	-0.0235527	7.95595e-07
0.0105815	7.86054e-07	0.00342677	1.21221e-06	-0.0104652	1.37097e-06	-0.0235694	7.96657e-07
0.0105895	7.87165e-07	0.00342982	1.21393e-06	-0.0104724	1.37293e-06	-0.0235861	7.97719e-07
0.0105976	7.88277e-07	0.00343286	1.21566e-06	-0.0104797	1.37488e-06	-0.0236027	7.98782e-07
0.0106056	7.8939e-07	0.0034359	1.21738e-06	-0.0104869	1.37684e-06	-0.0236194	7.99845e-07
0.0106137	7.90504e-07	0.00343894	1.21911e-06	-0.0104942	1.3788e-06	-0.0236361	8.00908e-07
0.0106217	7.91618e-07	0.00344199	1.22083e-06	-0.0105014	1.38076e-06	-0.0236528	8.01973e-07
0.0106298	7.92734e-07	0.00344503	1.22256e-06	-0.0105086	1.38272e-06	-0.0236694	8.03038e-07
0.0106379	7.9385e-07	0.00344808	1.22429e-06	-0.0105159	1.38468e-06	-0.0236861	8.04103e-07
0.0106459	7.94966e-07	0.00345112	1.22602e-06	-0.0105231	1.38664e-06	-0.0237028	8.05169e-07
0.010654	7.96084e-07	0.00345417	1.22775e-06	-0.0105303	1.38861e-06	-0.0237194	8.06235e-07
0.010662	7.97202e-07	0.00345722	1.22949e-06	-0.0105376	1.39057e-06	-0.0237361	8.07303e-07
0.0106701	7.98321e-07	0.00346027	1.23122e-06	-0.0105448	1.39254e-06	-0.0237528	8.0837e-07
0.0106781	7.99441e-07	0.00346332	1.23296e-06	-0.010552	1.39451e-06	-0.0237694	8.09438e-07
0.0106862	8.00561e-07	0.00346637	1.23469e-06	-0.0105593	1.39648e-06	-0.0237861	8.10507e-07
0.0106943	8.01682e-07	0.00346942	1.23643e-06	-0.0105665	1.39845e-06	-0.0238028	8.11576e-07
0.0107023	8.02804e-07	0.00347248	1.23817e-06	-0.0105737	1.40042e-06	-0.0238195	8.12646e-07
0.0107104	8.03927e-07	0.00347553	1.23991e-06	-0.010581	1.4024e-06	-0.0238361	8.13717e-07
0.0107184	8.0505e-07	0.00347858	1.24165e-06	-0.0105882	1.40437e-06	-0.0238528	8.14788e-07
0.0107265	8.06175e-07	0.00348164	1.24339e-06	-0.0105954	1.40635e-06	-0.0238694	8.15859e-07
0.0107346	8.073e-07	0.0034847	1.24514e-06	-0.0106026	1.40833e-06	-0.0238861	8.16931e-07
0.0107426	8.08425e-07	0.00348775	1.24688e-06	-0.0106099	1.41031e-06	-0.0239028	8.18004e-07
0.0107507	8.09552e-07	0.00349081	1.24863e-06	-0.0106171	1.41229e-06	-0.0239194	8.19077e-07
0.0107587	8.10679e-07	0.00349387	1.25037e-06	-0.0106243	1.41427e-06	-0.0239361	8.20151e-07
0.0107668	8.11807e-07	0.00349693	1.25212e-06	-0.0106316	1.41625e-06	-0.0239528	8.21225e-07
0.0107749	8.12936e-07	0.00349999	1.25387e-06	-0.0106388	1.41824e-06	-0.0239694	8.223e-07
0.0107829	8.14065e-07	0.00350305	1.25562e-06	-0.010646	1.42023e-06	-0.0239861	8.23376e-07
0.010791	8.15195e-07	0.00350612	1.25737e-06	-0.0106532	1.42221e-06	-0.0240027	8.24451e-07
0.0107991	8.16326e-07	0.00350918	1.25913e-06	-0.0106605	1.4242e-06	-0.0240194	8.25528e-07
0.0108071	8.17458e-07	0.00351224	1.26088e-06	-0.0106677	1.42619e-06	-0.0240361	8.26605e-07
0.0108152	8.1859e-07	0.00351531	1.26264e-06	-0.0106749	1.42818e-06	-0.0240527	8.27683e-07
0.0108233	8.19724e-07	0.00351837	1.26439e-06	-0.0106821	1.43018e-06	-0.0240694	8.28761e-07
0.0108314	8.20858e-07	0.00352144	1.26615e-06	-0.0106894	1.43217e-06	-0.024086	8.2984e-07
0.0108394	8.21992e-07	0.00352451	1.26791e-06	-0.0106966	1.43417e-06	-0.0241027	8.30919e-07
0.0108475	8.23128e-07	0.00352758	1.26967e-06	-0.0107038	1.43617e-06	-0.0241193	8.31999e-07
0.0108556	8.24264e-07	0.00353065	1.27143e-06	-0.010711	1.43816e-06	-0.024136	8.33079e-07
0.0108636	8.25401e-07	0.00353372	1.27319e-06	-0.0107182	1.44016e-06	-0.0241527	8.3416e-07
0.0108717	8.26539e-07	0.00353679	1.27496e-06	-0.0107255	1.44216e-06	-0.0241693	8.35242e-07
0.0108798	8.27677e-07	0.00353986	1.27672e-06	-0.0107327	1.44417e-06	-0.024186	8.36324e-07
0.0108879	8.28816e-07	0.00354293	1.27849e-06	-0.0107399	1.44617e-06	-0.0242026	8.37406e-07
0.0108959	8.29956e-07	0.00354601	1.28026e-06	-0.0107471	1.44818e-06	-0.0242193	8.38489e-07
0.010904	8.31097e-07	0.00354908	1.28202e-06	-0.0107543	1.45018e-06	-0.0242359	8.39573e-07
0.0109121	8.32238e-07	0.00355216	1.28379e-06	-0.0107616	1.45219e-06	-0.0242526	8.40657e-07
0.0109202	8.33381e-07	0.00355523	1.28556e-06	-0.0107688	1.4542e-06	-0.0242692	8.41742e-07
0.0109282	8.34524e-07	0.00355831	1.28734e-06	-0.010776	1.45621e-06	-0.0242859	8.42827e-07
0.0109363	8.35667e-07	0.00356139	1.28911e-06	-0.0107832	1.45822e-06	-0.0243025	8.43913e-07
0.0109444	8.36812e-07	0.00356447	1.29088e-06	-0.0107904	1.46024e-06	-0.0243192	8.45e-07
0.0109525	8.37957e-07	0.00356755	1.29266e-06	-0.0107976	1.46225e-06	-0.0243358	8.46087e-07
0.0109606	8.39103e-07	0.00357063	1.29444e-06	-0.0108049	1.46427e-06	-0.0243525	8.47174e-07
0.0109686	8.40249e-07	0.00357371	1.29621e-06	-0.0108121	1.46628e-06	-0.0243691	8.48262e-07
0.0109767	8.41397e-07	0.00357679	1.29799e-06	-0.0108193	1.4683e-06	-0.0243858	8.49351e-07
0.0109848	8.42545e-07	0.00357988	1.29977e-06	-0.0108265	1.47032e-06	-0.0244024	8.5044e-07
0.0109929	8.43694e-07	0.00358296	1.30155e-06	-0.0108337	1.47234e-06	-0.024419	8.5153e-07
0.011001	8.44844e-07	0.00358605	1.30334e-06	-0.0108409	1.47437e-06	-0.0244357	8.5262e-07
0.011009	8.45994e-07	0.00358913	1.30512e-06	-0.0108481	1.47639e-06	-0.0244523	8.53711e-07
0.0110171	8.47145e-07	0.00359222	1.3069e-06	-0.0108554	1.47842e-06	-0.024469	8.54802e-07
0.0110252	8.48297e-07	0.00359531	1.30869e-06	-0.0108626	1.48044e-06	-0.0244856	8.55894e-07
0.0110333	8.4945e-07	0.00359839	1.31048e-06	-0.0108698	1.48247e-06	-0.0245023	8.56986e-07
0.0110414	8.50603e-07	0.00360148	1.31227e-06	-0.010877	1.4845e-06	-0.0245189	8.58079e-07
0.0110495	8.51757e-07	0.00360457	1.31406e-06	-0.0108842	1.48653e-06	-0.0245355	8.59173e-07
0.0110576	8.52912e-07	0.00360767	1.31585e-06	-0.0108914	1.48856e-06	-0.0245522	8.60267e-07
0.0110657	8.54068e-07	0.00361076	1.31764e-06	-0.0108986	1.4906e-06	-0.0245688	8.61361e-07
0.0110737	8.55224e-07	0.00361385	1.31943e-06	-0.0109058	1.49263e-06	-0.0245855	8.62456e-07
0.0110818	8.56381e-07	0.00361694	1.32122e-06	-0.010913	1.49467e-06	-0.0246021	8.63552e-07
0.0110899	8.57539e-07	0.00362004	1.32302e-06	-0.0109202	1.49671e-06	-0.0246187	8.64648e-07
0.011098	8.58698e-07	0.00362314	1.32482e-06	-0.0109274	1.49875e-06	-0.0246354	8.65745e-07
0.0111061	8.59857e-07	0.00362623	1.32661e-06	-0.0109347	1.50079e-06	-0.024652	8.66842e-07
0.0111142	8.61017e-07	0.00362933	1.32841e-06	-0.0109419	1.50283e-06	-0.0246686	8.6794e-07
0.0111223	8.62178e-07	0.00363243	1.33021e-06	-0.0109491	1.50487e-06	-0.0246853	8.69038e-07
0.0111304	8.6334e-07	0.00363553	1.33201e-06	-0.0109563	1.50692e-06	-0.0247019	8.70137e-07
0.0111385	8.64502e-07	0.00363863	1.33382e-06	-0.0109635	1.50896e-06	-0.0247185	8.71237e-07
0.0111466	8.65665e-07	0.00364173	1.33562e-06	-0.0109707	1.51101e-06	-0.0247352	8.72337e-07
0.0111547	8.66829e-07	0.00364483	1.33743e-06	-0.0109779	1.51306e-06	-0.0247518	8.73437e-07
0.0111628	8.67994e-07	0.00364793	1.33923e-06	-0.0109851	1.51511e-06	-0.0247684	8.74538e-07
0.0111709	8.69159e-07	0.00365104	1.34104e-06	-0.0109923	1.51716e-06	-0.0247851	8.7564e-07
0.0111789	8.70325e-07	0.00365414	1.34285e-06	-0.0109995	1.51921e-06	-0.0248017	8.76742e-07
0.011187	8.71492e-07	0.00365725	1.34466e-06	-0.0110067	1.52126e-06	-0.0248183	8.77844e-07
0.0111951	8.7266e-07	0.00366035	1.34647e-06	-0.0110139	1.52332e-06	-0.0248349	8.78948e-07
0.0112032	8.73828e-07	0.00366346	1.34828e-06	-0.0110211	1.52538e-06	-0.0248516	8.80051e-07
0.0112113	8.74997e-07	0.00366657	1.35009e-06	-0.0110283	1.52743e-06	-0.0248682	8.81156e-07
0.0112194	8.76167e-07	0.00366967	1.35191e-06	-0.0110355	1.52949e-06	-0.0248848	8.8226e-07
0.0112275	8.77338e-07	0.00367278	1.35372e-06	-0.0110427	1.53155e-06	-0.0249015	8.83366e-07
0.0112356	8.78509e-07	0.0036759	1.35554e-06	-0.0110499	1.53362e-06	-0.0249181	8.84472e-07
0.0112437	8.79681e-07	0.00367901	1.35736e-06	-0.0110571	1.53568e-06	-0.0249347	8.85578e-07
0.0112518	8.80854e-07	0.00368212	1.35917e-06	-0.0110643	1.53774e-06	-0.0249513	8.86685e-07
0.0112599	8.82027e-07	0.00368523	1.36099e-06	-0.0110715	1.53981e-06	-0.024968	8.87792e-07
0.0112681	8.83202e-07	0.00368835	1.36282e-06	-0.0110787	1.54188e-06	-0.0249846	8.889e-07
0.0112762	8.84377e-07	0.00369146	1.36464e-06	-0.0110859	1.54394e-06	-0.0250012	8.90009e-07
0.0112843	8.85552e-07	0.00369458	1.36646e-06	-0.0110931	1.54601e-06	-0.0250178	8.91118e-07
0.0112924	8.86729e-07	0.00369769	1.36829e-06	-0.0111003	1.54809e-06	-0.0250344	8.92227e-07
0.0113005	8.87906e-07	0.00370081	1.37011e-06	-0.0111075	1.55016e-06	-0.0250511	8.93338e-07
0.0113086	8.89084e-07	0.00370393	1.37194e-06	-0.0111147	1.55223e-06	-0.0250677	8.94448e-07
0.0113167	8.90263e-07	0.00370705	1.37377e-06	-0.0111219	1.55431e-06	-0.0250843	8.95559e-07
0.0113248	8.91443e-07	0.00371017	1.3756e-06	-0.0111291	1.55638e-06	-0.0251009	8.96671e-07
0.0113329	8.92623e-07	0.00371329	1.37743e-06	-0.0111362	1.55846e-06	-0.0251175	8.97783e-07
0.011341	8.93804e-07	0.00371641	1.37926e-06	-0.0111434	1.56054e-06	-0.0251341	8.98896e-07
0.0113491	8.94986e-07	0.00371954	1.38109e-06	-0.0111506	1.56262e-06	-0.0251508	9.00009e-07
0.0113572	8.96168e-07	0.00372266	1.38293e-06	-0.0111578	1.5647e-06	-0.0251674	9.01123e-07
0.0113653	8.97351e-07	0.00372578	1.38476e-06	-0.011165	1.56679e-06	-0.025184	9.02238e-07
0.0113735	8.98535e-07	0.00372891	1.3866e-06	-0.0111722	1.56887e-06	-0.0252006	9.03353e-07
0.0113816	8.9972e-07	0.00373204	1.38844e-06	-0.0111794	1.57096e-06	-0.0252172	9.04468e-07
0.0113897	9.00905e-07	0.00373516	1.39027e-06	-0.0111866	1.57305e-06	-0.0252338	9.05584e-07
0.0113978	9.02092e-07	0.00373829	1.39211e-06	-0.0111938	1.57514e-06	-0.0252504	9.067e-07
0.0114059	9.03279e-07	0.00374142	1.39396e-06	-0.011201	1.57723e-06	-0.0252671	9.07817e-07
0.011414	9.04466e-07	0.00374455	1.3958e-06	-0.0112081	1.57932e-06	-0.0252837	9.08935e-07
0.0114221	9.05655e-07	0.00374768	1.39764e-06	-0.0112153	1.58141e-06	-0.0253003	9.10053e-07
0.0114303	9.06844e-07	0.00375081	1.39949e-06	-0.0112225	1.5835e-06	-0.0253169	9.11171e-07
0.0114384	9.08034e-07	0.00375394	1.40133e-06	-0.0112297	1.5856e-06	-0.0253335	9.12291e-07
0.0114465	9.09224e-07	0.00375708	1.40318e-06	-0.0112369	1.5877e-06	-0.0253501	9.1341e-07
0.0114546	9.10416e-07	0.00376021	1.40503e-06	-0.0112441	1.58979e-06	-0.0253667	9.1453e-07
0.0114627	9.11608e-07	0.00376335	1.40688e-06	-0.0112513	1.59189e-06	-0.0253833	9.15651e-07
0.0114708	9.12801e-07	0.00376648	1.40873e-06	-0.0112585	1.59399e-06	-0.0253999	9.16772e-07
0.011479	9.13995e-07	0.00376962	1.41058e-06	-0.0112656	1.5961e-06	-0.0254165	9.17894e-07
0.0114871	9.15189e-07	0.00377276	1.41243e-06	-0.0112728	1.5982e-06	-0.0254331	9.19016e-07
0.0114952	9.16384e-07	0.0037759	1.41429e-06	-0.01128	1.60031e-06	-0.0254497	9.20139e-07
0.0115033	9.1758e-07	0.00377904	1.41614e-06	-0.0112872	1.60241e-06	-0.0254664	9.21262e-07
0.0115114	9.18777e-07	0.00378218	1.418e-06	-0.0112944	1.60452e-06	-0.025483	9.22386e-07
0.0115196	9.19974e-07	0.00378532	1.41985e-06	-0.0113015	1.60663e-06	-0.0254996	9.2351e-07
0.0115277	9.21172e-07	0.00378846	1.42171e-06	-0.0113087	1.60874e-06	-0.0255162	9.24635e-07
0.0115358	9.22371e-07	0.0037916	1.42357e-06	-0.0113159	1.61085e-06	-0.0255328	9.25761e-07
0.0115439	9.2357e-07	0.00379475	1.42543e-06	-0.0113231	1.61296e-06	-0.0255494	9.26886e-07
0.0115521	9.24771e-07	0.00379789	1.4273e-06	-0.0113303	1.61508e-06	-0.025566	9.28013e-07
0.0115602	9.25972e-07	0.00380104	1.42916e-06	-0.0113375	1.61719e-06	-0.0255826	9.2914e-07
0.0115683	9.27174e-07	0.00380418	1.43102e-06	-0.0113446	1.61931e-06	-0.0255992	9.30267e-07
0.0115764	9.28376e-07	0.00380733	1.43289e-06	-0.0113518	1.62143e-06	-0.0256158	9.31395e-07
0.0115846	9.29579e-07	0.00381048	1.43476e-06	-0.011359	1.62355e-06	-0.0256324	9.32524e-07
0.0115927	9.30784e-07	0.00381363	1.43663e-06	-0.0113662	1.62567e-06	-0.0256489	9.33653e-07
0.0116008	9.31988e-07	0.00381678	1.43849e-06	-0.0113733	1.62779e-06	-0.0256655	9.34782e-07
0.011609	9.33194e-07	0.00381993	1.44036e-06	-0.0113805	1.62992e-06	-0.0256821	9.35912e-07
0.0116171	9.344e-07	0.00382308	1.44224e-06	-0.0113877	1.63204e-06	-0.0256987	9.37043e-07
0.0116252	9.35607e-07	0.00382624	1.44411e-06	-0.0113949	1.63417e-06	-0.0257153	9.38174e-07
0.0116334	9.36815e-07	0.00382939	1.44598e-06	-0.011402	1.63629e-06	-0.0257319	9.39306e-07
0.0116415	9.38023e-07	0.00383254	1.44786e-06	-0.0114092	1.63842e-06	-0.0257485	9.40438e-07
0.0116496	9.39233e-07	0.0038357	1.44973e-06	-0.0114164	1.64055e-06	-0.0257651	9.4157e-07
0.0116578	9.40443e-07	0.00383886	1.45161e-06	-0.0114236	1.64269e-06	-0.0257817	9.42703e-07
0.0116659	9.41653e-07	0.00384201	1.45349e-06	-0.0114307	1.64482e-06	-0.0257983	9.43837e-07
0.011674	9.42865e-07	0.00384517	1.45537e-06	-0.0114379	1.64695e-06	-0.0258149	9.44971e-07
0.0116822	9.44077e-07	0.00384833	1.45725e-06	-0.0114451	1.64909e-06	-0.0258315	9.46106e-07
0.0116903	9.4529e-07	0.00385149	1.45913e-06	-0.0114523	1.65123e-06	-0.0258481	9.47241e-07
0.0116984	9.46503e-07	0.00385465	1.46102e-06	-0.0114594	1.65336e-06	-0.0258646	9.48377e-07
0.0117066	9.47718e-07	0.00385781	1.4629e-06	-0.0114666	1.6555e-06	-0.0258812	9.49513e-07
0.0117147	9.48933e-07	0.00386098	1.46479e-06	-0.0114738	1.65765e-06	-0.0258978	9.5065e-07
0.0117228	9.50149e-07	0.00386414	1.46667e-06	-0.0114809	1.65979e-06	-0.0259144	9.51787e-07
0.011731	9.51366e-07	0.0038673	1.46856e-06	-0.0114881	1.66193e-06	-0.025931	9.52925e-07
0.0117391	9.52583e-07	0.00387047	1.47045e-06	-0.0114953	1.66408e-06	-0.0259476	9.54063e-07
0.0117473	9.53801e-07	0.00387363	1.47234e-06	-0.0115024	1.66622e-06	-0.0259642	9.55202e-07
0.0117554	9.5502e-07	0.0038768	1.47423e-06	-0.0115096	1.66837e-06	-0.0259807	9.56341e-07
0.0117635	9.5624e-07	0.00387997	1.47612e-06	-0.0115168	1.67052e-06	-0.0259973	9.57481e-07
0.0117717	9.5746e-07	0.00388314	1.47802e-06	-0.0115239	1.67267e-06	-0.0260139	9.58621e-07
0.0117798	9.58681e-07	0.00388631	1.47991e-06	-0.0115311	1.67482e-06	-0.0260305	9.59762e-07
0.011788	9.59903e-07	0.00388948	1.48181e-06	-0.0115383	1.67698e-06	-0.0260471	9.60904e-07
0.0117961	9.61125e-07	0.00389265	1.48371e-06	-0.0115454	1.67913e-06	-0.0260636	9.62045e-07
0.0118043	9.62349e-07	0.00389582	1.48561e-06	-0.0115526	1.68129e-06	-0.0260802	9.63188e-07
0.0118124	9.63573e-07	0.00389899	1.4875e-06	-0.0115598	1.68344e-06	-0.0260968	9.64331e-07
0.0118206	9.64797e-07	0.00390217	1.48941e-06	-0.0115669	1.6856e-06	-0.0261134	9.65474e-07
0.0118287	9.66023e-07	0.00390534	1.49131e-06	-0.0115741	1.68776e-06	-0.02613	9.66618e-07
0.0118368	9.67249e-07	0.00390852	1.49321e-06	-0.0115813	1.68992e-06	-0.0261465	9.67762e-07
0.011845	9.68476e-07	0.0039117	1.49511e-06	-0.0115884	1.69209e-06	-0.0261631	9.68907e-07
0.0118531	9.69704e-07	0.00391487	1.49702e-06	-0.0115956	1.69425e-06	-0.0261797	9.70053e-07
0.0118613	9.70932e-07	0.00391805	1.49893e-06	-0.0116027	1.69642e-06	-0.0261963	9.71198e-07
0.0118694	9.72162e-07	0.00392123	1.50083e-06	-0.0116099	1.69858e-06	-0.0262128	9.72345e-07
0.0118776	9.73392e-07	0.00392441	1.50274e-06	-0.0116171	1.70075e-06	-0.0262294	9.73492e-07
0.0118857	9.74622e-07	0.00392759	1.50465e-06	-0.0116242	1.70292e-06	-0.026246	9.74639e-07
0.0118939	9.75854e-07	0.00393077	1.50656e-06	-0.0116314	1.70509e-06	-0.0262626	9.75787e-07
0.011902	9.77086e-07	0.00393396	1.50848e-06	-0.0116385	1.70726e-06	-0.0262791	9.76936e-07
0.0119102	9.78319e-07	0.00393714	1.51039e-06	-0.0116457	1.70943e-06	-0.0262957	9.78085e-07
0.0119184	9.79552e-07	0.00394033	1.51231e-06	-0.0116529	1.71161e-06	-0.0263123	9.79234e-07
0.0119265	9.80787e-07	0.00394351	1.51422e-06	-0.01166	1.71379e-06	-0.0263288	9.80384e-07
0.0119347	9.82022e-07	0.0039467	1.51614e-06	-0.0116672	1.71596e-06	-0.0263454	9.81535e-07
0.0119428	9.83258e-07	0.00394989	1.51806e-06	-0.0116743	1.71814e-06	-0.026362	9.82685e-07
0.011951	9.84494e-07	0.00395307	1.51998e-06	-0.0116815	1.72032e-06	-0.0263785	9.83837e-07
0.0119591	9.85732e-07	0.00395626	1.5219e-06	-0.0116886	1.7225e-06	-0.0263951	9.84989e-07
0.0119673	9.8697e-07	0.00395945	1.52382e-06	-0.0116958	1.72469e-06	-0.0264117	9.86141e-07
0.0119754	9.88209e-07	0.00396264	1.52574e-06	-0.0117029	1.72687e-06	-0.0264282	9.87294e-07
0.0119836	9.89448e-07	0.00396584	1.52767e-06	-0.0117101	1.72905e-06	-0.0264448	9.88448e-07
0.0119918	9.90689e-07	0.00396903	1.52959e-06	-0.0117172	1.73124e-06	-0.0264614	9.89602e-07
0.0119999	9.9193e-07	0.00397222	1.53152e-06	-0.0117244	1.73343e-06	-0.0264779	9.90756e-07
0.0120081	9.93171e-07	0.00397542	1.53344e-06	-0.0117316	1.73562e-06	-0.0264945	9.91911e-07
0.0120162	9.94414e-07	0.00397861	1.53537e-06	-0.0117387	1.73781e-06	-0.0265111	9.93067e-07
0.0120244	9.95657e-07	0.00398181	1.5373e-06	-0.0117459	1.74e-06	-0.0265276	9.94223e-07
0.0120326	9.96901e-07	0.003985	1.53923e-06	-0.011753	1.74219e-06	-0.0265442	9.95379e-07
0.0120407	9.98146e-07	0.0039882	1.54117e-06	-0.0117602	1.74439e-06	-0.0265607	9.96536e-07
0.0120489	9.99391e-07	0.0039914	1.5431e-06	-0.0117673	1.74659e-06	-0.0265773	9.97694e-07
0.0120571	1.00064e-06	0.0039946	1.54503e-06	-0.0117745	1.74878e-06	-0.0265938	9.98852e-07
0.0120652	1.00188e-06	0.0039978	1.54697e-06	-0.0117816	1.75098e-06	-0.0266104	1.00001e-06
0.0120734	1.00313e-06	0.004001	1.54891e-06	-0.0117887	1.75318e-06	-0.026627	1.00117e-06
0.0120816	1.00438e-06	0.00400421	1.55085e-06	-0.0117959	1.75538e-06	-0.0266435	1.00233e-06
0.0120897	1.00563e-06	0.00400741	1.55278e-06	-0.011803	1.75759e-06	-0.0266601	1.00349e-06
0.0120979	1.00688e-06	0.00401061	1.55473e-06	-0.0118102	1.75979e-06	-0.0266766	1.00465e-06
0.0121061	1.00813e-06	0.00401382	1.55667e-06	-0.0118173	1.762e-06	-0.0266932	1.00581e-06
0.0121142	1.00938e-06	0.00401702	1.55861e-06	-0.0118245	1.7642e-06	-0.0267097	1.00697e-06
0.0121224	1.01063e-06	0.00402023	1.56055e-06	-0.0118316	1.76641e-06	-0.0267263	1.00813e-06
0.0121306	1.01189e-06	0.00402344	1.5625e-06	-0.0118388	1.76862e-06	-0.0267428	1.0093e-06
0.0121387	1.01314e-06	0.00402665	1.56444e-06	-0.0118459	1.77083e-06	-0.0267594	1.01046e-06
0.0121469	1.01439e-06	0.00402986	1.56639e-06	-0.0118531	1.77304e-06	-0.0267759	1.01162e-06
0.0121551	1.01565e-06	0.00403307	1.56834e-06	-0.0118602	1.77526e-06	-0.0267925	1.01279e-06
0.0121633	1.01691e-06	0.00403628	1.57029e-06	-0.0118673	1.77747e-06	-0.026809	1.01395e-06
0.0121714	1.01816e-06	0.00403949	1.57224e-06	-0.0118745	1.77969e-06	-0.0268256	1.01512e-06
0.0121796	1.01942e-06	0.0040427	1.57419e-06	-0.0118816	1.7819e-06	-0.0268421	1.01628e-06
0.0121878	1.02068e-06	0.00404592	1.57615e-06	-0.0118888	1.78412e-06	-0.0268587	1.01745e-06
0.0121959	1.02194e-06	0.00404913	1.5781e-06	-0.0118959	1.78634e-06	-0.0268752	1.01861e-06
0.0122041	1.0232e-06	0.00405235	1.58006e-06	-0.0119031	1.78856e-06	-0.0268918	1.01978e-06
0.0122123	1.02446e-06	0.00405557	1.58201e-06	-0.0119102	1.79079e-06	-0.0269083	1.02095e-06
0.0122205	1.02572e-06	0.00405878	1.58397e-06	-0.0119173	1.79301e-06	-0.0269249	1.02212e-06
0.0122287	1.02698e-06	0.004062	1.58593e-06	-0.0119245	1.79524e-06	-0.0269414	1.02328e-06
0.0122368	1.02824e-06	0.00406522	1.58789e-06	-0.0119316	1.79746e-06	-0.026958	1.02445e-06
0.012245	1.0295e-06	0.00406844	1.58985e-06	-0.0119387	1.79969e-06	-0.0269745	1.02562e-06
0.0122532	1.03077e-06	0.00407166	1.59181e-06	-0.0119459	1.80192e-06	-0.026991	1.02679e-06
0.0122614	1.03203e-06	0.00407488	1.59378e-06	-0.011953	1.80415e-06	-0.0270076	1.02796e-06
0.0122696	1.0333e-06	0.00407811	1.59574e-06	-0.0119602	1.80638e-06	-0.0270241	1.02913e-06
0.0122777	1.03456e-06	0.00408133	1.59771e-06	-0.0119673	1.80862e-06	-0.0270407	1.0303e-06
0.0122859	1.03583e-06	0.00408456	1.59967e-06	-0.0119744	1.81085e-06	-0.0270572	1.03148e-06
0.0122941	1.0371e-06	0.00408778	1.60164e-06	-0.0119816	1.81309e-06	-0.0270737	1.03265e-06
0.0123023	1.03837e-06	0.00409101	1.60361e-06	-0.0119887	1.81533e-06	-0.0270903	1.03382e-06
0.0123105	1.03964e-06	0.00409424	1.60558e-06	-0.0119958	1.81756e-06	-0.0271068	1.03499e-06
0.0123186	1.04091e-06	0.00409746	1.60755e-06	-0.012003	1.8198e-06	-0.0271233	1.03617e-06
0.0123268	1.04218e-06	0.00410069	1.60953e-06	-0.0120101	1.82205e-06	-0.0271399	1.03734e-06
0.012335	1.04345e-06	0.00410392	1.6115e-06	-0.0120172	1.82429e-06	-0.0271564	1.03852e-06
0.0123432	1.04472e-06	0.00410715	1.61348e-06	-0.0120244	1.82653e-06	-0.027173	1.03969e-06
0.0123514	1.04599e-06	0.00411039	1.61545e-06	-0.0120315	1.82878e-06	-0.0271895	1.04087e-06
0.0123596	1.04726e-06	0.00411362	1.61743e-06	-0.0120386	1.83103e-06	-0.027206	1.04204e-06
0.0123678	1.04854e-06	0.00411685	1.61941e-06	-0.0120457	1.83327e-06	-0.0272225	1.04322e-06
0.012376	1.04981e-06	0.00412009	1.62139e-06	-0.0120529	1.83552e-06	-0.0272391	1.0444e-06
0.0123841	1.05109e-06	0.00412332	1.62337e-06	-0.01206	1.83777e-06	-0.0272556	1.04557e-06
0.0123923	1.05237e-06	0.00412656	1.62535e-06	-0.0120671	1.84003e-06	-0.0272721	1.04675e-06
0.0124005	1.05364e-06	0.0041298	1.62734e-06	-0.0120743	1.84228e-06	-0.0272887	1.04793e-06
0.0124087	1.05492e-06	0.00413303	1.62932e-06	-0.0120814	1.84453e-06	-0.0273052	1.04911e-06
0.0124169	1.0562e-06	0.00413627	1.63131e-06	-0.0120885	1.84679e-06	-0.0273217	1.05029e-06
0.0124251	1.05748e-06	0.00413951	1.63329e-06	-0.0120956	1.84905e-06	-0.0273383	1.05147e-06
0.0124333	1.05876e-06	0.00414275	1.63528e-06	-0.0121028	1.85131e-06	-0.0273548	1.05265e-06
0.0124415	1.06004e-06	0.004146	1.63727e-06	-0.0121099	1.85357e-06	-0.0273713	1.05383e-06
0.0124497	1.06132e-06	0.00414924	1.63926e-06	-0.012117	1.85583e-06	-0.0273878	1.05501e-06
0.0124579	1.0626e-06	0.00415248	1.64125e-06	-0.0121241	1.85809e-06	-0.0274044	1.05619e-06
0.0124661	1.06389e-06	0.00415573	1.64324e-06	-0.0121313	1.86035e-06	-0.0274209	1.05738e-06
0.0124743	1.06517e-06	0.00415897	1.64524e-06	-0.0121384	1.86262e-06	-0.0274374	1.05856e-06
0.0124825	1.06645e-06	0.00416222	1.64723e-06	-0.0121455	1.86489e-06	-0.0274539	1.05974e-06
0.0124907	1.06774e-06	0.00416546	1.64923e-06	-0.0121526	1.86715e-06	-0.0274704	1.06093e-06
0.0124989	1.06903e-06	0.00416871	1.65123e-06	-0.0121598	1.86942e-06	-0.027487	1.06211e-06
0.0125071	1.07031e-06	0.00417196	1.65322e-06	-0.0121669	1.87169e-06	-0.0275035	1.0633e-06
0.0125153	1.0716e-06	0.00417521	1.65522e-06	-0.012174	1.87397e-06	-0.02752	1.06448e-06
0.0125235	1.07289e-06	0.00417846	1.65723e-06	-0.0121811	1.87624e-06	-0.0275365	1.06567e-06
0.0125317	1.07418e-06	0.00418171	1.65923e-06	-0.0121882	1.87852e-06	-0.027553	1.06685e-06
0.0125399	1.07547e-06	0.00418497	1.66123e-06	-0.0121954	1.88079e-06	-0.0275696	1.06804e-06
0.0125481	1.07676e-06	0.00418822	1.66323e-06	-0.0122025	1.88307e-06	-0.0275861	1.06923e-06
0.0125563	1.07805e-06	0.00419147	1.66524e-06	-0.0122096	1.88535e-06	-0.0276026	1.07042e-06
0.0125645	1.07934e-06	0.00419473	1.66725e-06	-0.0122167	1.88763e-06	-0.0276191	1.0716e-06
0.0125727	1.08063e-06	0.00419798	1.66925e-06	-0.0122238	1.88991e-06	-0.0276356	1.07279e-06
0.0125809	1.08193e-06	0.00420124	1.67126e-06	-0.012231	1.89219e-06	-0.0276521	1.07398e-06
0.0125891	1.08322e-06	0.0042045	1.67327e-06	-0.0122381	1.89448e-06	-0.0276686	1.07517e-06
0.0125973	1.08451e-06	0.00420776	1.67528e-06	-0.0122452	1.89676e-06	-0.0276852	1.07636e-06
0.0126055	1.08581e-06	0.00421102	1.6773e-06	-0.0122523	1.89905e-06	-0.0277017	1.07755e-06
0.0126137	1.08711e-06	0.00421428	1.67931e-06	-0.0122594	1.90134e-06	-0.0277182	1.07874e-06
0.0126219	1.0884e-06	0.00421754	1.68132e-06	-0.0122665	1.90363e-06	-0.0277347	1.07993e-06
0.0126301	1.0897e-06	0.0042208	1.68334e-06	-0.0122736	1.90592e-06	-0.0277512	1.08113e-06
0.0126383	1.091e-06	0.00422406	1.68536e-06	-0.0122808	1.90821e-06	-0.0277677	1.08232e-06
0.0126465	1.0923e-06	0.00422733	1.68737e-06	-0.0122879	1.9105e-06	-0.0277842	1.08351e-06
0.0126547	1.0936e-06	0.00423059	1.68939e-06	-0.012295	1.9128e-06	-0.0278007	1.0847e-06
0.012663	1.0949e-06	0.00423386	1.69141e-06	-0.0123021	1.91509e-06	-0.0278172	1.0859e-06
0.0126712	1.0962e-06	0.00423713	1.69344e-06	-0.0123092	1.91739e-06	-0.0278337	1.08709e-06
0.0126794	1.0975e-06	0.00424039	1.69546e-06	-0.0123163	1.91969e-06	-0.0278502	1.08829e-06
0.0126876	1.0988e-06	0.00424366	1.69748e-06	-0.0123234	1.92199e-06	-0.0278667	1.08948e-06
0.0126958	1.10011e-06	0.00424693	1.69951e-06	-0.0123305	1.92429e-06	-0.0278832	1.09068e-06
0.012704	1.10141e-06	0.0042502	1.70153e-06	-0.0123376	1.92659e-06	-0.0278997	1.09187e-06
0.0127122	1.10272e-06	0.00425347	1.70356e-06	-0.0123448	1.9289e-06	-0.0279162	1.09307e-06
0.0127204	1.10402e-06	0.00425675	1.70559e-06	-0.0123519	1.9312e-06	-0.0279328	1.09427e-06
0.0127287	1.10533e-06	0.00426002	1.70762e-06	-0.012359	1.93351e-06	-0.0279493	1.09547e-06
0.0127369	1.10664e-06	0.00426329	1.70965e-06	-0.0123661	1.93582e-06	-0.0279658	1.09666e-06
0.0127451	1.10794e-06	0.00426657	1.71168e-06	-0.0123732	1.93813e-06	-0.0279822	1.09786e-06
0.0127533	1.10925e-06	0.00426984	1.71372e-06	-0.0123803	1.94044e-06	-0.0279987	1.09906e-06
0.0127615	1.11056e-06	0.00427312	1.71575e-06	-0.0123874	1.94275e-06	-0.0280152	1.10026e-06
0.0127698	1.11187e-06	0.0042764	1.71778e-06	-0.0123945	1.94506e-06	-0.0280317	1.10146e-06
0.012778	1.11318e-06	0.00427968	1.71982e-06	-0.0124016	1.94738e-06	-0.0280482	1.10266e-06
0.0127862	1.11449e-06	0.00428296	1.72186e-06	-0.0124087	1.94969e-06	-0.0280647	1.10386e-06
0.0127944	1.11581e-06	0.00428624	1.7239e-06	-0.0124158	1.95201e-06	-0.0280812	1.10506e-06
0.0128026	1.11712e-06	0.00428952	1.72594e-06	-0.0124229	1.95433e-06	-0.0280977	1.10626e-06
0.0128109	1.11843e-06	0.0042928	1.72798e-06	-0.01243	1.95665e-06	-0.0281142	1.10747e-06
0.0128191	1.11975e-06	0.00429608	1.73002e-06	-0.0124371	1.95897e-06	-0.0281307	1.10867e-06
0.0128273	1.12106e-06	0.00429937	1.73207e-06	-0.0124442	1.96129e-06	-0.0281472	1.10987e-06
0.0128355	1.12238e-06	0.00430265	1.73411e-06	-0.0124513	1.96362e-06	-0.0281637	1.11108e-06
0.0128438	1.1237e-06	0.00430594	1.73616e-06	-0.0124584	1.96594e-06	-0.0281802	1.11228e-06
0.012852	1.12501e-06	0.00430922	1.7382e-06	-0.0124655	1.96827e-06	-0.0281967	1.11348e-06
0.0128602	1.12633e-06	0.00431251	1.74025e-06	-0.0124726	1.9706e-06	-0.0282132	1.11469e-06
0.0128684	1.12765e-06	0.0043158	1.7423e-06	-0.0124797	1.97293e-06	-0.0282296	1.1159e-06
0.0128767	1.12897e-06	0.00431909	1.74435e-06	-0.0124868	1.97526e-06	-0.0282461	1.1171e-06
0.0128849	1.13029e-06	0.00432238	1.7464e-06	-0.0124939	1.97759e-06	-0.0282626	1.11831e-06
0.0128931	1.13161e-06	0.00432567	1.74845e-06	-0.012501	1.97992e-06	-0.0282791	1.11951e-06
0.0129013	1.13293e-06	0.00432896	1.75051e-06	-0.0125081	1.98226e-06	-0.0282956	1.12072e-06
0.0129096	1.13426e-06	0.00433225	1.75256e-06	-0.0125152	1.98459e-06	-0.0283121	1.12193e-06
0.0129178	1.13558e-06	0.00433555	1.75462e-06	-0.0125223	1.98693e-06	-0.0283286	1.12314e-06
0.012926	1.1369e-06	0.00433884	1.75668e-06	-0.0125294	1.98927e-06	-0.028345	1.12435e-06
0.0129343	1.13823e-06	0.00434214	1.75874e-06	-0.0125365	1.99161e-06	-0.0283615	1.12556e-06
0.0129425	1.13955e-06	0.00434543	1.7608e-06	-0.0125436	1.99395e-06	-0.028378	1.12677e-06
0.0129507	1.14088e-06	0.00434873	1.76286e-06	-0.0125507	1.99629e-06	-0.0283945	1.12798e-06
0.012959	1.14221e-06	0.00435203	1.76492e-06	-0.0125578	1.99863e-06	-0.028411	1.12919e-06
0.0129672	1.14353e-06	0.00435533	1.76698e-06	-0.0125649	2.00098e-06	-0.0284275	1.1304e-06
0.0129754	1.14486e-06	0.00435863	1.76905e-06	-0.012572	2.00333e-06	-0.0284439	1.13161e-06
0.0129837	1.14619e-06	0.00436193	1.77111e-06	-0.0125791	2.00567e-06	-0.0284604	1.13282e-06
0.0129919	1.14752e-06	0.00436523	1.77318e-06	-0.0125862	2.00802e-06	-0.0284769	1.13403e-06
0.0130001	1.14885e-06	0.00436853	1.77525e-06	-0.0125932	2.01037e-06	-0.0284934	1.13525e-06
0.0130084	1.15018e-06	0.00437184	1.77731e-06	-0.0126003	2.01273e-06	-0.0285098	1.13646e-06
0.0130166	1.15151e-06	0.00437514	1.77938e-06	-0.0126074	2.01508e-06	-0.0285263	1.13767e-06
0.0130249	1.15285e-06	0.00437845	1.78146e-06	-0.0126145	2.01743e-06	-0.0285428	1.13889e-06
0.0130331	1.15418e-06	0.00438175	1.78353e-06	-0.0126216	2.01979e-06	-0.0285593	1.1401e-06
0.0130413	1.15551e-06	0.00438506	1.7856e-06	-0.0126287	2.02215e-06	-0.0285757	1.14132e-06
0.0130496	1.15685e-06	0.00438837	1.78768e-06	-0.0126358	2.0245e-06	-0.0285922	1.14253e-06
0.0130578	1.15818e-06	0.00439168	1.78975e-06	-0.0126429	2.02686e-06	-0.0286087	1.14375e-06
0.0130661	1.15952e-06	0.00439499	1.79183e-06	-0.01265	2.02923e-06	-0.0286251	1.14496e-06
0.0130743	1.16086e-06	0.0043983	1.79391e-06	-0.012657	2.03159e-06	-0.0286416	1.14618e-06
0.0130825	1.1622e-06	0.00440161	1.79599e-06	-0.0126641	2.03395e-06	-0.0286581	1.1474e-06
0.0130908	1.16353e-06	0.00440492	1.79807e-06	-0.0126712	2.03632e-06	-0.0286746	1.14862e-06
0.013099	1.16487e-06	0.00440824	1.80015e-06	-0.0126783	2.03868e-06	-0.028691	1.14983e-06
0.0131073	1.16621e-06	0.00441155	1.80223e-06	-0.0126854	2.04105e-06	-0.0287075	1.15105e-06
0.0131155	1.16755e-06	0.00441487	1.80431e-06	-0.0126925	2.04342e-06	-0.028724	1.15227e-06
0.0131238	1.1689e-06	0.00441818	1.8064e-06	-0.0126996	2.04579e-06	-0.0287404	1.15349e-06
0.013132	1.17024e-06	0.0044215	1.80849e-06	-0.0127066	2.04816e-06	-0.0287569	1.15471e-06
0.0131403	1.17158e-06	0.00442482	1.81057e-06	-0.0127137	2.05053e-06	-0.0287733	1.15593e-06
0.0131485	1.17292e-06	0.00442814	1.81266e-06	-0.0127208	2.05291e-06	-0.0287898	1.15715e-06
0.0131568	1.17427e-06	0.00443146	1.81475e-06	-0.0127279	2.05528e-06	-0.0288063	1.15837e-06
0.013165	1.17561e-06	0.00443478	1.81684e-06	-0.012735	2.05766e-06	-0.0288227	1.1596e-06
0.0131733	1.17696e-06	0.0044381	1.81893e-06	-0.012742	2.06004e-06	-0.0288392	1.16082e-06
0.0131815	1.17831e-06	0.00444142	1.82103e-06	-0.0127491	2.06242e-06	-0.0288557	1.16204e-06
0.0131898	1.17965e-06	0.00444475	1.82312e-06	-0.0127562	2.0648e-06	-0.0288721	1.16326e-06
0.013198	1.181e-06	0.00444807	1.82522e-06	-0.0127633	2.06718e-06	-0.0288886	1.16449e-06
0.0132063	1.18235e-06	0.0044514	1.82731e-06	-0.0127704	2.06957e-06	-0.028905	1.16571e-06
0.0132145	1.1837e-06	0.00445472	1.82941e-06	-0.0127774	2.07195e-06	-0.0289215	1.16694e-06
0.0132228	1.18505e-06	0.00445805	1.83151e-06	-0.0127845	2.07434e-06	-0.0289379	1.16816e-06
0.013231	1.1864e-06	0.00446138	1.83361e-06	-0.0127916	2.07673e-06	-0.0289544	1.16939e-06
0.0132393	1.18775e-06	0.00446471	1.83571e-06	-0.0127987	2.07911e-06	-0.0289709	1.17061e-06
0.0132475	1.1891e-06	0.00446804	1.83781e-06	-0.0128057	2.0815e-06	-0.0289873	1.17184e-06
0.0132558	1.19046e-06	0.00447137	1.83992e-06	-0.0128128	2.0839e-06	-0.0290038	1.17307e-06
0.013264	1.19181e-06	0.0044747	1.84202e-06	-0.0128199	2.08629e-06	-0.0290202	1.17429e-06
0.0132723	1.19317e-06	0.00447803	1.84413e-06	-0.012827	2.08868e-06	-0.0290367	1.17552e-06
0.0132806	1.19452e-06	0.00448137	1.84623e-06	-0.012834	2.09108e-06	-0.0290531	1.17675e-06
0.0132888	1.19588e-06	0.0044847	1.84834e-06	-0.0128411	2.09348e-06	-0.0290696	1.17798e-06
0.0132971	1.19723e-06	0.00448804	1.85045e-06	-0.0128482	2.09587e-06	-0.029086	1.17921e-06
0.0133053	1.19859e-06	0.00449137	1.85256e-06	-0.0128553	2.09827e-06	-0.0291025	1.18044e-06
0.0133136	1.19995e-06	0.00449471	1.85467e-06	-0.0128623	2.10067e-06	-0.0291189	1.18167e-06
0.0133219	1.20131e-06	0.00449805	1.85678e-06	-0.0128694	2.10308e-06	-0.0291354	1.1829e-06
0.0133301	1.20267e-06	0.00450139	1.8589e-06	-0.0128765	2.10548e-06	-0.0291518	1.18413e-06
0.0133384	1.20403e-06	0.00450473	1.86101e-06	-0.0128835	2.10788e-06	-0.0291683	1.18536e-06
0.0133466	1.20539e-06	0.00450807	1.86313e-06	-0.0128906	2.11029e-06	-0.0291847	1.18659e-06
0.0133549	1.20675e-06	0.00451141	1.86525e-06	-0.0128977	2.1127e-06	-0.0292011	1.18782e-06
0.0133632	1.20811e-06	0.00451475	1.86736e-06	-0.0129048	2.11511e-06	-0.0292176	1.18905e-06
0.0133714	1.20948e-06	0.00451809	1.86948e-06	-0.0129118	2.11752e-06	-0.029234	1.19029e-06
0.0133797	1.21084e-06	0.00452144	1.8716e-06	-0.0129189	2.11993e-06	-0.0292505	1.19152e-06
0.013388	1.21221e-06	0.00452478	1.87373e-06	-0.012926	2.12234e-06	-0.0292669	1.19275e-06
0.0133962	1.21357e-06	0.00452813	1.87585e-06	-0.012933	2.12475e-06	-0.0292834	1.19399e-06
0.0134045	1.21494e-06	0.00453148	1.87797e-06	-0.0129401	2.12717e-06	-0.0292998	1.19522e-06
0.0134128	1.2163e-06	0.00453483	1.8801e-06	-0.0129472	2.12959e-06	-0.0293162	1.19646e-06
0.013421	1.21767e-06	0.00453817	1.88222e-06	-0.0129542	2.132e-06	-0.0293327	1.19769e-06
0.0134293	1.21904e-06	0.00454152	1.88435e-06	-0.0129613	2.13442e-06	-0.0293491	1.19893e-06
0.0134376	1.22041e-06	0.00454488	1.88648e-06	-0.0129683	2.13684e-06	-0.0293656	1.20017e-06
0.0134459	1.22178e-06	0.00454823	1.88861e-06	-0.0129754	2.13927e-06	-0.029382	1.2014e-06
0.0134541	1.22315e-06	0.00455158	1.89074e-06	-0.0129825	2.14169e-06	-0.0293984	1.20264e-06
0.0134624	1.22452e-06	0.00455493	1.89287e-06	-0.0129895	2.14411e-06	-0.0294149	1.20388e-06
0.0134707	1.22589e-06	0.00455829	1.89501e-06	-0.0129966	2.14654e-06	-0.0294313	1.20512e-06
0.0134789	1.22727e-06	0.00456164	1.89714e-06	-0.0130037	2.14897e-06	-0.0294477	1.20636e-06
0.0134872	1.22864e-06	0.004565	1.89928e-06	-0.0130107	2.1514e-06	-0.0294642	1.20759e-06
0.0134955	1.23001e-06	0.00456836	1.90141e-06	-0.0130178	2.15383e-06	-0.0294806	1.20883e-06
0.0135038	1.23139e-06	0.00457171	1.90355e-06	-0.0130248	2.15626e-06	-0.029497	1.21007e-06
0.013512	1.23276e-06	0.00457507	1.90569e-06	-0.0130319	2.15869e-06	-0.0295134	1.21131e-06
0.0135203	1.23414e-06	0.00457843	1.90783e-06	-0.013039	2.16112e-06	-0.0295299	1.21255e-06
0.0135286	1.23552e-06	0.00458179	1.90997e-06	-0.013046	2.16356e-06	-0.0295463	1.2138e-06
0.0135369	1.23689e-06	0.00458516	1.91211e-06	-0.0130531	2.16599e-06	-0.0295627	1.21504e-06
0.0135451	1.23827e-06	0.00458852	1.91426e-06	-0.0130601	2.16843e-06	-0.0295792	1.21628e-06
0.0135534	1.23965e-06	0.00459188	1.9164e-06	-0.0130672	2.17087e-06	-0.0295956	1.21752e-06
0.0135617	1.24103e-06	0.00459525	1.91855e-06	-0.0130742	2.17331e-06	-0.029612	1.21876e-06
0.01357	1.24241e-06	0.00459861	1.92069e-06	-0.0130813	2.17575e-06	-0.0296284	1.22001e-06
0.0135783	1.24379e-06	0.00460198	1.92284e-06	-0.0130884	2.1782e-06	-0.0296449	1.22125e-06
0.0135865	1.24518e-06	0.00460534	1.92499e-06	-0.0130954	2.18064e-06	-0.0296613	1.2225e-06
0.0135948	1.24656e-06	0.00460871	1.92714e-06	-0.0131025	2.18309e-06	-0.0296777	1.22374e-06
0.0136031	1.24794e-06	0.00461208	1.92929e-06	-0.0131095	2.18553e-06	-0.0296941	1.22499e-06
0.0136114	1.24933e-06	0.00461545	1.93145e-06	-0.0131166	2.18798e-06	-0.0297105	1.22623e-06
0.0136197	1.25071e-06	0.00461882	1.9336e-06	-0.0131236	2.19043e-06	-0.029727	1.22748e-06
0.013628	1.2521e-06	0.00462219	1.93575e-06	-0.0131307	2.19288e-06	-0.0297434	1.22872e-06
0.0136363	1.25348e-06	0.00462557	1.93791e-06	-0.0131377	2.19533e-06	-0.0297598	1.22997e-06
0.0136445	1.25487e-06	0.00462894	1.94007e-06	-0.0131448	2.19779e-06	-0.0297762	1.23122e-06
0.0136528	1.25626e-06	0.00463231	1.94223e-06	-0.0131518	2.20024e-06	-0.0297926	1.23247e-06
0.0136611	1.25765e-06	0.00463569	1.94439e-06	-0.0131589	2.2027e-06	-0.0298091	1.23371e-06
0.0136694	1.25904e-06	0.00463907	1.94655e-06	-0.0131659	2.20516e-06	-0.0298255	1.23496e-06
0.0136777	1.26043e-06	0.00464244	1.94871e-06	-0.013173	2.20762e-06	-0.0298419	1.23621e-06
0.013686	1.26182e-06	0.00464582	1.95087e-06	-0.01318	2.21008e-06	-0.0298583	1.23746e-06
0.0136943	1.26321e-06	0.0046492	1.95304e-06	-0.0131871	2.21254e-06	-0.0298747	1.23871e-06
0.0137026	1.2646e-06	0.00465258	1.9552e-06	-0.0131941	2.215e-06	-0.0298911	1.23996e-06
0.0137108	1.26599e-06	0.00465596	1.95737e-06	-0.0132012	2.21746e-06	-0.0299075	1.24121e-06
0.0137191	1.26739e-06	0.00465934	1.95953e-06	-0.0132082	2.21993e-06	-0.0299239	1.24246e-06
0.0137274	1.26878e-06	0.00466272	1.9617e-06	-0.0132153	2.2224e-06	-0.0299404	1.24371e-06
0.0137357	1.27018e-06	0.00466611	1.96387e-06	-0.0132223	2.22486e-06	-0.0299568	1.24496e-06
0.013744	1.27157e-06	0.00466949	1.96604e-06	-0.0132294	2.22733e-06	-0.0299732	1.24622e-06
0.0137523	1.27297e-06	0.00467288	1.96822e-06	-0.0132364	2.2298e-06	-0.0299896	1.24747e-06
0.0137606	1.27437e-06	0.00467626	1.97039e-06	-0.0132434	2.23228e-06	-0.030006	1.24872e-06
0.0137689	1.27576e-06	0.00467965	1.97256e-06	-0.0132505	2.23475e-06	-0.0300224	1.24998e-06
0.0137772	1.27716e-06	0.00468304	1.97474e-06	-0.0132575	2.23722e-06	-0.0300388	1.25123e-06
0.0137855	1.27856e-06	0.00468643	1.97692e-06	-0.0132646	2.2397e-06	-0.0300552	1.25248e-06
0.0137938	1.27996e-06	0.00468982	1.97909e-06	-0.0132716	2.24218e-06	-0.0300716	1.25374e-06
0.0138021	1.28136e-06	0.00469321	1.98127e-06	-0.0132787	2.24466e-06	-0.030088	1.25499e-06
0.0138104	1.28276e-06	0.0046966	1.98345e-06	-0.0132857	2.24714e-06	-0.0301044	1.25625e-06
0.0138187	1.28417e-06	0.00469999	1.98563e-06	-0.0132927	2.24962e-06	-0.0301208	1.25751e-06
0.013827	1.28557e-06	0.00470339	1.98782e-06	-0.0132998	2.2521e-06	-0.0301372	1.25876e-06
0.0138353	1.28697e-06	0.00470678	1.99e-06	-0.0133068	2.25458e-06	-0.0301536	1.26002e-06
0.0138436	1.28838e-06	0.00471018	1.99218e-06	-0.0133139	2.25707e-06	-0.03017	1.26128e-06
0.0138519	1.28978e-06	0.00471357	1.99437e-06	-0.0133209	2.25956e-06	-0.0301864	1.26253e-06
0.0138602	1.29119e-06	0.00471697	1.99656e-06	-0.0133279	2.26204e-06	-0.0302028	1.26379e-06
0.0138685	1.2926e-06	0.00472037	1.99875e-06	-0.013335	2.26453e-06	-0.0302192	1.26505e-06
0.0138768	1.294e-06	0.00472377	2.00093e-06	-0.013342	2.26702e-06	-0.0302356	1.26631e-06
0.0138851	1.29541e-06	0.00472717	2.00313e-06	-0.013349	2.26952e-06	-0.030252	1.26757e-06
0.0138934	1.29682e-06	0.00473057	2.00532e-06	-0.0133561	2.27201e-06	-0.0302684	1.26883e-06
0.0139017	1.29823e-06	0.00473397	2.00751e-06	-0.0133631	2.2745e-06	-0.0302848	1.27009e-06
0.01391	1.29964e-06	0.00473737	2.0097e-06	-0.0133701	2.277e-06	-0.0303012	1.27135e-06
0.0139183	1.30105e-06	0.00474078	2.0119e-06	-0.0133772	2.2795e-06	-0.0303176	1.27261e-06
0.0139266	1.30246e-06	0.00474418	2.01409e-06	-0.0133842	2.28199e-06	-0.030334	1.27387e-06
0.0139349	1.30387e-06	0.00474759	2.01629e-06	-0.0133912	2.28449e-06	-0.0303504	1.27513e-06
0.0139432	1.30529e-06	0.00475099	2.01849e-06	-0.0133983	2.28699e-06	-0.0303667	1.2764e-06
0.0139516	1.3067e-06	0.0047544	2.02069e-06	-0.0134053	2.2895e-06	-0.0303831	1.27766e-06
0.0139599	1.30812e-06	0.00475781	2.02289e-06	-0.0134123	2.292e-06	-0.0303995	1.27892e-06
0.0139682	1.30953e-06	0.00476122	2.02509e-06	-0.0134194	2.29451e-06	-0.0304159	1.28019e-06
0.0139765	1.31095e-06	0.00476463	2.02729e-06	-0.0134264	2.29701e-06	-0.0304323	1.28145e-06
0.0139848	1.31236e-06	0.00476804	2.0295e-06	-0.0134334	2.29952e-06	-0.0304487	1.28271e-06
0.0139931	1.31378e-06	0.00477145	2.0317e-06	-0.0134405	2.30203e-06	-0.0304651	1.28398e-06
0.0140014	1.3152e-06	0.00477486	2.03391e-06	-0.0134475	2.30454e-06	-0.0304814	1.28524e-06
0.0140097	1.31662e-06	0.00477828	2.03612e-06	-0.0134545	2.30705e-06	-0.0304978	1.28651e-06
0.0140181	1.31804e-06	0.00478169	2.03833e-06	-0.0134615	2.30956e-06	-0.0305142	1.28778e-06
0.0140264	1.31946e-06	0.00478511	2.04054e-06	-0.0134686	2.31208e-06	-0.0305306	1.28904e-06
0.0140347	1.32088e-06	0.00478852	2.04275e-06	-0.0134756	2.31459e-06	-0.030547	1.29031e-06
0.014043	1.3223e-06	0.00479194	2.04496e-06	-0.0134826	2.31711e-06	-0.0305634	1.29158e-06
0.0140513	1.32372e-06	0.00479536	2.04717e-06	-0.0134896	2.31963e-06	-0.0305797	1.29284e-06
0.0140596	1.32515e-06	0.00479878	2.04939e-06	-0.0134967	2.32215e-06	-0.0305961	1.29411e-06
0.014068	1.32657e-06	0.0048022	2.0516e-06	-0.0135037	2.32467e-06	-0.0306125	1.29538e-06
0.0140763	1.32799e-06	0.00480562	2.05382e-06	-0.0135107	2.32719e-06	-0.0306289	1.29665e-06
0.0140846	1.32942e-06	0.00480904	2.05604e-06	-0.0135177	2.32971e-06	-0.0306452	1.29792e-06
0.0140929	1.33085e-06	0.00481247	2.05826e-06	-0.0135248	2.33224e-06	-0.0306616	1.29919e-06
0.0141012	1.33227e-06	0.00481589	2.06048e-06	-0.0135318	2.33476e-06	-0.030678	1.30046e-06
0.0141096	1.3337e-06	0.00481931	2.0627e-06	-0.0135388	2.33729e-06	-0.0306944	1.30173e-06
0.0141179	1.33513e-06	0.00482274	2.06492e-06	-0.0135458	2.33982e-06	-0.0307107	1.303e-06
0.0141262	1.33656e-06	0.00482617	2.06714e-06	-0.0135529	2.34235e-06	-0.0307271	1.30427e-06
0.0141345	1.33799e-06	0.00482959	2.06937e-06	-0.0135599	2.34488e-06	-0.0307435	1.30554e-06
0.0141428	1.33942e-06	0.00483302	2.07159e-06	-0.0135669	2.34741e-06	-0.0307599	1.30681e-06
0.0141512	1.34085e-06	0.00483645	2.07382e-06	-0.0135739	2.34995e-06	-0.0307762	1.30809e-06
0.0141595	1.34228e-06	0.00483988	2.07605e-06	-0.0135809	2.35248e-06	-0.0307926	1.30936e-06
0.0141678	1.34371e-06	0.00484331	2.07828e-06	-0.013588	2.35502e-06	-0.030809	1.31063e-06
0.0141761	1.34515e-06	0.00484674	2.08051e-06	-0.013595	2.35756e-06	-0.0308253	1.31191e-06
0.0141845	1.34658e-06	0.00485018	2.08274e-06	-0.013602	2.36009e-06	-0.0308417	1.31318e-06
0.0141928	1.34801e-06	0.00485361	2.08497e-06	-0.013609	2.36263e-06	-0.0308581	1.31445e-06
0.0142011	1.34945e-06	0.00485705	2.0872e-06	-0.013616	2.36518e-06	-0.0308744	1.31573e-06
0.0142095	1.35089e-06	0.00486048	2.08944e-06	-0.013623	2.36772e-06	-0.0308908	1.317e-06
0.0142178	1.35232e-06	0.00486392	2.09168e-06	-0.01363	2.37026e-06	-0.0309071	1.31828e-06
0.0142261	1.35376e-06	0.00486736	2.09391e-06	-0.0136371	2.37281e-06	-0.0309235	1.31956e-06
0.0142345	1.3552e-06	0.0048708	2.09615e-06	-0.0136441	2.37536e-06	-0.0309399	1.32083e-06
0.0142428	1.35664e-06	0.00487423	2.09839e-06	-0.0136511	2.3779e-06	-0.0309562	1.32211e-06
0.0142511	1.35808e-06	0.00487767	2.10063e-06	-0.0136581	2.38045e-06	-0.0309726	1.32339e-06
0.0142594	1.35952e-06	0.00488112	2.10287e-06	-0.0136651	2.383e-06	-0.030989	1.32466e-06
0.0142678	1.36096e-06	0.00488456	2.10511e-06	-0.0136721	2.38556e-06	-0.0310053	1.32594e-06
0.0142761	1.3624e-06	0.004888	2.10736e-06	-0.0136791	2.38811e-06	-0.0310217	1.32722e-06
0.0142845	1.36384e-06	0.00489145	2.1096e-06	-0.0136862	2.39067e-06	-0.031038	1.3285e-06
0.0142928	1.36529e-06	0.00489489	2.11185e-06	-0.0136932	2.39322e-06	-0.0310544	1.32978e-06
0.0143011	1.36673e-06	0.00489834	2.1141e-06	-0.0137002	2.39578e-06	-0.0310707	1.33106e-06
0.0143095	1.36817e-06	0.00490178	2.11635e-06	-0.0137072	2.39834e-06	-0.0310871	1.33234e-06
0.0143178	1.36962e-06	0.00490523	2.11859e-06	-0.0137142	2.4009e-06	-0.0311034	1.33362e-06
0.0143261	1.37107e-06	0.00490868	2.12085e-06	-0.0137212	2.40346e-06	-0.0311198	1.3349e-06
0.0143345	1.37251e-06	0.00491213	2.1231e-06	-0.0137282	2.40602e-06	-0.0311361	1.33618e-06
0.0143428	1.37396e-06	0.00491558	2.12535e-06	-0.0137352	2.40859e-06	-0.0311525	1.33746e-06
0.0143512	1.37541e-06	0.00491903	2.1276e-06	-0.0137422	2.41115e-06	-0.0311688	1.33875e-06
0.0143595	1.37686e-06	0.00492248	2.12986e-06	-0.0137492	2.41372e-06	-0.0311852	1.34003e-06
0.0143678	1.37831e-06	0.00492594	2.13212e-06	-0.0137562	2.41628e-06	-0.0312015	1.34131e-06
0.0143762	1.37976e-06	0.00492939	2.13437e-06	-0.0137632	2.41885e-06	-0.0312179	1.34259e-06
0.0143845	1.38121e-06	0.00493285	2.13663e-06	-0.0137702	2.42142e-06	-0.0312342	1.34388e-06
0.0143929	1.38266e-06	0.0049363	2.13889e-06	-0.0137772	2.424e-06	-0.0312506	1.34516e-06
0.0144012	1.38411e-06	0.00493976	2.14115e-06	-0.0137842	2.42657e-06	-0.0312669	1.34645e-06
0.0144095	1.38557e-06	0.00494322	2.14341e-06	-0.0137913	2.42914e-06	-0.0312833	1.34773e-06
0.0144179	1.38702e-06	0.00494668	2.14568e-06	-0.0137983	2.43172e-06	-0.0312996	1.34902e-06
0.0144262	1.38847e-06	0.00495014	2.14794e-06	-0.0138053	2.4343e-06	-0.031316	1.3503e-06
0.0144346	1.38993e-06	0.0049536	2.15021e-06	-0.0138123	2.43687e-06	-0.0313323	1.35159e-06
0.0144429	1.39139e-06	0.00495706	2.15247e-06	-0.0138193	2.43945e-06	-0.0313486	1.35287e-06
0.0144513	1.39284e-06	0.00496052	2.15474e-06	-0.0138263	2.44204e-06	-0.031365	1.35416e-06
0.0144596	1.3943e-06	0.00496398	2.15701e-06	-0.0138333	2.44462e-06	-0.0313813	1.35545e-06
0.014468	1.39576e-06	0.00496745	2.15928e-06	-0.0138403	2.4472e-06	-0.0313977	1.35673e-06
0.0144763	1.39722e-06	0.00497091	2.16155e-06	-0.0138473	2.44979e-06	-0.031414	1.35802e-06
0.0144847	1.39868e-06	0.00497438	2.16382e-06	-0.0138543	2.45237e-06	-0.0314303	1.35931e-06
0.014493	1.40014e-06	0.00497785	2.1661e-06	-0.0138613	2.45496e-06	-0.0314467	1.3606e-06
0.0145014	1.4016e-06	0.00498131	2.16837e-06	-0.0138683	2.45755e-06	-0.031463	1.36189e-06
0.0145097	1.40306e-06	0.00498478	2.17065e-06	-0.0138752	2.46014e-06	-0.0314793	1.36318e-06
0.0145181	1.40452e-06	0.00498825	2.17292e-06	-0.0138822	2.46273e-06	-0.0314957	1.36447e-06
0.0145264	1.40599e-06	0.00499172	2.1752e-06	-0.0138892	2.46532e-06	-0.031512	1.36576e-06
0.0145348	1.40745e-06	0.0049952	2.17748e-06	-0.0138962	2.46792e-06	-0.0315283	1.36705e-06
0.0145431	1.40892e-06	0.00499867	2.17976e-06	-0.0139032	2.47051e-06	-0.0315447	1.36834e-06
0.0145515	1.41038e-06	0.00500214	2.18204e-06	-0.0139102	2.47311e-06	-0.031561	1.36963e-06
0.0145599	1.41185e-06	0.00500562	2.18433e-06	-0.0139172	2.47571e-06	-0.0315773	1.37092e-06
0.0145682	1.41331e-06	0.00500909	2.18661e-06	-0.0139242	2.47831e-06	-0.0315937	1.37221e-06
0.0145766	1.41478e-06	0.00501257	2.18889e-06	-0.0139312	2.48091e-06	-0.03161	1.37351e-06
0.0145849	1.41625e-06	0.00501604	2.19118e-06	-0.0139382	2.48351e-06	-0.0316263	1.3748e-06
0.0145933	1.41772e-06	0.00501952	2.19347e-06	-0.0139452	2.48611e-06	-0.0316426	1.37609e-06
0.0146016	1.41919e-06	0.005023	2.19575e-06	-0.0139522	2.48872e-06	-0.031659	1.37739e-06
0.01461	1.42066e-06	0.00502648	2.19804e-06	-0.0139592	2.49132e-06	-0.0316753	1.37868e-06
0.0146184	1.42213e-06	0.00502996	2.20033e-06	-0.0139662	2.49393e-06	-0.0316916	1.37997e-06
0.0146267	1.4236e-06	0.00503344	2.20263e-06	-0.0139731	2.49654e-06	-0.0317079	1.38127e-06
0.0146351	1.42507e-06	0.00503693	2.20492e-06	-0.0139801	2.49915e-06	-0.0317243	1.38256e-06
0.0146434	1.42655e-06	0.00504041	2.20721e-06	-0.0139871	2.50176e-06	-0.0317406	1.38386e-06
0.0146518	1.42802e-06	0.0050439	2.20951e-06	-0.0139941	2.50437e-06	-0.0317569	1.38516e-06
0.0146602	1.4295e-06	0.00504738	2.2118e-06	-0.0140011	2.50698e-06	-0.0317732	1.38645e-06
0.0146685	1.43097e-06	0.00505087	2.2141e-06	-0.0140081	2.5096e-06	-0.0317895	1.38775e-06
0.0146769	1.43245e-06	0.00505436	2.2164e-06	-0.0140151	2.51222e-06	-0.0318059	1.38905e-06
0.0146853	1.43392e-06	0.00505784	2.2187e-06	-0.0140221	2.51483e-06	-0.0318222	1.39034e-06
0.0146936	1.4354e-06	0.00506133	2.221e-06	-0.014029	2.51745e-06	-0.0318385	1.39164e-06
0.014702	1.43688e-06	0.00506482	2.2233e-06	-0.014036	2.52007e-06	-0.0318548	1.39294e-06
0.0147104	1.43836e-06	0.00506831	2.2256e-06	-0.014043	2.52269e-06	-0.0318711	1.39424e-06
0.0147187	1.43984e-06	0.00507181	2.22791e-06	-0.01405	2.52532e-06	-0.0318874	1.39554e-06
0.0147271	1.44132e-06	0.0050753	2.23021e-06	-0.014057	2.52794e-06	-0.0319038	1.39684e-06
0.0147355	1.4428e-06	0.00507879	2.23252e-06	-0.014064	2.53057e-06	-0.0319201	1.39814e-06
0.0147438	1.44428e-06	0.00508229	2.23483e-06	-0.0140709	2.53319e-06	-0.0319364	1.39944e-06
0.0147522	1.44576e-06	0.00508578	2.23713e-06	-0.0140779	2.53582e-06	-0.0319527	1.40074e-06
0.0147606	1.44725e-06	0.00508928	2.23944e-06	-0.0140849	2.53845e-06	-0.031969	1.40204e-06
0.014769	1.44873e-06	0.00509278	2.24175e-06	-0.0140919	2.54108e-06	-0.0319853	1.40334e-06
0.0147773	1.45022e-06	0.00509628	2.24407e-06	-0.0140989	2.54371e-06	-0.0320016	1.40464e-06
0.0147857	1.4517e-06	0.00509978	2.24638e-06	-0.0141058	2.54635e-06	-0.0320179	1.40594e-06
0.0147941	1.45319e-06	0.00510328	2.24869e-06	-0.0141128	2.54898e-06	-0.0320342	1.40724e-06
0.0148024	1.45467e-06	0.00510678	2.25101e-06	-0.0141198	2.55162e-06	-0.0320505	1.40855e-06
0.0148108	1.45616e-06	0.00511028	2.25332e-06	-0.0141268	2.55425e-06	-0.0320668	1.40985e-06
0.0148192	1.45765e-06	0.00511378	2.25564e-06	-0.0141338	2.55689e-06	-0.0320831	1.41115e-06
0.0148276	1.45914e-06	0.00511729	2.25796e-06	-0.0141407	2.55953e-06	-0.0320995	1.41246e-06
0.0148359	1.46063e-06	0.00512079	2.26028e-06	-0.0141477	2.56217e-06	-0.0321158	1.41376e-06
0.0148443	1.46212e-06	0.0051243	2.2626e-06	-0.0141547	2.56481e-06	-0.0321321	1.41506e-06
0.0148527	1.46361e-06	0.00512781	2.26492e-06	-0.0141617	2.56746e-06	-0.0321484	1.41637e-06
0.0148611	1.4651e-06	0.00513131	2.26725e-06	-0.0141686	2.5701e-06	-0.0321647	1.41767e-06
0.0148695	1.46659e-06	0.00513482	2.26957e-06	-0.0141756	2.57275e-06	-0.032181	1.41898e-06
0.0148778	1.46809e-06	0.00513833	2.2719e-06	-0.0141826	2.5754e-06	-0.0321973	1.42029e-06
0.0148862	1.46958e-06	0.00514184	2.27422e-06	-0.0141896	2.57805e-06	-0.0322135	1.42159e-06
0.0148946	1.47108e-06	0.00514535	2.27655e-06	-0.0141965	2.5807e-06	-0.0322298	1.4229e-06
0.014903	1.47257e-06	0.00514887	2.27888e-06	-0.0142035	2.58335e-06	-0.0322461	1.42421e-06
0.0149114	1.47407e-06	0.00515238	2.28121e-06	-0.0142105	2.586e-06	-0.0322624	1.42551e-06
0.0149198	1.47556e-06	0.00515589	2.28354e-06	-0.0142174	2.58865e-06	-0.0322787	1.42682e-06
0.0149281	1.47706e-06	0.00515941	2.28587e-06	-0.0142244	2.59131e-06	-0.032295	1.42813e-06
0.0149365	1.47856e-06	0.00516293	2.28821e-06	-0.0142314	2.59397e-06	-0.0323113	1.42944e-06
0.0149449	1.48006e-06	0.00516644	2.29054e-06	-0.0142383	2.59662e-06	-0.0323276	1.43075e-06
0.0149533	1.48156e-06	0.00516996	2.29288e-06	-0.0142453	2.59928e-06	-0.0323439	1.43206e-06
0.0149617	1.48306e-06	0.00517348	2.29521e-06	-0.0142523	2.60194e-06	-0.0323602	1.43337e-06
0.0149701	1.48456e-06	0.005177	2.29755e-06	-0.0142593	2.60461e-06	-0.0323765	1.43468e-06
0.0149785	1.48606e-06	0.00518052	2.29989e-06	-0.0142662	2.60727e-06	-0.0323928	1.43599e-06
0.0149868	1.48756e-06	0.00518404	2.30223e-06	-0.0142732	2.60993e-06	-0.032409	1.4373e-06
0.0149952	1.48907e-06	0.00518757	2.30457e-06	-0.0142802	2.6126e-06	-0.0324253	1.43861e-06
0.0150036	1.49057e-06	0.00519109	2.30691e-06	-0.0142871	2.61527e-06	-0.0324416	1.43992e-06
0.015012	1.49208e-06	0.00519461	2.30926e-06	-0.0142941	2.61793e-06	-0.0324579	1.44123e-06
0.0150204	1.49358e-06	0.00519814	2.3116e-06	-0.014301	2.6206e-06	-0.0324742	1.44254e-06
0.0150288	1.49509e-06	0.00520167	2.31395e-06	-0.014308	2.62328e-06	-0.0324905	1.44386e-06
0.0150372	1.49659e-06	0.00520519	2.31629e-06	-0.014315	2.62595e-06	-0.0325068	1.44517e-06
0.0150456	1.4981e-06	0.00520872	2.31864e-06	-0.0143219	2.62862e-06	-0.032523	1.44648e-06
0.015054	1.49961e-06	0.00521225	2.32099e-06	-0.0143289	2.6313e-06	-0.0325393	1.4478e-06
0.0150624	1.50112e-06	0.00521578	2.32334e-06	-0.0143359	2.63397e-06	-0.0325556	1.44911e-06
0.0150708	1.50263e-06	0.00521931	2.32569e-06	-0.0143428	2.63665e-06	-0.0325719	1.45042e-06
0.0150792	1.50414e-06	0.00522284	2.32804e-06	-0.0143498	2.63933e-06	-0.0325881	1.45174e-06
0.0150875	1.50565e-06	0.00522638	2.3304e-06	-0.0143567	2.64201e-06	-0.0326044	1.45305e-06
0.0150959	1.50716e-06	0.00522991	2.33275e-06	-0.0143637	2.64469e-06	-0.0326207	1.45437e-06
0.0151043	1.50867e-06	0.00523345	2.33511e-06	-0.0143707	2.64737e-06	-0.032637	1.45568e-06
0.0151127	1.51019e-06	0.00523698	2.33746e-06	-0.0143776	2.65006e-06	-0.0326532	1.457e-06
0.0151211	1.5117e-06	0.00524052	2.33982e-06	-0.0143846	2.65274e-06	-0.0326695	1.45832e-06
0.0151295	1.51321e-06	0.00524406	2.34218e-06	-0.0143915	2.65543e-06	-0.0326858	1.45963e-06
0.0151379	1.51473e-06	0.00524759	2.34454e-06	-0.0143985	2.65812e-06	-0.0327021	1.46095e-06
0.0151463	1.51625e-06	0.00525113	2.3469e-06	-0.0144054	2.66081e-06	-0.0327183	1.46227e-06
0.0151547	1.51776e-06	0.00525467	2.34927e-06	-0.0144124	2.6635e-06	-0.0327346	1.46359e-06
0.0151631	1.51928e-06	0.00525822	2.35163e-06	-0.0144194	2.66619e-06	-0.0327509	1.4649e-06
0.0151715	1.5208e-06	0.00526176	2.35399e-06	-0.0144263	2.66888e-06	-0.0327671	1.46622e-06
0.0151799	1.52232e-06	0.0052653	2.35636e-06	-0.0144333	2.67158e-06	-0.0327834	1.46754e-06
0.0151883	1.52384e-06	0.00526885	2.35873e-06	-0.0144402	2.67427e-06	-0.0327997	1.46886e-06
0.0151968	1.52536e-06	0.00527239	2.3611e-06	-0.0144472	2.67697e-06	-0.0328159	1.47018e-06
0.0152052	1.52688e-06	0.00527594	2.36347e-06	-0.0144541	2.67967e-06	-0.0328322	1.4715e-06
0.0152136	1.5284e-06	0.00527948	2.36584e-06	-0.0144611	2.68237e-06	-0.0328485	1.47282e-06
0.015222	1.52992e-06	0.00528303	2.36821e-06	-0.014468	2.68507e-06	-0.0328647	1.47414e-06
0.0152304	1.53144e-06	0.00528658	2.37058e-06	-0.014475	2.68777e-06	-0.032881	1.47546e-06
0.0152388	1.53297e-06	0.00529013	2.37295e-06	-0.0144819	2.69047e-06	-0.0328973	1.47679e-06
0.0152472	1.53449e-06	0.00529368	2.37533e-06	-0.0144889	2.69318e-06	-0.0329135	1.47811e-06
0.0152556	1.53602e-06	0.00529723	2.3777e-06	-0.0144958	2.69588e-06	-0.0329298	1.47943e-06
0.015264	1.53754e-06	0.00530078	2.38008e-06	-0.0145028	2.69859e-06	-0.032946	1.48075e-06
0.0152724	1.53907e-06	0.00530434	2.38246e-06	-0.0145097	2.7013e-06	-0.0329623	1.48207e-06
0.0152808	1.5406e-06	0.00530789	2.38484e-06	-0.0145167	2.70401e-06	-0.0329785	1.4834e-06
0.0152892	1.54212e-06	0.00531145	2.38722e-06	-0.0145236	2.70672e-06	-0.0329948	1.48472e-06
0.0152977	1.54365e-06	0.005315	2.3896e-06	-0.0145306	2.70943e-06	-0.0330111	1.48604e-06
0.0153061	1.54518e-06	0.00531856	2.39198e-06	-0.0145375	2.71215e-06	-0.0330273	1.48737e-06
0.0153145	1.54671e-06	0.00532212	2.39437e-06	-0.0145445	2.71486e-06	-0.0330436	1.48869e-06
0.0153229	1.54824e-06	0.00532568	2.39675e-06	-0.0145514	2.71758e-06	-0.0330598	1.49002e-06
0.0153313	1.54977e-06	0.00532924	2.39914e-06	-0.0145583	2.7203e-06	-0.0330761	1.49134e-06
0.0153397	1.55131e-06	0.0053328	2.40153e-06	-0.0145653	2.72301e-06	-0.0330923	1.49267e-06
0.0153481	1.55284e-06	0.00533636	2.40392e-06	-0.0145722	2.72574e-06	-0.0331086	1.494e-06
0.0153566	1.55437e-06	0.00533992	2.4063e-06	-0.0145792	2.72846e-06	-0.0331248	1.49532e-06
0.015365	1.55591e-06	0.00534349	2.4087e-06	-0.0145861	2.73118e-06	-0.0331411	1.49665e-06
0.0153734	1.55744e-06	0.00534705	2.41109e-06	-0.0145931	2.7339e-06	-0.0331573	1.49797e-06
0.0153818	1.55898e-06	0.00535062	2.41348e-06	-0.0146	2.73663e-06	-0.0331736	1.4993e-06
0.0153902	1.56051e-06	0.00535419	2.41587e-06	-0.0146069	2.73936e-06	-0.0331898	1.50063e-06
0.0153986	1.56205e-06	0.00535775	2.41827e-06	-0.0146139	2.74208e-06	-0.0332061	1.50196e-06
0.0154071	1.56359e-06	0.00536132	2.42067e-06	-0.0146208	2.74481e-06	-0.0332223	1.50329e-06
0.0154155	1.56513e-06	0.00536489	2.42306e-06	-0.0146278	2.74754e-06	-0.0332385	1.50461e-06
0.0154239	1.56667e-06	0.00536846	2.42546e-06	-0.0146347	2.75028e-06	-0.0332548	1.50594e-06
0.0154323	1.56821e-06	0.00537203	2.42786e-06	-0.0146416	2.75301e-06	-0.033271	1.50727e-06
0.0154407	1.56975e-06	0.0053756	2.43026e-06	-0.0146486	2.75574e-06	-0.0332873	1.5086e-06
0.0154492	1.57129e-06	0.00537918	2.43266e-06	-0.0146555	2.75848e-06	-0.0333035	1.50993e-06
0.0154576	1.57283e-06	0.00538275	2.43507e-06	-0.0146625	2.76122e-06	-0.0333197	1.51126e-06
0.015466	1.57437e-06	0.00538633	2.43747e-06	-0.0146694	2.76396e-06	-0.033336	1.51259e-06
0.0154744	1.57592e-06	0.0053899	2.43988e-06	-0.0146763	2.7667e-06	-0.0333522	1.51393e-06
0.0154829	1.57746e-06	0.00539348	2.44228e-06	-0.0146833	2.76944e-06	-0.0333684	1.51526e-06
0.0154913	1.57901e-06	0.00539706	2.44469e-06	-0.0146902	2.77218e-06	-0.0333847	1.51659e-06
0.0154997	1.58055e-06	0.00540064	2.4471e-06	-0.0146971	2.77492e-06	-0.0334009	1.51792e-06
0.0155082	1.5821e-06	0.00540422	2.44951e-06	-0.0147041	2.77767e-06	-0.0334171	1.51925e-06
0.0155166	1.58365e-06	0.0054078	2.45192e-06	-0.014711	2.78041e-06	-0.0334334	1.52059e-06
0.015525	1.58519e-06	0.00541138	2.45433e-06	-0.0147179	2.78316e-06	-0.0334496	1.52192e-06
0.0155334	1.58674e-06	0.00541496	2.45674e-06	-0.0147249	2.78591e-06	-0.0334658	1.52325e-06
0.0155419	1.58829e-06	0.00541854	2.45916e-06	-0.0147318	2.78866e-06	-0.0334821	1.52459e-06
0.0155503	1.58984e-06	0.00542213	2.46157e-06	-0.0147387	2.79141e-06	-0.0334983	1.52592e-06
0.0155587	1.59139e-06	0.00542571	2.46399e-06	-0.0147456	2.79416e-06	-0.0335145	1.52725e-06
0.0155672	1.59294e-06	0.0054293	2.46641e-06	-0.0147526	2.79692e-06	-0.0335308	1.52859e-06
0.0155756	1.59449e-06	0.00543289	2.46883e-06	-0.0147595	2.79967e-06	-0.033547	1.52992e-06
0.015584	1.59605e-06	0.00543648	2.47125e-06	-0.0147664	2.80243e-06	-0.0335632	1.53126e-06
0.0155925	1.5976e-06	0.00544007	2.47367e-06	-0.0147734	2.80519e-06	-0.0335794	1.5326e-06
0.0156009	1.59915e-06	0.00544366	2.47609e-06	-0.0147803	2.80795e-06	-0.0335957	1.53393e-06
[truncated: 17,115 more rows]

## Sheet: Fig. 1e
Squared normalized length change (1-L*/L)2 as a function of A'B/AA' and OC/AA' (Fig. 1e)														(1-L*/L)2=0 means that the architectrure is monostable.
A'B/AA'
0.153846	0.153846	0.153846	0.153846	0.153846	0.153846	0.153846	0.153846	0.153846	0.153846	0.153846	0.153846	0.153846	0.153846	0.153846	0.153846
0.169231	0.169231	0.169231	0.169231	0.169231	0.169231	0.169231	0.169231	0.169231	0.169231	0.169231	0.169231	0.169231	0.169231	0.169231	0.169231
0.184615	0.184615	0.184615	0.184615	0.184615	0.184615	0.184615	0.184615	0.184615	0.184615	0.184615	0.184615	0.184615	0.184615	0.184615	0.184615
0.2	0.2	0.2	0.2	0.2	0.2	0.2	0.2	0.2	0.2	0.2	0.2	0.2	0.2	0.2	0.2
0.215385	0.215385	0.215385	0.215385	0.215385	0.215385	0.215385	0.215385	0.215385	0.215385	0.215385	0.215385	0.215385	0.215385	0.215385	0.215385
0.230769	0.230769	0.230769	0.230769	0.230769	0.230769	0.230769	0.230769	0.230769	0.230769	0.230769	0.230769	0.230769	0.230769	0.230769	0.230769
0.246154	0.246154	0.246154	0.246154	0.246154	0.246154	0.246154	0.246154	0.246154	0.246154	0.246154	0.246154	0.246154	0.246154	0.246154	0.246154
0.261538	0.261538	0.261538	0.261538	0.261538	0.261538	0.261538	0.261538	0.261538	0.261538	0.261538	0.261538	0.261538	0.261538	0.261538	0.261538
0.276923	0.276923	0.276923	0.276923	0.276923	0.276923	0.276923	0.276923	0.276923	0.276923	0.276923	0.276923	0.276923	0.276923	0.276923	0.276923
0.292308	0.292308	0.292308	0.292308	0.292308	0.292308	0.292308	0.292308	0.292308	0.292308	0.292308	0.292308	0.292308	0.292308	0.292308	0.292308
0.307692	0.307692	0.307692	0.307692	0.307692	0.307692	0.307692	0.307692	0.307692	0.307692	0.307692	0.307692	0.307692	0.307692	0.307692	0.307692
0.323077	0.323077	0.323077	0.323077	0.323077	0.323077	0.323077	0.323077	0.323077	0.323077	0.323077	0.323077	0.323077	0.323077	0.323077	0.323077
0.338462	0.338462	0.338462	0.338462	0.338462	0.338462	0.338462	0.338462	0.338462	0.338462	0.338462	0.338462	0.338462	0.338462	0.338462	0.338462
0.353846	0.353846	0.353846	0.353846	0.353846	0.353846	0.353846	0.353846	0.353846	0.353846	0.353846	0.353846	0.353846	0.353846	0.353846	0.353846
0.369231	0.369231	0.369231	0.369231	0.369231	0.369231	0.369231	0.369231	0.369231	0.369231	0.369231	0.369231	0.369231	0.369231	0.369231	0.369231
0.384615	0.384615	0.384615	0.384615	0.384615	0.384615	0.384615	0.384615	0.384615	0.384615	0.384615	0.384615	0.384615	0.384615	0.384615	0.384615
0.4	0.4	0.4	0.4	0.4	0.4	0.4	0.4	0.4	0.4	0.4	0.4	0.4	0.4	0.4	0.4
0.415385	0.415385	0.415385	0.415385	0.415385	0.415385	0.415385	0.415385	0.415385	0.415385	0.415385	0.415385	0.415385	0.415385	0.415385	0.415385
0.430769	0.430769	0.430769	0.430769	0.430769	0.430769	0.430769	0.430769	0.430769	0.430769	0.430769	0.430769	0.430769	0.430769	0.430769	0.430769
0.446154	0.446154	0.446154	0.446154	0.446154	0.446154	0.446154	0.446154	0.446154	0.446154	0.446154	0.446154	0.446154	0.446154	0.446154	0.446154
0.461538	0.461538	0.461538	0.461538	0.461538	0.461538	0.461538	0.461538	0.461538	0.461538	0.461538	0.461538	0.461538	0.461538	0.461538	0.461538
0.476923	0.476923	0.476923	0.476923	0.476923	0.476923	0.476923	0.476923	0.476923	0.476923	0.476923	0.476923	0.476923	0.476923	0.476923	0.476923
0.492308	0.492308	0.492308	0.492308	0.492308	0.492308	0.492308	0.492308	0.492308	0.492308	0.492308	0.492308	0.492308	0.492308	0.492308	0.492308
0.507692	0.507692	0.507692	0.507692	0.507692	0.507692	0.507692	0.507692	0.507692	0.507692	0.507692	0.507692	0.507692	0.507692	0.507692	0.507692
OC/AA'
0.5	0.54	0.58	0.62	0.66	0.7	0.74	0.78	0.82	0.86	0.9	0.94	0.98	1.02	1.06	1.1
0.5	0.54	0.58	0.62	0.66	0.7	0.74	0.78	0.82	0.86	0.9	0.94	0.98	1.02	1.06	1.1
0.5	0.54	0.58	0.62	0.66	0.7	0.74	0.78	0.82	0.86	0.9	0.94	0.98	1.02	1.06	1.1
0.5	0.54	0.58	0.62	0.66	0.7	0.74	0.78	0.82	0.86	0.9	0.94	0.98	1.02	1.06	1.1
0.5	0.54	0.58	0.62	0.66	0.7	0.74	0.78	0.82	0.86	0.9	0.94	0.98	1.02	1.06	1.1
0.5	0.54	0.58	0.62	0.66	0.7	0.74	0.78	0.82	0.86	0.9	0.94	0.98	1.02	1.06	1.1
0.5	0.54	0.58	0.62	0.66	0.7	0.74	0.78	0.82	0.86	0.9	0.94	0.98	1.02	1.06	1.1
0.5	0.54	0.58	0.62	0.66	0.7	0.74	0.78	0.82	0.86	0.9	0.94	0.98	1.02	1.06	1.1
0.5	0.54	0.58	0.62	0.66	0.7	0.74	0.78	0.82	0.86	0.9	0.94	0.98	1.02	1.06	1.1
0.5	0.54	0.58	0.62	0.66	0.7	0.74	0.78	0.82	0.86	0.9	0.94	0.98	1.02	1.06	1.1
0.5	0.54	0.58	0.62	0.66	0.7	0.74	0.78	0.82	0.86	0.9	0.94	0.98	1.02	1.06	1.1
0.5	0.54	0.58	0.62	0.66	0.7	0.74	0.78	0.82	0.86	0.9	0.94	0.98	1.02	1.06	1.1
0.5	0.54	0.58	0.62	0.66	0.7	0.74	0.78	0.82	0.86	0.9	0.94	0.98	1.02	1.06	1.1
0.5	0.54	0.58	0.62	0.66	0.7	0.74	0.78	0.82	0.86	0.9	0.94	0.98	1.02	1.06	1.1
0.5	0.54	0.58	0.62	0.66	0.7	0.74	0.78	0.82	0.86	0.9	0.94	0.98	1.02	1.06	1.1
0.5	0.54	0.58	0.62	0.66	0.7	0.74	0.78	0.82	0.86	0.9	0.94	0.98	1.02	1.06	1.1
0.5	0.54	0.58	0.62	0.66	0.7	0.74	0.78	0.82	0.86	0.9	0.94	0.98	1.02	1.06	1.1
0.5	0.54	0.58	0.62	0.66	0.7	0.74	0.78	0.82	0.86	0.9	0.94	0.98	1.02	1.06	1.1
0.5	0.54	0.58	0.62	0.66	0.7	0.74	0.78	0.82	0.86	0.9	0.94	0.98	1.02	1.06	1.1
0.5	0.54	0.58	0.62	0.66	0.7	0.74	0.78	0.82	0.86	0.9	0.94	0.98	1.02	1.06	1.1
0.5	0.54	0.58	0.62	0.66	0.7	0.74	0.78	0.82	0.86	0.9	0.94	0.98	1.02	1.06	1.1
0.5	0.54	0.58	0.62	0.66	0.7	0.74	0.78	0.82	0.86	0.9	0.94	0.98	1.02	1.06	1.1
0.5	0.54	0.58	0.62	0.66	0.7	0.74	0.78	0.82	0.86	0.9	0.94	0.98	1.02	1.06	1.1
0.5	0.54	0.58	0.62	0.66	0.7	0.74	0.78	0.82	0.86	0.9	0.94	0.98	1.02	1.06	1.1
(1-L*/L)2
0.00373675	0.00403286	0.00410868	0.00366596	0.00324852	0.00285611	0.00248958	0.00214722	0.00183093	0.00153936	0.00127337	0.00103261	0.000816642	0.000626528	0.000461154	0.000321178
0.00389451	0.00420754	0.00448	0.00470786	0.00426764	0.00377539	0.00331251	0.00287978	0.00247717	0.00210525	0.00176365	0.00145224	0.00117115	0.000919739	0.000699154	0.000508488
0.00405697	0.00438737	0.00467775	0.00492166	0.00511592	0.00487976	0.00430804	0.00377211	0.00327139	0.00280704	0.00237712	0.00198366	0.00162534	0.00130288	0.00101595	0.000765041
0.00422517	0.00457454	0.00488228	0.00514273	0.00535254	0.00550821	0.00549524	0.00484145	0.00422979	0.00365954	0.00313	0.00264274	0.00219549	0.0017903	0.00142604	0.00110357
0.00439922	0.00476813	0.00509498	0.00537249	0.00559833	0.00577033	0.00588289	0.00593737	0.00537053	0.00468132	0.00403976	0.00344428	0.00289731	0.00239693	0.00194408	0.001539
0.00457925	0.00496825	0.00531473	0.00561113	0.00585352	0.00604086	0.00616726	0.00623408	0.00624064	0.0058891	0.00511995	0.00440623	0.0037452	0.00313888	0.0025849	0.00208507
0.00476536	0.00517625	0.00554162	0.00585743	0.0061198	0.00632139	0.00646374	0.00654329	0.00655911	0.00651496	0.00639059	0.00554305	0.00475695	0.00403022	0.00336328	0.00275703
0.00495883	0.00539102	0.00577711	0.0061144	0.00639434	0.00661374	0.00677088	0.00686353	0.00689064	0.00685402	0.0067568	0.00659924	0.00594468	0.0050869	0.00429513	0.00356941
0.00515743	0.00561266	0.0060214	0.00637926	0.00667872	0.00691647	0.00708874	0.00719676	0.00723548	0.00720856	0.00711901	0.00696494	0.00675335	0.0063234	0.00539347	0.00453794
0.00536366	0.00584261	0.00627465	0.00665362	0.00697312	0.00722965	0.00742121	0.00754119	0.00759384	0.00757896	0.00749533	0.00734692	0.0071387	0.00687261	0.00655336	0.0056752
0	0.00608109	0.00653709	0.00693937	0.00727946	0.00755725	0.00776481	0.00790094	0.00796808	0.00796145	0.00788593	0.00774557	0.00753886	0.00727389	0.00695335	0.00658475
0	0.00632676	0.00680886	0.00723324	0.00759806	0.00789376	0.00812166	0.00827439	0.00835419	0.00836029	0.00829544	0.00815901	0.00795599	0.00769238	0.00737064	0.00699629
0	0	0.00709011	0.00754076	0.00792721	0.00824517	0.00849195	0.00866172	0.00875669	0.00877593	0.00871975	0.0085896	0.0083928	0.00812838	0.00780555	0.00742756
0	0	0.007381	0.0078566	0.00826908	0.00860992	0.00887589	0.00906541	0.00917599	0.00920629	0.00916144	0.00904018	0.00884748	0.00858448	0.00826067	0.00787907
0	0	0	0.0081847	0.00862173	0.00898587	0.00927608	0.00948347	0.00960991	0.00965661	0.0096208	0.00950874	0.00932023	0.00905877	0.00873404	0.00834885
0	0	0	0.00852528	0.00898969	0.00937769	0.00968792	0.00991859	0.0100613	0.0101222	0.0100981	0.00999562	0.00981133	0.00955412	0.00923108	0.00884224
0	0	0	0	0.00936877	0.00978345	0.0101192	0.0103684	0.0105304	0.0106056	0.0105966	0.010501	0.0103237	0.0100711	0.00974719	0.00935464
0	0	0	0	0.0097638	0.0102059	0.0105651	0.010836	0.0110175	0.0111104	0.0111138	0.0110281	0.0108582	0.0106102	0.0102853	0.00988907
0	0	0	0	0.0101727	0.0106427	0.0110256	0.0113214	0.0115231	0.0116341	0.01165	0.0115776	0.0114151	0.0111688	0.0108461	0.0104489
0	0	0	0	0	0.011097	0.0115069	0.0118253	0.0120506	0.0121768	0.0122087	0.0121466	0.0119918	0.0117538	0.0114299	0.011032
0	0	0	0	0	0.011566	0.0120036	0.0123478	0.0125941	0.0127422	0.0127906	0.012739	0.0125953	0.0123589	0.0120406	0.0116388
0	0	0	0	0	0	0.0125218	0.0128927	0.0131636	0.0133275	0.0133926	0.013355	0.0132194	0.0129917	0.0126721	0.012273
0	0	0	0	0	0	0.0130592	0.0134571	0.0137497	0.0139402	0.0140187	0.0139994	0.0138716	0.0136492	0.0133357	0.0129322
0	0	0	0	0	0	0.0136159	0.0140414	0.0143633	0.0145737	0.0146733	0.014665	0.0145492	0.0143321	0.0140209	0.0136206

## Sheet: Fig. 1f
Force-displacement response for the metahinge activation after a finite number of cycles (Fig. 1f)
	Fy (N)
uy (mm)	1st activation	11th activation	21st activation	31st activation	41st activation	51st activation	61st activation	71st activation	81st activation	91st activation	101st activation
0	0	0	0	0	0	0	0	0	0	0	0
0.1	0.373973	0.265714	0.0732394	0.109859	0.451351	0.0777778	0.373973	0.274667	0.308333	0.3	0.264
0.2	0.5	0.4	0.571622	0.45493	1.08028	0.578378	0.65	0.784058	0.645946	0.447222	0.740278
0.3	0.7	0.640541	0.923684	1.02895	1.42958	0.944	1	0.954054	0.737838	0.739474	1.15405
0.4	0.790411	1.18767	1.2375	1.29859	1.89726	1.3	1.09863	1.49714	1.2375	1.09577	1.69444
0.5	1.33478	1.5493	1.74366	1.67042	2.53151	1.76056	1.55493	1.94595	1.74857	1.37027	2.22466
0.6	1.70563	2.05342	2.34167	2.225	3.07297	2.19444	1.94865	2.38333	2.34444	1.71806	2.58219
0.7	2.33158	2.52535	2.61622	2.72603	3.5411	2.69286	2.22222	2.87671	2.80137	2.22162	3.075
0.8	2.99275	3.1726	2.99155	3.26795	3.9	3.00274	2.59589	3.18182	3.39444	2.97162	3.58356
0.9	3.63684	3.55493	3.46471	3.56667	4.34211	3.27671	2.87467	3.46667	3.96027	3.37105	4.15946
1	4.04493	4.036	3.816	3.84648	4.81857	3.62297	3.14521	3.8026	4.44507	3.64366	4.50282
1.1	4.60857	4.31067	4.11351	4.21667	5.13733	3.91944	3.51389	4.13472	4.80822	4.23243	5.01081
1.2	5.02603	4.61757	4.43099	4.49315	5.71918	4.34306	3.788	4.688	5.125	4.73521	5.40833
1.3	5.62877	4.95278	4.76	5.00667	6.15946	4.77027	4.14167	4.96111	5.45676	5.06486	5.8589
1.4	6.29589	5.52667	5.08451	5.14156	6.73288	5.10274	4.43662	5.24583	5.75844	5.5	6.22466
1.5	6.92162	5.8	5.61081	5.57083	7.00833	5.79167	4.71053	5.72286	6.10556	5.66216	6.50141
1.6	7.37917	6.07568	5.88356	5.98108	7.56528	6.18919	5.07887	6.17237	6.38333	5.98333	6.77568
1.7	7.65753	6.64507	6.25143	6.28333	7.8	6.69167	5.58451	6.45405	6.95	6.2875	7.1
1.8	7.93521	6.98243	6.52973	6.63151	7.99459	7.18169	5.93243	6.6	7.22958	6.63611	7.22329
1.9	8.3	7.48904	7.1	6.92	8.29733	7.31184	6.20286	7.10541	7.6	6.9	7.49459
2	8.57536	7.80563	7.37397	7.4	8.57632	7.67714	6.52237	7.37671	7.87671	7.21842	7.60714
2.1	8.925	8.14595	7.5	7.54805	8.7	8.10811	6.85278	7.5	8.14865	7.54595	7.94865
2.2	9.45556	8.43117	7.82162	7.83699	9.01714	8.28108	7.13803	7.82466	8.52162	7.84054	8.2
2.3	9.99863	8.79118	8.09577	8.20286	9.2	8.7	7.4	8	8.79315	8.196	8.29296
2.4	10.2703	9.068	8.2	8.47368	9.36986	8.87568	7.57297	8.17429	8.9	8.47429	8.4
2.5	10.6423	9.13944	8.4	8.5	9.7	9.25333	7.8	8.23944	9.24533	8.54324	8.73611
2.6	10.9173	9.3	8.57838	8.62162	9.81507	9.52329	7.92	8.4	9.4	8.8726	9.01549
2.7	11.1971	9.58356	8.7	8.99583	10.0865	9.79726	8.29167	8.68784	9.59155	9.2	9.1
2.8	11.5	9.8	8.9	9.06377	10.3986	9.97123	8.36849	8.76575	9.66757	9.26486	9.4
2.9	11.5	9.93151	9.03867	9.2	10.6	10.3	8.5	8.9	9.8	9.4	9.53611
3	11.7105	10.0042	9.1	9.4	10.8	10.536	8.7	9.1	10.1	9.7	9.6
3.1	11.9	10.3	9.22973	9.53562	10.8838	10.8907	8.84026	9.22568	10.1872	9.78451	9.68451
3.2	12.1392	10.4486	9.4	9.7	11	11	9	9.4	10.3	10.0595	9.8
3.3	12.2	10.5282	9.6	9.7	11.3	11.0411	9.2	9.43014	10.3	10.1	9.82857
3.4	12.3105	10.7	9.70667	9.80933	11.3	11.2	9.31507	9.6	10.3	10.1	10
3.5	12.4	10.873	9.8	9.9	11.3	11.2	9.4	9.6	10.4808	10.2784	10
3.6	12.6	10.9708	9.85	10.1	11.5	11.5	9.6	9.65135	10.5	10.3	10.3
3.7	12.6	11.2	10	10.2361	11.5	11.5	9.6	9.8	10.5	10.4946	10.3
3.8	12.6	11.2	10	10.3	11.5	11.7	9.9	10	10.5	10.6	10.3027
3.9	12.6789	11.4	10.1145	10.3	11.5	11.7	9.9	10	10.611	10.6	10.4268
4	12.8	11.4	10.3	10.5292	11.5	11.7	10.0514	10.223	10.8	10.6	10.4528
4.1	12.8	11.6	10.3219	10.6	11.7	11.9	10.1	10	10.8	10.6192	10.7
4.2	12.9419	11.6	10.5	10.6	11.7	11.9	10.1	10.1417	10.8	10.8	10.7
4.3	13.1	11.6	10.3333	10.7781	11.7	11.9	10.1	10.3	10.8	10.8	10.7
4.4	13.1	11.6592	10.5	10.8	11.7	11.9	10.3	10.3	11	10.8	10.7
4.5	13.1	11.9	10.5	10.8	11.7	11.9	10.3	10.3	11	10.8	10.7
4.6	13.1	11.9	10.5	10.8	11.7	11.9	10.3	10.0164	11	10.8	10.7
4.7	13.1	11.9	10.5	10.8	11.7	12.1	10.3	10.2125	11	10.8	10.7
4.8	13.1	11.9	10.5	10.8	11.7	12.1	10.3	10.21	11	10.8	10.7
4.9	13.1	11.9	10.5	10.8	11.7	12.1	10.3	10.3	11	10.8	10.7
5	13.1	11.9	10.5	10.8	11.7	12.1	10.3	10.3	10.9123	10.8	10.7
5.1	13.1	11.9	10.5	10.8	11.5432	12.1	10.3	10.0583	10.9639	10.8	10.7
5.2	13.1	11.9	10.4671	10.8	11.5	12.1	10.3	10	10.8	10.8	10.529
5.3	12.936	11.9	10.3	10.8	11.5	12.1	10.3	10	10.8	10.8	10.7
5.4	12.8	11.9	10.3	10.6164	11.5	11.9056	10.3	10	10.8	10.8	10.5189
5.5	12.8	11.9	10.3	10.6	11.5	11.9	10.3	10	10.8	10.8	10.5
5.6	12.8	11.7125	10.3	10.6	11.5	11.9	10.3	10	10.8	10.8	10.5
5.7	12.8	11.6	10.2958	10.6	11.4972	11.9	10.1	9.8	10.5	10.8	10.5
5.8	12.6	11.6	10	10.4703	11.3	11.9	10.1	9.8	10.5	10.6	10.5
5.9	12.6	11.6	10	10.3	11.3	11.9	10.1	9.64324	10.5	10.6	10.3493
6	12.5711	11.5829	10	10.3	11.3	11.8667	10.1	9.57067	10.4757	10.6	10.3
6.1	12.5	11.5014	9.9	10.1959	11.1479	11.7	10.1	9.4	10.3	10.6	10.3
6.2	12.4333	11.4333	9.8	10.1	11	11.7	9.91918	9.4	10.3	10.6	10.3
6.3	12.4	11.3547	9.8	10.1	11	11.7	9.9	9.33662	10.25	10.5208	10
6.4	12.4	11.2	9.67714	9.97429	10.8784	11.5676	9.708	9.1	10.1	10.3	10
6.5	12.4	11.2	9.6	9.9	10.6	11.5	9.6	9.1	10.1	10.3	9.81081
6.6	12.2	10.9	9.6	9.7	10.6	11.5	9.52647	9.1	10.1	10.2288	9.8
6.7	11.9875	10.9	9.456	9.7	10.3739	11.2822	9.4	9.1	9.88514	10.1	9.8
6.8	11.9	10.7	9.4	9.7	10.3	11.2	9.38056	8.9	9.8	10.1	9.6
6.9	11.9	10.6099	9.4	9.55405	10.212	11.2	9.2	8.9	9.8	10.0041	9.6
7	11.7378	10.5	9.14714	9.4	10.1	11.0312	9.2	8.9	9.64267	9.9	9.44267
7.1	11.7	10.4639	9.1	9.4	10.06	11	9	8.7	9.6	9.9	9.34324
7.2	11.5904	10.3	8.99143	9.28052	9.9	10.8789	9	8.7	9.488	9.78493	9.1
7.3	11.5	10.3	8.9	9.2	9.71111	10.8	9	8.42	9.4	9.7	9.1
7.4	11.5	10.2178	8.84054	9.2	9.7	10.5	8.7	8.4	9.4	9.604	8.9
7.5	11.3	10	8.7	9.06197	9.49583	10.5	8.7	8.26486	9.26849	9.4	8.76757
7.6	11.192	10	8.69178	9	9.4	10.3	8.51351	8.2	9.2	9.4	8.69589
7.7	11	9.92703	8.4	8.875	9.31622	10.2099	8.61507	8.2	9.08649	9.4	8.4
7.8	11	9.8	8.4	8.7	9.2	10.1	8.5	8.04118	8.9	9.24267	8.23944
7.9	10.9684	9.77808	8.36842	8.7	9.16757	9.76579	8.3	8	8.7	9.168	8.2
8	10.8	9.6	8.2	8.59189	9	9.6	8.3	7.89296	8.7	9	8.0973
8.1	10.8	9.6	8.2	8.5	9	9.41622	8.02838	7.8	8.7	8.74342	8
8.2	10.6	9.53425	8	8.44167	8.7	9.34366	8	7.71972	8.425	8.7	8
8.3	10.4135	9.3	8	8.3	8.7	9.2	7.87568	7.5	8.2	8.57467	7.88056
8.4	10.3	9.3	7.8	8.1	8.5	8.9	7.8	7.30541	8.2	8.5	7.8
8.5	10.1	9.1	7.68649	8.1	8.5	8.9	7.72571	7.3	8	8.3	7.5
8.6	9.95	9.1	7.5	7.87297	8.35526	8.74737	7.6	7.15897	7.85278	8.3	7.5
8.7	9.584	8.9	7.5	7.8	8.27895	8.7	7.6	7.07887	7.78056	8.28108	7.48873
8.8	9.4	8.80789	7.40513	7.7	8.1	8.59737	7.50141	6.8	7.6	8.1	7.3
8.9	9.4	8.7	7.12899	7.6	7.84459	8.5	7.4	6.63056	7.348	7.84583	7.3
9	9.2	8.65068	7.1	7.4	7.75616	8.27183	7.33289	6.56164	7.25946	7.75833	7.25641
9.1	9.08108	8.29014	6.92254	7.22568	7.6	8.31096	7.1	6.4	7.1	7.6	7.1
9.2	9	8.2	6.8	7.1	7.41333	8.2	7.1	6.20563	6.91351	7.40833	6.81644
9.3	8.91549	8.2	6.73333	6.9	7.3027	8	6.9	6.2	6.8137	7.4	6.8
9.4	8.7	8.07123	6.46494	6.9	7.1	7.85429	6.75789	6.2	6.6	7.1875	6.8
9.5	8.68919	7.7	6.4	6.67922	6.9	7.7831	6.672	5.89178	6.5863	6.9	6.6
9.6	8.5	7.62267	6.31892	6.5	6.9	7.6	6.4	5.7	6.4	6.81733	6.6
9.7	8.34615	7.5	6.2	6.5	6.73662	7.35493	6.24324	5.7	6.24384	6.7	6.6
9.8	8.3	7.3	5.9	6.2	6.7	7.3	6.16389	5.44658	6.2	6.66757	6.4
9.9	8.3	7.19867	5.9	6.08986	6.59315	7.18732	6	5.2	6.2	6.5	6.30141
10	8.032	7.1	5.72162	6	6.5	6.91351	6	5.0169	6.01892	6.22958	6.2
10.1	8	7.03478	5.64857	5.8	6.2	6.80921	5.8	5	5.92297	6.2	6.13143
10.2	7.87838	6.8	5.5	5.8	6.07895	6.6	5.612	4.87397	5.7	6.07143	5.9
10.3	7.6	6.8	5.20789	5.48205	5.792	6.4	5.49714	4.8	5.6925	6	5.70278
10.4	7.6	6.52703	5.12267	5.3	5.5	6.31622	5.3	4.6	5.43235	5.93429	5.7
10.5	7.6	6.4	5	5.14872	5.34571	6.2	5.14384	4.375	5.3	5.8	5.7
10.6	7.4	6.1	4.98028	5.1	5.27534	6	5.0589	4.3	5.3	5.8	5.45541
10.7	7.4	6.1	4.8	5	5.1	5.85	4.8	4.20685	5.15857	5.64366	5.2
10.8	7.1338	5.93684	4.63243	4.9	5.1	5.7	4.62254	4.1	5	5.5	5.03684
10.9	7.1	5.86216	4.5375	4.832	5.05556	5.44933	4.55	4.06418	4.95556	5.46111	5
11	6.98056	5.7	4.3	4.6	4.9	5.3	4.4	3.9	4.8	5.3	4.88451
11.1	6.9	5.7	4.10282	4.41039	4.61667	5.00789	4.4	3.9	4.8	5.3	4.8
11.2	6.59865	5.5	4.1	4.4	4.6	4.92958	4.2	3.6	4.73714	5.1	4.6
11.3	6.4	5.30141	4.1	4.25556	4.46216	4.8	4.2	3.6	4.6	4.95479	4.39429
11.4	6.38133	5.2	3.9	4.2	4.38611	4.6	3.9	3.4	4.4	4.9	4.28442
11.5	6.2	5.11622	3.9	4.06479	4.2	4.6	3.9	3.4	4.27027	4.9	4.1
11.6	6.2	5	3.65676	3.9	4.2	4.42857	3.73333	3.4	4.1	4.65493	4.1
11.7	6	4.9726	3.6	3.9	4.14	4.33684	3.66	3.2	4.1	4.56053	3.9
11.8	5.83378	4.8	3.6	3.9	3.9	4.1	3.5	3.09167	3.99296	4.4	3.73286
11.9	5.7	4.8	3.41892	3.9	3.9	3.91622	3.5	3	3.9	4.4	3.42078
12	5.5	4.72297	3.4	3.7	3.844	3.9	3.41127	2.91972	3.7	4.2	3.4
12.1	5.5	4.5	3.26479	3.56667	3.7	3.76579	3.2	2.7	3.7	4.00685	3.27273
12.2	5.3	4.49744	3.2	3.5	3.5	3.7	3.19167	2.7	3.39474	3.9	3.2
12.3	5.22394	4.3	3.11831	3.41733	3.5	3.7	3	2.62	3.2	3.7	2.9
12.4	5.1	4.3	3	3.3	3.35	3.46081	3	2.5	3.2	3.54658	2.9
12.5	4.8	4.1	2.7	3.25541	3.3	3.36842	2.97222	2.3	3	3.4726	2.7
12.6	4.8	4.00423	2.7	3	3.15405	3.2	2.8	2.3	2.90133	3.3	2.60137
12.7	4.8	3.9	2.52254	3	3	3.2	2.62254	2.03803	2.8	3.03333	2.5
12.8	4.6	3.83108	2.5	2.8	2.8	3	2.6	1.8	2.5	3	2.45135
12.9	4.6	3.6	2.37297	2.8	2.8	3	2.40563	1.68267	2.5	3	2.3
13	4.41067	3.6	2.3	2.6	2.60541	2.8	2.3	1.6	2.3	2.808	2.3
13.1	4.29583	3.4	2	2.49014	2.5	2.8	2.1	1.53143	2.23067	2.728	2
13.2	4.1	3.26479	1.85753	2.3	2.3	2.576	1.95278	1.4	2.1	2.6	1.85946
13.3	4.1	3.17722	1.8	2.1	2.28333	2.47297	1.9	1.4	2.07973	2.3	1.8
13.4	4.01053	3.01739	1.70986	2	2.00685	2.3	1.9	1.26216	1.8	2.2027	1.8
13.5	3.9	2.96486	1.6	1.9	1.9	2.3	1.65132	1.1	1.8	2.1	1.63784
13.6	3.9	2.7	1.56389	1.85526	1.9	2.1	1.4	1.06486	1.6	1.9	1.6
13.7	3.78732	2.59315	1.4	1.7	1.79167	1.92237	1.28286	0.9	1.48732	1.9	1.6
13.8	3.7	2.5	1.125	1.7	1.7	1.8	1.2	0.717949	1.4	1.9	1.32877
13.9	3.63514	2.3	1.04366	1.4	1.4	1.6	1.2	0.610811	1.31857	1.6	1.24324
14	3.5	2.3	0.9	1.4	1.4	1.45867	1.05882	0.4	0.963889	1.6	1.1
14.1	3.48784	2	0.9	1.2	1.39155	1.38378	1	0.397143	1.09452	1.4	0.9
14.2	3.11944	1.92533	0.9	1.2	1.2	1.2	0.866667	0.2	0.9	1.31944	0.9
14.3	3	1.8	0.744737	1.0338	1.04286	1.2	0.7	0.0388889	0.9	1.2	0.741096
14.4	2.97027	1.78028	0.652	0.952	1	0.9	0.7	0	0.7	1.1641	0.442254
14.5	2.8	1.6	0.4	0.7	1	0.9	0.588889	0	0.7	1	0.548052
14.6	2.8	1.6	0.4	0.7	0.74	0.716667	0.5	-0.275342	0.516901	1	0.4
14.7	2.72083	1.3	0.2	0.643662	0.650685	0.645205	0.3	-0.3	0.5	0.786842	0.2
14.8	2.5	1.18267	0.2	0.5	0.5	0.5	0.3	-0.3	0.5	0.808333	0.0788732
14.9	2.5	1.1	0.00263158	0.497183	0.5	0.2	-0.00277778	-0.30274	0.5	0.689474	0
15	2.3	1.036	0	0.3	0.424324	0.126471	-0.2	-0.5	0.2	0.5	0
15.1	2.3	0.9	-0.218571	0.3	0.3	0	-0.2	-0.5	0.2	0.5	-0.211268
15.2	2.3	0.895775	-0.3	0	0.274648	0	-0.4	-0.7	0	0.3	-0.3
15.3	2.3	0.6	-0.3	0	0	-0.0986667	-0.4	-0.7	0	0.3	-0.3
15.4	2.13784	0.6	-0.464865	0	0	-0.2	-0.4	-0.7	0	0.3	-0.3
15.5	2.1	0.4	-0.5	-0.2	0	-0.2	-0.7	-0.7	-0.2	0	-0.5
15.6	2.1	0.4	-0.5	-0.2	-0.113514	-0.38169	-0.7	-0.81831	-0.2	0	-0.5
15.7	1.91351	0.216438	-0.691429	-0.2	-0.2	-0.5	-0.7	-0.9	-0.2	-0.191781	-0.686111
15.8	1.9	0.2	-0.7	-0.4	-0.2	-0.571233	-0.9	-0.9	-0.3	-0.262857	-0.7
15.9	1.9	0.2	-0.837838	-0.4	-0.338889	-0.550704	-0.9	-0.9	-0.5	-0.261333	-0.7
16	1.6	0	-0.9	-0.4	-0.4	-0.7	-0.9	-0.916438	-0.5	-0.4	-0.7
16.1	1.51944	0	-0.9	-0.4	-0.4	-0.7	-0.9	-1.2	-0.586486	-0.487324	-0.78169
16.2	1.4	0	-0.9	-0.561644	-0.4	-0.869863	-1.06533	-1.2	-0.7	-0.6	-0.9
16.3	1.4	-0.3	-0.9	-0.6	-0.438961	-0.7	-1.1	-1.2	-0.7	-0.659155	-0.9
16.4	1.4	-0.3	-1.05405	-0.6	-0.6	-0.7	-1.1	-1.30789	-0.806667	-0.9	-0.9
16.5	1.4	-0.3	-1.2	-0.6	-0.6	-0.7	-1.1	-1.4	-0.9	-0.9	-0.9
16.6	1.4	-0.347887	-1.2	-0.6	-0.6	-0.562857	-0.7	-0.558667	-0.9	-1.1	-0.6625
16.7	1.4	-0.5	-1.32703	-0.6	-0.6	-0.7	-0.7	-0.7	-1.02895	-1.1	-0.198592
16.8	1.4	-0.5	-1.4	-0.616901	-0.6	-0.508108	-0.7	-0.7	-0.880282	-1.1	-0.3
16.9	1.4	-0.5	-1.4	-0.9	-0.710959	-0.7	-0.782667	-0.7	-0.2	-1.18267	-0.3
17	1.24865	-0.642857	-1.4	-0.9	-0.678082	-0.7	-0.742254	-0.7	-0.2	-1.3	-0.3
17.1	1.2	-0.7	-1.42466	-0.9	-0.9	-0.7	-0.7	-0.7	0	-1.3	-0.3
17.2	1.2	-0.7	-1.50137	-0.9	-0.9	-0.7	-0.7	-0.7	-0.0971429	-1.20278	-0.3
17.3	1.2	-0.948	-1.5726	-0.9	-0.9	-0.513889	-0.7	-0.532	-0.2	-0.29	-0.3
17.4	1.2	-1	-1.6	-0.951351	-0.9	-0.5	-0.751351	-0.7	-0.2	-0.2	-0.3
17.5	1.2	-1	-1.6	-1.1	-0.9	-0.5	-0.778378	-0.7	-0.2	-0.2	-0.3
17.6	0.908219	-1	-1.6	-1.1	-0.9	-0.5	-0.7	-0.7	-0.00833333	-0.2	-0.3
17.7	0.9	-1	-1.6	-1.1	-0.9	-0.5	-0.7	-0.7	-0.0684932	-0.269444	-0.3
17.8	0.9	-1	-1.6	-1.1	-0.6875	-0.5	-0.851351	-0.7	-0.2	-0.258667	-0.3
17.9	0.9	-1	-1.6	-1.1	-0.2	-0.5	-0.9	-0.7	-0.2	-0.221622	-0.3
18	0.9	-1.088	-1.6	-1.1	-0.2	-0.5	-0.9	-0.7	-0.2	-0.304225	-0.3
18.1	0.9	-1.2	-1.6	-0.922857	-0.2	-0.5	-0.727778	-0.7	-0.2	-0.2	-0.0575342
18.2	0.9	-1.2	-1.6	-0.4	-0.2	-0.543836	-0.7	-0.7	-0.2	-0.363889	-0.257746
18.3	0.9	-1.2	-1.6	-0.4	-0.2	-0.585333	-0.7	-0.7	-0.2	-0.310811	-0.164789
18.4	0.9	-1.2	-1.40845	-0.4	-0.2	-0.5	-0.7	-0.519444	-0.2	-0.216438	-0.3
18.5	0.761538	-1.2	-1.2	-0.4	-0.2	-0.5	-0.7	-0.7	0	-0.4	-0.3
18.6	0.9	-1.2	-1.2	-0.4	-0.2	-0.5	-0.7	-0.7	-0.131579	-0.4	-0.3
18.7	0.7	-1.2	-1.2	-0.4	-0.2	-0.5	-0.7	-0.5	-0.2	-0.384416	-0.3
18.8	0.7	-1.2	-1.2	-0.4	-0.2	-0.5	-0.7	-0.579452	-0.2	-0.2	-0.3
18.9	0.7	-1.05405	-1.2	-0.4	-0.2	-0.5	-0.7	-0.7	-0.2	-0.2	-0.3
19	0.724658	-1	-0.9	-0.4	-0.2	-0.5	-0.7	-0.7	-0.2	-0.2	-0.3
19.1	0.8	-1	-0.9	-0.290141	-0.0973684	-0.5	-0.7	-0.7	-0.2	-0.2	-0.3
19.2	0.7	-0.744595	-0.9	-0.388889	0	-0.5	-0.7	-0.7	-0.2	-0.2	-0.3
19.3	0.7	-0.7	-0.9	-0.4	0	-0.5	-0.7	-0.652778	-0.2	-0.4	-0.3
19.4	0.7	-0.7	-0.777143	-0.4	0	-0.305405	-0.7	-0.5	-0.2	-0.4	-0.3
19.5	0.7	-0.508108	-0.7	-0.2	0.29589	-0.2	-0.7	-0.5	-0.2	-0.4	-0.0125
19.6	0.7	-0.5	-0.7	-0.2	0.375325	-0.2	-0.7	-0.425	-0.131429	-0.327027	0
19.7	0.7	-0.5	-0.7	-0.0526316	0.5	-0.2	-0.7	-0.3	0.147945	-0.2	0.140845
19.8	0.7	-0.3	-0.7	0.0333333	0.756338	-0.2	-0.7	-0.245205	0.228767	-0.2	0.425352
19.9	0.7	-0.3	-0.7	0.402857	1.30137	-0.0986301	-0.7	0.297222	0.694286	-0.2	0.884211
20	0.7	-0.3	-0.532	0.676	2.0137	0	-0.7	0.825676	1.06623	-0.0351351	1.52754
20.1	0.74	-0.242466	-0.455556	1.25556	2.75775	0.321429	-0.4	1.78919	1.71842	0.0676056	2.10811
20.2	0.9	0	-0.121622	1.72	3.54	1.03099	-0.278378	2.73514	2.34	0.421622	2.91408
20.3	0.9	0	0.394366	2.29459	4.20959	1.59481	0	3.39452	3.18108	0.5	3.9
20.4	0.9	0.2	1.13649	2.98243	5.236	2.58592	0.676056	4.17808	4.15	1.06479	4.81081
20.5	0.9	0.337838	2.11	3.75429	6.64493	3.3013	1.28421	5.28108	5.12027	1.34444	5.93239
20.6	0.9	0.604478	2.77467	4.5	8.5169	4.03378	2.17778	7.09857	6.13562	1.96622	7.21096
20.7	0.9	1.07895	3.63571	5.91714	11.0143	5.43429	2.99459	10.1643	7.80986	2.91644	9.05882
20.8	1.13514	1.84865	4.50411	7.67534	14.7958	7.19315	3.63662	13.7901	9.96479	4.05	11.9833
20.9	1.2	2.64545	5.81571	9.49577	19.8028	10.0929	4.91579	18.5155	13.4929	5.04026	16.1169
21	1.30959	3.58451	8.04028	12.0366	26.0588	13.9603	6.60563	24.2338	17.7714	6.10294	21.14
21.1	1.8589	4.45135	11.1736	16.4681	33.5333	18.2871	8.85972	31.6765	24.0333	7.85915	27.1
21.2	3.15139	5.45352	15.0086	22.0771	43.2091	23.9042	12.069	40.5232	31.1565	10.7493	34.3529
21.3	4.77429	6.89459	20.21	28.4729	54.8439	31.2203	15.9957	51.6	39.5118	14.1507	44.0896
21.4	6.53611	8.73714	26.7943	36.4612	69.2881	39.3059	21.6333	64.9776	50.4955	19.1918	55.8286
21.5	8.36	11.1152	34.72	46.7706	87.4533	50.2299	27.9667	81.4767	63.554	25.1429	69.9134
21.6	10.7647	14.438	44.8647	59.8091	109.725	63.75	36.3099	103.2	80.7692	32.2261	87.8
21.7	16.3048	19.1851	57.0826	75.4385	138.925	79.5358	46.403	130.2	101.542	40.9029	110.163

## Sheet: Fig. 2c
Global compression response of the fully activated and deactivated Kagome (Fig. 2c)
	Fy (N)
uy (mm)	1st (fully deactivated)	2nd (fully deactivated)	3rd (fully deactivated)	1st (fully activated)	2nd (fully activated)	3rd (fully activated)		Representative resutls plotted by solid curves
0	0	0	0	0	0	0
0.1	0.2	0.2	0.0424242	0	0	0.176991
0.2	0.4	0.2	0.4	0	0	0.2
0.3	0.68	0.2	0.4	0	0	0.2
0.4	0.7	0.4	0.7125	0	0	0.311304
0.5	0.9	0.78	0.9	0.0936937	0	0.4
0.6	1.05556	0.9	1.1	0.2	0.0684211	0.5
0.7	1.38966	1.1	1.1	0.25	0.2	0.7
0.8	1.6	1.4	1.4	0.4	0.2	0.722609
0.9	1.72414	1.5125	1.6	0.402679	0.2	0.896522
1	1.8	1.75625	1.74286	0.670536	0.38	0.9
1.1	2.1	1.8	1.8	0.7	0.636283	1.05856
1.2	2.3	2.14828	2	0.832174	0.7	1.1
1.3	2.42903	2.3	2.16071	0.9	0.7	1.26486
1.4	2.7	2.48	2.475	0.9	0.790741	1.4
1.5	2.7	2.5625	2.5	0.9	0.9	1.4
1.6	3	2.7	2.7	0.947368	0.947368	1.44425
1.7	3.2	3	3	1.1	1.1	1.6
1.8	3.4	3.2	3.2	1.1	1.1	1.6
1.9	3.7	3.4	3.42759	1.1	1.1	1.6
2	3.9	3.7	3.75937	1.1	1.1	1.75385
2.1	3.9	3.9	4.1	1.1	1.29912	1.8
2.2	4.3	3.93448	4.6	1.26607	1.4	1.8
2.3	4.7037	4.1963	4.8	1.4	1.4	1.8
2.4	5	4.75	5	1.4	1.46847	1.86607
2.5	5.3	5.00968	5	1.4	1.6	2
2.6	5.56897	5.3	5.5	1.42018	1.6	2
2.7	5.7	5.5	5.5	1.6	1.6	2
2.8	5.9	5.7	5.86	1.6	1.6	2.26283
2.9	6.2	5.96364	5.9	1.6	1.75575	2.3
3	6.29333	6.2	6.2	1.6	1.8	2.3
3.1	6.55	6.4	6.4	1.6	1.8	2.3
3.2	6.61875	6.6	6.6	1.69009	1.8	2.3
3.3	6.96452	6.9	6.8	1.8	1.86667	2.36429
3.4	7.1	7.01333	7.1	1.8	2	2.5
3.5	7.3	7.1	7.24545	1.8	2	2.5
3.6	7.53214	7.31333	7.49355	1.8	2	2.5
3.7	7.8	7.5	7.86667	1.8	2	2.5
3.8	8	7.8	8	1.8	2.23217	2.65495
3.9	8.5	8.2	8.36875	1.93162	2.3	2.7
4	8.7	8.27778	8.7	2	2.3	2.7
4.1	8.9	8.7	8.9	2	2.3	2.7
4.2	9.1	8.9	9.1	2	2.3	2.7
4.3	9.4	9.1	9.38	2.06818	2.3	2.75893
4.4	9.6	9.4	9.46286	2.3	2.3	3
4.5	9.8	9.6	9.696	2.3	2.3	3
4.6	9.8	9.8	9.8	2.3	2.3	3
4.7	10.1345	10.1	10	2.3	2.45044	3
4.8	10.3	10.3	10.3	2.3	2.5	3
4.9	10.5	10.5	10.5	2.40893	2.5	3
5	10.7	10.7	10.7	2.5	2.5	3
5.1	11	10.7937	11.0467	2.5	2.5	3.06372
5.2	11.3484	11	11.3067	2.5	2.5	3.2
5.3	11.4	11.2	11.4	2.5	2.5	3.2
5.4	11.7516	11.4	11.7	2.5	2.5	3.2
5.5	12.0032	11.9	11.9	2.5	2.5	3.2
5.6	12.1	11.9	12.1	2.5	2.65575	3.2
5.7	12.4	12.1	12.3	2.5	2.7	3.2
5.8	12.6	12.4	12.6	2.5	2.7	3.30435
5.9	12.729	12.7333	12.8	2.58829	2.7	3.4
6	12.9857	12.9742	13	2.7	2.7	3.4
6.1	13.3345	13.3	13.3	2.7	2.7	3.4
6.2	13.5	13.5	13.5	2.7	2.73451	3.4
6.3	13.7	13.65	13.5	2.7	3	3.4
6.4	14	13.7	13.7	2.7	3	3.57522
6.5	14.2	14	13.9	2.7	3	3.6
6.6	14.2	14.2	14.2	2.7	3	3.6
6.7	14.4	14.4	14.2	2.8646	3	3.6
6.8	14.6	14.4276	14.4	3	3	3.72857
6.9	14.9	14.6	14.4667	3	3	3.80609
7	14.9	14.9	14.7862	3	3	3.65575
7.1	15.1242	14.9	14.9	3	3	3.9
7.2	15.3	15.1	15.1	3	3	3.9
7.3	15.6	15.3	15.3	3	3	4.07297
7.4	15.8	15.3	15.5	3	3	4.1
7.5	16	15.6133	15.8	3	3.13097	4.1
7.6	16.0848	15.8667	15.871	3.10991	3.2	4.1
7.7	16.5	16.1273	16.1152	3.2	3.2	4.1
7.8	16.6931	16.2	16.5	3.2	3.2	4.1
7.9	16.9	16.5645	16.7	3.2	3.2	4.1
8	17.2	16.9	16.7	3.2	3.2	4.1
8.1	17.4	17.2	16.9	3.2	3.2	4.1
8.2	17.6	17.4	17.3897	3.2	3.2	4.1
8.3	17.8	17.471	17.6	3.2	3.2	4.1
8.4	18.1	17.8	17.8	3.2	3.2	4.22793
8.5	18.3	18.1	17.8	3.2	3.2	4.3
8.6	18.5	18.3	18.1138	3.2	3.29027	4.3
8.7	18.8	18.5	18.375	3.26491	3.4	4.3
8.8	19	18.8	18.62	3.4	3.4	4.3
8.9	19.2	19	18.7	3.4	3.4	4.3
9	19.4	19.2	19	3.4	3.4	4.3
9.1	19.7	19.4	19.2	3.4	3.4	4.3
9.2	19.8793	19.65	19.3375	3.4	3.4	4.3
9.3	19.9312	19.9	19.7	3.4	3.4	4.3
9.4	20.2312	20.1	19.9	3.4	3.4	4.3
9.5	20.5273	20.1	20.1	3.4	3.48522	4.3
9.6	20.8	20.4	20.3	3.4	3.6	4.3
9.7	21	20.8	20.6207	3.44107	3.6	4.3
9.8	21.3	21	21	3.6	3.6	4.32946
9.9	21.5	21.4563	21.3	3.6	3.6	4.59732
10	21.7257	21.7	21.5	3.6	3.6	4.6
10.1	22.0571	22	21.7	3.6	3.6	4.6
10.2	22.2	22.2	21.8455	3.79364	3.79554	4.6
10.3	22.6806	22.3742	22.1517	3.9	3.9	4.6
10.4	22.7258	22.7	22.4	3.9	3.9	4.6
10.5	22.9774	22.7581	22.4414	3.9	3.80541	4.6
10.6	23.1	22.9	22.9	3.9	3.66316	4.6
10.7	23.3	23.1	23.084	3.9	3.9	4.6
10.8	23.6	23.3	23.3	3.90174	3.9	4.6
10.9	23.8	23.6	23.3	4.07565	3.9	4.6
11	23.8	23.8	23.6	4.1	4.05315	4.6
11.1	24.3	24	23.9677	4.1	4.1	4.6
11.2	24.5	24.3	24.22	4.1	4.1	4.6
11.3	24.7	24.5	24.7	4.1	4.1	4.68522
11.4	24.9	24.7	24.9	4.1	4.1	4.8
11.5	25.3935	25.2108	25.2	4.1	4.1	4.8
11.6	25.6	25.4581	25.4	4.1	4.1	4.8
11.7	25.9	25.7345	25.6	4.10357	4.1	4.8
11.8	26.1	26.0625	25.8	4.28214	4.1	4.8
11.9	26.2935	26.3	25.8	4.14746	4.1	4.8
12	26.5	26.3	26.3	4.22973	4.23158	4.67304
12.1	26.8	26.5	26.3867	4.18807	4.3	4.70357
12.2	26.9677	26.8	26.6875	4.19043	4.3	4.8
12.3	27.0074	27	26.8	4.23333	4.3	4.8
12.4	27.2828	27.2	27.0437	4.14522	4.3	4.8
12.5	27.5	27.5	27.2909	4.3	4.3	4.8
12.6				4.3	4.3	4.8
12.7				4.3	4.3	4.8
12.8				4.3	4.3	4.8
12.9				4.3	4.3	4.8
13				4.3	4.3	4.8
13.1				4.3	4.3	4.8
13.2				4.3	4.3	4.8
13.3				4.3	4.3	4.8
13.4				4.3	4.3	4.8
13.5				4.3	4.3	4.8
13.6				4.3	4.56786	4.8
13.7				4.3	4.36842	4.8
13.8				4.3	4.3	4.8
13.9				4.3	4.46034	4.8
14				4.3	4.47455	4.8
14.1				4.3	4.3973	4.8
14.2				4.3	4.6	4.8
14.3				4.32946	4.6	4.81786
14.4				4.59732	4.6	4.99643
14.5				4.33243	4.6	4.82957
14.6				4.53784	4.6	4.95091
14.7				4.6	4.6	4.86606
14.8				4.6	4.6	4.91034
14.9				4.6	4.6	5
15				4.6	4.6	5
15.1				4.6	4.6	5
15.2				4.6	4.6	5
15.3				4.6	4.6	5
15.4				4.6	4.6	5
15.5				4.6	4.6	5
15.6				4.6	4.6	5
15.7				4.6	4.6	5
15.8				4.6	4.6	5
15.9				4.6	4.66296	5
16				4.6	4.8	5
16.1				4.6	4.8	5
16.2				4.6	4.79496	5
16.3				4.6	4.62689	5
16.4				4.75263	4.75273	5
16.5				4.8	4.8	5
16.6				4.8	4.8	5
16.7				4.8	4.8	5
16.8				4.8	4.8	5
16.9				4.8	4.8	5
17				4.8	4.8	5
17.1				4.8	4.8	5
17.2				4.8	4.8	5
17.3				4.8	4.8	5
17.4				4.8	4.8	5
17.5				4.8	4.8	5
17.6				4.8	4.8	5
17.7				4.8	4.86306	5
17.8				4.8	4.95676	5
17.9				4.8	4.8	5
18				4.8	4.8	5
18.1				4.8	4.8	5
18.2				4.8	4.95676	5
18.3				4.8	5	5
18.4				4.8	4.88704	5
18.5				4.8	4.8	5
18.6				4.8	4.8	5.0625
18.7				4.8	4.8	5.2
18.8				4.82124	4.8	5.17913
18.9				4.99823	4.8	5.00522
19				4.82478	4.8	5
19.1				4.8	4.95676	5.15273
19.2				4.8	4.86549	5.2
19.3				4.8	4.9115	5.2
19.4				4.8	5	5.2
19.5				4.86609	5	5.2
19.6				4.95818	5	5.2
19.7				4.8	5	5.2
19.8				4.8	5	5.2
19.9				4.97838	5	5.2
20				5	5	5.2
20.1				4.86789	5	5.2
20.2				4.8	5	5.2
20.3				4.8	5	5.2
20.4				4.86296	5	5.2
20.5				5	5	5.2
20.6				5	5	5.2
20.7				5	5	5.2
20.8				5	5	5.2
20.9				5	5	5.2
21				5	5	5.2
21.1				5	5	5.2
21.2				5	5	5.2
21.3				5	5	5.2
21.4				5	5	5.2
21.5				5	5	5.2
21.6				5	5	5.2
21.7				5	5	5.2
21.8				5	5	5.2
21.9				5	5	5.2
22				5	5	5.2
22.1				5	5	5.2
22.2				5	5	5.2
22.3				5	5	5.2
22.4				5	5	5.2
22.5				5	5	5.2
22.6				5	5	5.2
22.7				5	5	5.2
22.8				5	5	5.2
22.9				5	5	5.2
23				5	5	5.2
23.1				5.06545	5	5.2
23.2				5.2	5	5.2
23.3				5.2	5	5.2
23.4				5.2	5	5.2
23.5				5.2	5	5.2
23.6				5.04425	5	5.2
23.7				5	5	5.39286
23.8				5	5	5.5
23.9				5	5.08596	5.37522
24				5	5.2	5.29273
24.1				5	5.2	5.5
24.2				5.02087	5.18692	5.5
24.3				5.19478	5	5.5
24.4				5.02523	5.17241	5.5
24.5				5	5.04865	5.5
24.6				5.13036	5.13519	5.5
24.7				5.2	5.2	5.5
24.8				5.2	5.2	5.37522
24.9				5.2	5.2	5.29273
25				5.2	5.2	5.5
25.1				5.2	5.2	5.5
25.2				5.2	5.2	5.5
25.3				5.2	5.2	5.5
25.4				5.2	5.2	5.27434
25.5				5.2	5.2	5.39115
25.6				5.2	5.2	5.5
25.7				5.2	5.2	5.5
25.8				5.2	5.2	5.5
25.9				5.26579	5.2	5.5
26				5.5	5.2	5.5
26.1				5.5	5.2	5.5
26.2				5.5	5.2	5.5
26.3				5.5	5.2	5.5
26.4				5.5	5.2	5.63043
26.5				5.60893	5.2	5.7
26.6				5.7	5.2	5.7
26.7				5.7	5.2	5.7
26.8				5.7	5.26316	5.7
26.9				5.7	5.5	5.71786
27				5.7	5.5	5.89643
27.1				5.7	5.5	5.9
27.2				5.85221	5.5	5.9
27.3				5.9	5.305	5.9
27.4				5.9	5.35676	5.9
27.5				5.9	5.5	5.9
27.6				5.9	5.5	5.98692
27.7				5.95946	5.5	6.2
27.8				6.2	5.5	6.2
27.9				6.2	5.5	6.2
28				6.2	5.5	6.2
28.1				6.2	5.5	6.2
28.2				6.2	5.63097	6.2
28.3				6.2	5.7	6.30796
28.4				6.2	5.7	6.4
28.5				6.26372	5.7	6.4
28.6				6.4	5.7	6.4
28.7				6.4	5.71455	6.4
28.8				6.4	5.89636	6.4
28.9				6.4	5.725	6.4
29				6.4	5.85221	6.4
29.1				6.4	5.9	6.4
29.2				6.50261	5.9	6.4
29.3				6.6	5.9	6.4
29.4				6.6	5.98793	6.46325
29.5				6.6	6.2	6.6
29.6				6.6	6.2	6.6
29.7				6.6	6.2	6.6
29.8				6.76842	6.2	6.6
29.9				6.65487	6.2	6.6
30				6.72105	6.2	6.6
30.1				6.7009	6.2	6.70182
30.2				6.6	6.2	6.8
30.3				6.6531	6.2	6.8
30.4				6.8	6.22883	6.8
30.5				6.8	6.4	6.8
30.6				6.8	6.4	6.8
30.7				6.8	6.4	6.8
30.8				6.8	6.4	6.8
30.9				6.8	6.4	6.8
31				6.94211	6.4	6.8
31.1				7.1	6.4	6.90982
31.2				7.1	6.4	7.1
31.3				7.1	6.4	7.1
31.4				7.1	6.4	7.1
31.5				7.1	6.57798	7.1
31.6				7.1	6.6	7.1
31.7				7.1	6.6	7.23274
31.8				7.1	6.6	7.18929
31.9				7.1	6.6	7.18772
32				7.1	6.6	7.3
32.1				7.13214	6.6	7.3
32.2				7.3	6.61913	7.3
32.3				7.3	6.79304	7.3
32.4				7.3	6.8	7.3
32.5				7.3	6.8	7.44464
32.6				7.3	6.8	7.5
32.7				7.3	6.8	7.5
32.8				7.3	6.8	7.5
32.9				7.3	6.8	7.5
33				7.3	6.83103	7.53391
33.1				7.46581	7.08966	7.79478
33.2				7.5	7.1	7.8
33.3				7.67179	7.1	7.8
33.4				7.8	7.1	7.8
33.5				7.8	7.1	7.8
33.6				7.8	7.1	7.8
33.7				7.8	7.1	7.8
33.8				7.8	7.10339	7.8
33.9				7.8	7.27288	7.8
34				7.8	7.3	7.96034

## Sheet: Fig. 3c
Experimentally and computationally obtained θe1-θe2 realtion of the the biaxial zero mode (Fig. 3c)
	Experiment result		Finite Element simulation result
	θe1 ( o )	θe2 ( o )	θe1 ( o )	θe2 ( o )
	0	0	0	0
	1.5	2.375	0.582078	1.14135
	5.375	6.875	1.12908	2.17475
	9.25	12.375	1.64563	3.11868
	12.875	15.875	2.13548	3.98722
	15.375	17.375	2.60167	4.79143
	17.375	19.75	3.04673	5.54011
	19.625	20.375	3.47279	6.24037
			3.88166	6.89807
			4.27486	7.51809
			4.65373	8.10446
			5.01944	8.66069
			5.373	9.18973
			5.7153	9.69411
			6.04714	10.176
			6.3692	10.6374
			6.68212	11.0799
			6.98646	11.5051
			7.28273	11.9141
			7.57139	12.3083
			7.85286	12.6886
			8.12752	13.0559
			8.39572	13.4112
			8.65776	13.7552
			8.91396	14.0885
			9.16459	14.4118
			9.40989	14.7256
			9.65009	15.0305
			9.88542	15.3269
			10.1161	15.6153
			10.3423	15.8961
			10.5641	16.1697
			10.7819	16.4363
			10.9956	16.6964
			11.2055	16.9501
			11.4117	17.1979
			11.6144	17.4399
			11.8136	17.6764
			12.0095	17.9076
			12.2022	18.1337
			12.3918	18.355
			12.5784	18.5715
			12.7621	18.7835
			12.9429	18.9912
			13.1211	19.1947
			13.2966	19.3942
			13.4696	19.5897
			13.6401	19.7815
			13.8082	19.9696
			13.974	20.1543
			14.1374	20.3355
			14.2988	20.5134
			14.4579	20.6881
			14.615	20.8598
			14.7701	21.0284
			14.9232	21.1942
			15.0744	21.3571
			15.2238	21.5173
			15.3714	21.6749
			15.5172	21.8299
			15.6613	21.9824
			15.8037	22.1325
			15.9445	22.2802
			16.0838	22.4256
			16.2214	22.5688
			16.3576	22.7099
			16.4923	22.8488
			16.6256	22.9857
			16.7574	23.1206
			16.8879	23.2536
			17.0171	23.3847
			17.1449	23.5139
			17.2715	23.6414
			17.3968	23.7671
			17.5208	23.8912
			17.6437	24.0136
			17.7654	24.1343
			17.8859	24.2535
			18.0053	24.3712
			18.1236	24.4873
			18.2408	24.6021
			18.3569	24.7154
			18.4719	24.8273
			18.5859	24.9379
			18.6989	25.0471
			18.8109	25.1551
			18.9218	25.2618
			19.0318	25.3673
			19.1409	25.4716
			19.2489	25.5747
			19.356	25.6766
			19.4622	25.7775
			19.5675	25.8772
			19.6718	25.9759
			19.7753	26.0736
			19.8778	26.1702
			19.9795	26.2658
			20.0803	26.3605
			20.1802	26.4541
			20.2793	26.5469
			20.3775	26.6387

## Sheet: Fig. 3d
Experimentally and computationally obtained θe1-θe2 realtion of the the biaxial zero mode (Fig. 3d)
	Experiment result		Finite Element simulation result
	θe1 ( o )	θe2 ( o )	θe1 ( o )	θe2 ( o )
	0	0	0	0
	2.125	1.875	0.590724	0.591087
	4.625	2.75	1.16083	1.16208
	8.25	6	1.7123	1.71494
	11.875	9.25	2.24645	2.25085
	15.75	13.375	2.7645	2.77094
	18	15.875	3.26752	3.27619
	20.125	17.5	3.75643	3.76747
	22.25	19	4.23208	4.24553
	22.875	20.125	4.69519	4.71108
			5.14642	5.16471
			5.58638	5.60699
			6.0156	6.03843
			6.43457	6.4595
			6.84375	6.87062
			7.24356	7.27222
			7.6344	7.66465
			8.0166	8.04829
			8.39052	8.42344
			8.75647	8.79045
			9.11475	9.14958
			9.46563	9.50113
			9.80937	9.84537
			10.1462	10.1825
			10.4764	10.5129
			10.8002	10.8367
			11.1178	11.154
			11.4293	11.4653
			11.7351	11.7705
			12.0351	12.07
			12.3298	12.3639
			12.6191	12.6524
			12.9032	12.9356
			13.1824	13.2138
			13.4568	13.487
			13.7264	13.7555
			13.9915	14.0193
			14.2521	14.2786
			14.5084	14.5335
			14.7605	14.7842
			15.0086	15.0308
			15.2526	15.2734
			15.4928	15.5121
			15.7292	15.747
			15.9619	15.9783
			16.191	16.2059
			16.4166	16.4301
			16.6388	16.6509
			16.8577	16.8684
			17.0734	17.0827
			17.2858	17.2938
			17.4952	17.5019
			17.7016	17.707
			17.9049	17.9092
			18.1054	18.1086
			18.3031	18.3052
			18.4979	18.4991
			18.6901	18.6904
			18.8796	18.8791
			19.0665	19.0653
			19.2509	19.2491
			19.4328	19.4304
			19.6122	19.6094
			19.7893	19.7862
			19.964	19.9606
			20.1364	20.1329
			20.3065	20.303
			20.4744	20.471
			20.6402	20.637
			20.8038	20.8009
			20.9653	20.9629
			21.1248	21.123
			21.2822	21.2811
			21.4376	21.4374
			21.5912	21.5919
			21.7427	21.7446
			21.8924	21.8955
			22.0403	22.0447
			22.1863	22.1922
			22.3305	22.3381
			22.473	22.4823
			22.6137	22.625
			22.7527	22.766
			22.89	22.9056
			23.0257	23.0436
			23.1597	23.1801
			23.2921	23.3151
			23.4229	23.4488
			23.5522	23.581
			23.6799	23.7118
			23.8061	23.8413
			23.9308	23.9694
			24.054	24.0962
			24.1758	24.2217
			24.2961	24.3459
			24.415	24.4688
			24.5325	24.5905
			24.6486	24.711
			24.7633	24.8302
			24.8766	24.9483
			24.9887	25.0652

## Sheet: Fig. 3e
Experimentally and computationally obtained θe1-θe2 realtion of the biaxial zero mode (Fig. 3e)
	Experiment result		Finite Element simulation result
	θe1 ( o )	θe2 ( o )	θe1 ( o )	θe2 ( o )
	0	0	0	0
	1.75	1	0.589225	0.297807
	5.5	2.125	1.15496	0.589783
	9.625	4.375	1.69928	0.876243
	13.25	5.75	2.22362	1.15732
	15.875	7.625	2.72934	1.43314
	18.125	9.25	3.21763	1.70384
	19.75	10.25	3.68956	1.96954
	21.5	11.375	4.14608	2.23033
	21.75	12	4.58807	2.48632
			5.01631	2.7376
			5.43152	2.98429
			5.83438	3.22646
			6.2255	3.46421
			6.60544	3.69765
			6.97474	3.92686
			7.33388	4.15194
			7.68333	4.37298
			8.02353	4.59007
			8.35486	4.8033
			8.67771	5.01276
			8.99244	5.21854
			9.29939	5.42072
			9.59886	5.6194
			9.89117	5.81466
			10.1766	6.00658
			10.4554	6.19523
			10.7278	6.3807
			10.9941	6.56307
			11.2545	6.74242
			11.5092	6.91881
			11.7585	7.09231
			12.0024	7.263
			12.2413	7.43097
			12.4752	7.59624
			12.7044	7.75891
			12.929	7.91903
			13.1491	8.07666
			13.365	8.23186
			13.5767	8.38471
			13.7844	8.53524
			13.9882	8.68351
			14.1883	8.82958
			14.3847	8.9735
			14.5775	9.11532
			14.7669	9.25509
			14.953	9.39286
			15.1359	9.52867
			15.3156	9.66258
			15.4923	9.7946
			15.6661	9.92482
			15.8369	10.0532
			16.005	10.1799
			16.1704	10.3049
			16.3331	10.4282
			16.4933	10.5499
			16.651	10.67
			16.8063	10.7886
			16.9592	10.9056
			17.1098	11.0211
			17.2582	11.1352
			17.4043	11.2479
			17.5484	11.3591
			17.6904	11.469
			17.8304	11.5776
			17.9684	11.6849
			18.1045	11.7908
			18.2387	11.8956
			18.3712	11.9991
			18.5018	12.1014
			18.6307	12.2025
			18.7579	12.3025
			18.8834	12.4013
			19.0073	12.499
			19.1297	12.5957
			19.2505	12.6913
			19.3698	12.7859
			19.4876	12.8794
			19.604	12.972
			19.719	13.0635
			19.8326	13.1541
			19.9448	13.2438
			20.0558	13.3326
			20.1654	13.4204
			20.2738	13.5073
			20.381	13.5934
			20.4869	13.6787
			20.5917	13.7631
			20.6954	13.8466
			20.7979	13.9294
			20.8992	14.0114
			20.9995	14.0926
			21.0987	14.1731
			21.197	14.2528
			21.2941	14.3317
			21.3903	14.41
			21.4855	14.4875
			21.5798	14.5644
			21.6731	14.6405
			21.7655	14.716
			21.8569	14.7909

## Sheet: Fig. 4b
Representative energy landscapes of the selectively activated Kagome lattice during the Minimum Energy Path optimization (Fig. 4b)
Initial guess (linear interpolation)		Representative intermediate transition path 1		Representative intermediate transition path 2		Representative intermediate transition path 3		Representative intermediate transition path 4		Representative intermediate transition path 5		Representative intermediate transition path 6		Representative intermediate transition path 7		Representative intermediate transition path 8		Representative intermediate transition path 9		Representative intermediate transition path 10		Representative intermediate transition path 11		Representative intermediate transition path 12		Representative intermediate transition path 13		Representative intermediate transition path 14		Representative intermediate transition path 15		Representative intermediate transition path 16		Representative intermediate transition path 17		Representative intermediate transition path 18		Minimum Energy Path (last interation)
ΔA/A (-)	Ustrain/kNNl2 (-)	ΔA/A (-)	Ustrain/kNNl2 (-)	ΔA/A (-)	Ustrain/kNNl2 (-)	ΔA/A (-)	Ustrain/kNNl2 (-)	ΔA/A (-)	Ustrain/kNNl2 (-)	ΔA/A (-)	Ustrain/kNNl2 (-)	ΔA/A (-)	Ustrain/kNNl2 (-)	ΔA/A (-)	Ustrain/kNNl2 (-)	ΔA/A (-)	Ustrain/kNNl2 (-)	ΔA/A (-)	Ustrain/kNNl2 (-)	ΔA/A (-)	Ustrain/kNNl2 (-)	ΔA/A (-)	Ustrain/kNNl2 (-)	ΔA/A (-)	Ustrain/kNNl2 (-)	ΔA/A (-)	Ustrain/kNNl2 (-)	ΔA/A (-)	Ustrain/kNNl2 (-)	ΔA/A (-)	Ustrain/kNNl2 (-)	ΔA/A (-)	Ustrain/kNNl2 (-)	ΔA/A (-)	Ustrain/kNNl2 (-)	ΔA/A (-)	Ustrain/kNNl2 (-)	ΔA/A (-)	Ustrain/kNNl2 (-)
0	0	0	0	0	0	0	0	0	0	0	0	0	0	0	0	0	0	0	0	0	0	0	0	0	0	0	0	0	0	0	0	0	0	0	0	0	0	0	0
-0.0242415	0.00396481	-0.0242385	0.00370948	-0.0242139	0.00346413	-0.0241655	0.00322969	-0.0240905	0.0030071	-0.0239855	0.00279724	-0.023846	0.00260093	-0.0236661	0.00241885	-0.0234377	0.00225145	-0.0231491	0.0020988	-0.0227825	0.00196033	-0.0223096	0.00183429	-0.0216855	0.00171701	-0.0208468	0.00160234	-0.0199666	0.00150598	-0.0191438	0.00142671	-0.0140602	0.00107127	-0.0103883	0.000946942	-0.00257021	0.0004458	-0.00255613	0.000445862
-0.0481856	0.0156422	-0.0481875	0.0146245	-0.0481474	0.0136485	-0.0480609	0.0127176	-0.0479226	0.0118357	-0.0477259	0.0110061	-0.0474623	0.0102321	-0.0471206	0.00951612	-0.0466852	0.00886	-0.0461336	0.00826398	-0.0454319	0.00772586	-0.0445267	0.00723917	-0.0433332	0.00679021	-0.0417347	0.00635608	-0.0400666	0.00599519	-0.038518	0.00570034	-0.0291521	0.00438066	-0.0224995	0.00389044	-0.00863151	0.00213346	-0.00860894	0.00213266
-0.0718322	0.0346711	-0.0718476	0.0323896	-0.0718014	0.0302055	-0.0716875	0.0281272	-0.0714983	0.0261626	-0.0712242	0.0243194	-0.0708532	0.0226042	-0.0703693	0.0210228	-0.0697502	0.0195788	-0.0689642	0.0182727	-0.0679631	0.0171002	-0.0666716	0.0160477	-0.064972	0.0150873	-0.0627058	0.0141722	-0.0603597	0.0134233	-0.0582022	0.0128185	-0.045596	0.010147	-0.0369947	0.00909314	-0.0183708	0.00556765	-0.0183508	0.00556789
-0.0951814	0.0606373	-0.0952191	0.0565956	-0.095177	0.0527349	-0.0950472	0.0490696	-0.0948201	0.0456137	-0.0944838	0.0423801	-0.0940232	0.0393805	-0.0934181	0.0366243	-0.0926407	0.0341178	-0.0916512	0.031862	-0.0903898	0.0298497	-0.0887633	0.0280596	-0.0866282	0.0264473	-0.0837981	0.0249394	-0.0808975	0.0237311	-0.0782633	0.0227719	-0.0636132	0.0186572	-0.0543134	0.0169636	-0.0324385	0.0111914	-0.0324296	0.0111971
-0.118233	0.0930648	-0.118303	0.0867722	-0.118275	0.0807753	-0.118141	0.0750962	-0.11789	0.0697562	-0.117508	0.0647749	-0.116977	0.0601695	-0.116273	0.055954	-0.115365	0.0521375	-0.114205	0.0487218	-0.112726	0.0456968	-0.11082	0.0430333	-0.108327	0.0406708	-0.105045	0.0385107	-0.101723	0.0368257	-0.0987511	0.0355189	-0.0832413	0.0301769	-0.0743668	0.0279459	-0.0513462	0.0196412	-0.0513605	0.0196588
-0.140988	0.131406	-0.141098	0.122378	-0.141097	0.113796	-0.140972	0.10569	-0.140712	0.0980917	-0.1403	0.0910268	-0.139719	0.084519	-0.138941	0.0785871	-0.137931	0.0732431	-0.136638	0.0684895	-0.134987	0.0643136	-0.132862	0.0606789	-0.130092	0.0575109	-0.126476	0.05469	-0.122867	0.0525601	-0.119695	0.0509561	-0.104317	0.0448243	-0.0965377	0.0422897	-0.0744217	0.0317008	-0.074472	0.03174
-0.163444	0.175033	-0.163607	0.162792	-0.163643	0.151187	-0.16354	0.14026	-0.163286	0.130049	-0.162865	0.120589	-0.162254	0.11191	-0.161428	0.104036	-0.160348	0.0969796	-0.15896	0.0907452	-0.157186	0.0853171	-0.154906	0.0806524	-0.151946	0.0766648	-0.148115	0.0732184	-0.144349	0.0707128	-0.141102	0.068891	-0.126548	0.0624792	-0.120054	0.0598898	-0.100181	0.0478714	-0.100275	0.0479441
-0.185604	0.223223	-0.185829	0.207302	-0.185914	0.192253	-0.185848	0.178128	-0.185617	0.164977	-0.185204	0.15284	-0.184589	0.141754	-0.183742	0.131745	-0.182625	0.122829	-0.181185	0.115008	-0.179339	0.108265	-0.17697	0.10255	-0.173907	0.0977661	-0.169979	0.093764	-0.166175	0.0909736	-0.162961	0.0890235	-0.149625	0.082775	-0.144327	0.0803184	-0.127389	0.0680757	-0.12753	0.0681926
-0.207466	0.275152	-0.207764	0.255097	-0.207912	0.236203	-0.207897	0.218532	-0.207706	0.202143	-0.207323	0.187081	-0.206727	0.173388	-0.205889	0.161092	-0.204772	0.150209	-0.203322	0.140737	-0.20146	0.132655	-0.19907	0.125905	-0.195992	0.12038	-0.192077	0.115915	-0.188341	0.112936	-0.185242	0.110941	-0.173291	0.105157	-0.169006	0.102944	-0.155353	0.0917143	-0.15554	0.0918821
-0.22903	0.329877	-0.229413	0.305258	-0.229636	0.282148	-0.229687	0.260618	-0.229555	0.240731	-0.229224	0.222539	-0.228673	0.206084	-0.227877	0.191392	-0.226797	0.178477	-0.225384	0.167331	-0.22356	0.157924	-0.221218	0.150189	-0.218207	0.144002	-0.214406	0.139175	-0.210825	0.136099	-0.207906	0.134124	-0.19736	0.128952	-0.193911	0.127031	-0.183728	0.117843	-0.183959	0.118062
-0.250297	0.386334	-0.250775	0.356757	-0.251086	0.329101	-0.25122	0.303443	-0.251166	0.279849	-0.250909	0.258372	-0.250432	0.23905	-0.249709	0.221903	-0.248706	0.206937	-0.247376	0.194135	-0.245647	0.183454	-0.243418	0.17481	-0.240554	0.168058	-0.236954	0.162972	-0.233597	0.159871	-0.230899	0.157962	-0.2217	0.153426	-0.218941	0.151798	-0.212324	0.145317	-0.2126	0.145582
-0.271267	0.443332	-0.271849	0.408454	-0.272261	0.37598	-0.272494	0.345988	-0.272537	0.318541	-0.27238	0.293684	-0.272004	0.271447	-0.271388	0.251838	-0.270502	0.23485	-0.2693	0.22045	-0.267719	0.208576	-0.265666	0.199121	-0.263018	0.191908	-0.259691	0.186657	-0.256608	0.183587	-0.254157	0.181768	-0.246213	0.177812	-0.244031	0.176445	-0.241013	0.172885	-0.24133	0.173182
-0.291939	0.499552	-0.292635	0.459111	-0.29316	0.421629	-0.293507	0.387177	-0.293668	0.355806	-0.293633	0.327546	-0.293388	0.30241	-0.292913	0.280388	-0.292181	0.261453	-0.291153	0.245549	-0.289769	0.232589	-0.287945	0.222433	-0.28557	0.214859	-0.282571	0.209523	-0.279793	0.20652	-0.277601	0.2048	-0.27081	0.201323	-0.269122	0.200164	-0.269675	0.199259	-0.270031	0.199572
-0.312314	0.553566	-0.313131	0.507411	-0.313779	0.46484	-0.314256	0.425904	-0.314554	0.39063	-0.314665	0.359024	-0.314577	0.331074	-0.314275	0.306744	-0.313733	0.285979	-0.312917	0.268695	-0.311772	0.25477	-0.310222	0.244025	-0.308164	0.236184	-0.305527	0.230822	-0.303072	0.227905	-0.301142	0.226283	-0.295408	0.223168	-0.294148	0.222145	-0.298189	0.223179	-0.298581	0.223483
-0.332391	0.603863	-0.333333	0.551996	-0.334114	0.504396	-0.334733	0.461074	-0.335185	0.422025	-0.335464	0.387218	-0.335559	0.356608	-0.335457	0.330128	-0.335135	0.307686	-0.334563	0.289166	-0.333691	0.274406	-0.332446	0.26318	-0.330729	0.255146	-0.328473	0.249798	-0.326347	0.246975	-0.324678	0.245441	-0.319919	0.242563	-0.319037	0.241589	-0.326425	0.243486	-0.326848	0.243757
-0.352171	0.648899	-0.353239	0.59152	-0.354159	0.539117	-0.354931	0.491651	-0.355551	0.449069	-0.356014	0.411299	-0.356312	0.378254	-0.356432	0.349828	-0.356354	0.325895	-0.356048	0.306296	-0.355467	0.290828	-0.354541	0.279213	-0.353175	0.271045	-0.351305	0.265735	-0.349512	0.263002	-0.348104	0.261544	-0.344256	0.258766	-0.343708	0.257743	-0.35425	0.259214	-0.3547	0.259427
-0.371654	0.687163	-0.372844	0.624708	-0.373905	0.567923	-0.374835	0.516711	-0.375632	0.470962	-0.376291	0.430556	-0.376805	0.395365	-0.377159	0.365242	-0.377335	0.340022	-0.377302	0.319508	-0.377014	0.303453	-0.376405	0.29153	-0.375389	0.283273	-0.373911	0.278012	-0.372456	0.275359	-0.371312	0.273956	-0.36833	0.271127	-0.368079	0.269956	-0.381531	0.269683	-0.382004	0.269815
-0.390839	0.717268	-0.392143	0.650435	-0.393341	0.589898	-0.39443	0.535494	-0.395406	0.48706	-0.396264	0.444434	-0.396992	0.407443	-0.397577	0.375907	-0.397998	0.349625	-0.398226	0.328366	-0.398216	0.311845	-0.397915	0.29969	-0.397251	0.291378	-0.396178	0.286166	-0.395076	0.28357	-0.3942	0.282192	-0.392056	0.279153	-0.392064	0.277753	-0.408144	0.274561	-0.408633	0.274598
-0.409726	0.73805	-0.411132	0.667801	-0.412456	0.604338	-0.413694	0.547446	-0.414836	0.496922	-0.415873	0.452565	-0.416792	0.414177	-0.417579	0.38155	-0.418215	0.354458	-0.418677	0.332639	-0.41893	0.315778	-0.418942	0.303462	-0.418651	0.295116	-0.418009	0.289932	-0.417276	0.287353	-0.416676	0.285963	-0.415346	0.282571	-0.415576	0.280897	-0.433946	0.273877	-0.434445	0.27381
-0.428316	0.748663	-0.429804	0.676192	-0.431229	0.6108	-0.432577	0.552253	-0.433834	0.500331	-0.434992	0.454821	-0.436043	0.41551	-0.436982	0.382175	-0.437801	0.354568	-0.438495	0.332402	-0.439047	0.315327	-0.439407	0.302897	-0.439519	0.294501	-0.439327	0.289285	-0.438971	0.286664	-0.438647	0.285219	-0.438094	0.281377	-0.438499	0.279436	-0.458849	0.267969	-0.459355	0.267797
-0.446609	0.748663	-0.448143	0.675336	-0.449617	0.609179	-0.451034	0.54996	-0.452391	0.497459	-0.453684	0.451457	-0.454905	0.411737	-0.456044	0.378069	-0.45709	0.3502	-0.458029	0.327839	-0.458842	0.310628	-0.4595	0.298105	-0.459956	0.289634	-0.460156	0.284337	-0.460135	0.28163	-0.460062	0.280102	-0.460213	0.275792	-0.46075	0.273626	-0.482824	0.2574	-0.483332	0.257129
-0.464604	0.73805	-0.466173	0.665301	-0.467709	0.599573	-0.469209	0.540666	-0.470669	0.488382	-0.472085	0.442526	-0.473452	0.402895	-0.474761	0.369273	-0.476002	0.341421	-0.477159	0.319055	-0.478213	0.301824	-0.479137	0.289265	-0.479894	0.280737	-0.480437	0.275354	-0.480711	0.272554	-0.480861	0.270941	-0.481633	0.266232	-0.482263	0.263915	-0.505862	0.242877	-0.506368	0.242517
-0.482302	0.717268	-0.48388	0.646486	-0.485454	0.582347	-0.487019	0.524711	-0.488568	0.473433	-0.490094	0.428359	-0.49159	0.389323	-0.493048	0.35614	-0.494458	0.328594	-0.495807	0.306424	-0.497076	0.289299	-0.49824	0.276774	-0.499266	0.268224	-0.500111	0.262777	-0.500644	0.259903	-0.500988	0.258223	-0.502298	0.253243	-0.502992	0.250857	-0.527976	0.225181	-0.528478	0.224746
-0.499703	0.687163	-0.501264	0.619602	-0.502849	0.558121	-0.50445	0.502659	-0.506059	0.45314	-0.507667	0.409468	-0.509266	0.371525	-0.510848	0.339169	-0.512402	0.312222	-0.513914	0.290458	-0.51537	0.273579	-0.516746	0.261173	-0.518012	0.25265	-0.519126	0.247174	-0.519886	0.244259	-0.5204	0.242543	-0.522175	0.237435	-0.522919	0.235055	-0.549196	0.205113	-0.549692	0.204621
-0.516805	0.648899	-0.518328	0.585606	-0.519896	0.527706	-0.521503	0.475224	-0.523139	0.428154	-0.524796	0.386463	-0.526466	0.35009	-0.528138	0.318943	-0.529803	0.292891	-0.531448	0.271751	-0.53306	0.255269	-0.534618	0.24308	-0.536094	0.234646	-0.537446	0.229188	-0.538405	0.226269	-0.539067	0.224547	-0.54125	0.219436	-0.542049	0.217119	-0.569557	0.183464	-0.570044	0.182935
-0.533611	0.603863	-0.535073	0.545637	-0.5366	0.492059	-0.538184	0.443227	-0.539816	0.399202	-0.541489	0.360012	-0.543193	0.325652	-0.54492	0.296079	-0.54666	0.271214	-0.548402	0.250923	-0.550134	0.235003	-0.55184	0.223144	-0.553494	0.214875	-0.555051	0.209486	-0.556185	0.206596	-0.556976	0.204895	-0.559529	0.199866	-0.560404	0.197643	-0.589093	0.160989	-0.589568	0.160441
-0.550119	0.553566	-0.551505	0.500945	-0.552968	0.452229	-0.554503	0.407565	-0.556102	0.36707	-0.557757	0.33082	-0.559461	0.298861	-0.561206	0.271198	-0.562984	0.2478	-0.564786	0.228583	-0.566601	0.213397	-0.568417	0.201994	-0.570212	0.193974	-0.57194	0.188711	-0.573223	0.185883	-0.574125	0.18422	-0.577031	0.179314	-0.578015	0.177199	-0.607827	0.138387	-0.608288	0.13784
-0.56633	0.499552	-0.567626	0.452831	-0.569008	0.409312	-0.570471	0.369175	-0.57201	0.332566	-0.573619	0.299603	-0.575291	0.270367	-0.57702	0.244906	-0.5788	0.22323	-0.580623	0.205302	-0.582483	0.191024	-0.58437	0.18021	-0.586267	0.172534	-0.588127	0.167457	-0.589531	0.16472	-0.590527	0.163109	-0.593776	0.158335	-0.594913	0.156322	-0.625772	0.116293	-0.626216	0.115763
-0.582243	0.443332	-0.583439	0.402591	-0.584727	0.364419	-0.586101	0.329004	-0.587559	0.296511	-0.589095	0.267076	-0.590707	0.240808	-0.592388	0.217784	-0.594136	0.198049	-0.595944	0.181604	-0.59781	0.1684	-0.599729	0.158308	-0.601686	0.151075	-0.603637	0.146248	-0.605133	0.143632	-0.606205	0.142085	-0.609788	0.137439	-0.611125	0.135512	-0.642922	0.0952642	-0.643347	0.0947678
-0.597858	0.386334	-0.59895	0.351474	-0.600132	0.318632	-0.601403	0.28799	-0.602762	0.259712	-0.604206	0.233942	-0.605732	0.2108	-0.607338	0.190384	-0.609022	0.17276	-0.610782	0.157963	-0.612618	0.145981	-0.614528	0.136737	-0.616503	0.130043	-0.618504	0.125532	-0.620059	0.123066	-0.621186	0.121598	-0.625084	0.117083	-0.626666	0.115223	-0.659256	0.0757759	-0.659659	0.0753261
-0.613177	0.329877	-0.614159	0.300656	-0.615229	0.272989	-0.616388	0.247038	-0.617635	0.222956	-0.618969	0.200882	-0.62039	0.180937	-0.621897	0.163226	-0.623491	0.14783	-0.625172	0.134804	-0.626942	0.124165	-0.628806	0.115878	-0.630758	0.109813	-0.632764	0.105681	-0.634345	0.103398	-0.635504	0.102025	-0.63968	0.0976671	-0.641544	0.0958597	-0.674729	0.0582156	-0.675106	0.0578225
-0.628198	0.275152	-0.629069	0.251221	-0.630024	0.22846	-0.631064	0.207007	-0.63219	0.186996	-0.633402	0.16855	-0.634701	0.151785	-0.63609	0.136803	-0.63757	0.123688	-0.639145	0.112507	-0.640819	0.103298	-0.6426	0.0960541	-0.64449	0.090695	-0.646456	0.087	-0.648029	0.0849345	-0.649194	0.0836764	-0.653586	0.07953	-0.65575	0.0777716	-0.68927	0.0428791	-0.689618	0.0425494
-0.642921	0.223223	-0.643683	0.204154	-0.644521	0.185943	-0.645438	0.168702	-0.646437	0.152542	-0.647518	0.137569	-0.648684	0.123884	-0.649939	0.111578	-0.651287	0.100734	-0.652732	0.0914203	-0.654282	0.0836838	-0.655948	0.07754	-0.657736	0.0729443	-0.659621	0.0697359	-0.661148	0.0679185	-0.662293	0.0667968	-0.666807	0.0629461	-0.669267	0.0612507	-0.702776	0.0299661	-0.703091	0.0297033
-0.657347	0.175033	-0.658001	0.160336	-0.658723	0.146251	-0.659516	0.132863	-0.660384	0.120259	-0.661328	0.108524	-0.662353	0.0977418	-0.663463	0.0879901	-0.664663	0.0793415	-0.665959	0.0718594	-0.667362	0.0655937	-0.668884	0.0605707	-0.670534	0.0567717	-0.672295	0.0540854	-0.67374	0.0525425	-0.674837	0.0515774	-0.679353	0.0481253	-0.682067	0.0465274	-0.715106	0.0195776	-0.715384	0.0193816
-0.671475	0.131406	-0.672024	0.120553	-0.672631	0.110119	-0.673302	0.100166	-0.674038	0.0907582	-0.674843	0.0819607	-0.675721	0.0738374	-0.676677	0.0664505	-0.677718	0.0598593	-0.67885	0.0541178	-0.680085	0.0492719	-0.681436	0.0453513	-0.682916	0.0423535	-0.684515	0.0402063	-0.685843	0.0389558	-0.686861	0.0381636	-0.691234	0.0352158	-0.694115	0.0337684	-0.726078	0.0117138	-0.726315	0.0115811
-0.685306	0.0930648	-0.685753	0.0854982	-0.686249	0.078203	-0.686798	0.0712221	-0.687403	0.0646002	-0.688068	0.0583828	-0.688797	0.0526159	-0.689595	0.0473452	-0.690467	0.0426155	-0.691423	0.0384687	-0.692474	0.0349423	-0.693633	0.032064	-0.694915	0.0298397	-0.696314	0.0282262	-0.697489	0.0272738	-0.6984	0.0266633	-0.702466	0.024308	-0.705379	0.0230758	-0.735454	0.00627148	-0.735644	0.00619536
-0.69884	0.0606373	-0.699188	0.0557797	-0.699576	0.0510849	-0.700007	0.0465796	-0.700484	0.0422922	-0.70101	0.038252	-0.701588	0.0344891	-0.702224	0.031034	-0.702924	0.0279169	-0.703696	0.0251675	-0.704549	0.0228128	-0.705498	0.0208745	-0.706556	0.0193612	-0.707723	0.01825	-0.708714	0.0175857	-0.709489	0.0171555	-0.713071	0.0154416	-0.715836	0.0144864	-0.742815	0.00301365	-0.742947	0.00298254
-0.712076	0.0346711	-0.71233	0.0319321	-0.712615	0.0292791	-0.712931	0.0267269	-0.713282	0.024291	-0.713671	0.0219881	-0.7141	0.0198352	-0.714575	0.0178499	-0.715099	0.0160501	-0.71568	0.0144536	-0.716327	0.0130772	-0.717051	0.0119351	-0.717865	0.0110348	-0.718771	0.0103659	-0.719548	0.00996143	-0.720161	0.00969714	-0.723081	0.00861534	-0.725483	0.00797578	-0.747262	0.00140472	-0.747319	0.00139766
-0.725015	0.0156422	-0.72518	0.0144225	-0.725365	0.0132389	-0.725571	0.0120977	-0.7258	0.0110057	-0.726055	0.00997026	-0.726338	0.00899898	-0.726651	0.00809985	-0.726999	0.00728108	-0.727387	0.00655098	-0.72782	0.00591764	-0.728309	0.00538822	-0.728862	0.00496704	-0.729483	0.00465072	-0.730021	0.00445741	-0.730449	0.00433018	-0.732539	0.00379798	-0.734345	0.00346707	-0.74901	0.000593624	-0.749025	0.000592102
-0.737656	0.00396481	-0.737736	0.00365942	-0.737826	0.00336256	-0.737927	0.00307577	-0.738039	0.00280072	-0.738164	0.00253922	-0.738304	0.00229318	-0.738458	0.00206462	-0.738631	0.00185563	-0.738824	0.00166839	-0.739041	0.00150504	-0.739287	0.00136754	-0.739568	0.00125723	-0.739885	0.00117355	-0.740162	0.00112193	-0.740384	0.00108776	-0.741493	0.000942476	-0.742486	0.000848587	-0.749643	0.000147021	-0.749646	0.000146702

## Sheet: Fig. 4h
Phonon spectra of the lattice shown in Fig. 4h														We assume l=0.044, kNN=kNNN=1, and m=1.
Wave vector kx (we choose a range larger than the first Brillouin Zone)
-31.7333	-31.7333	-31.7333	-31.7333	-31.7333	-31.7333	-31.7333	-31.7333	-31.7333	-31.7333	-31.7333	-31.7333	-31.7333	-31.7333	-31.7333	-31.7333	-31.7333	-31.7333	-31.7333	-31.7333	-31.7333	-31.7333	-31.7333	-31.7333	-31.7333	-31.7333	-31.7333	-31.7333	-31.7333	-31.7333	-31.7333	-31.7333	-31.7333	-31.7333	-31.7333	-31.7333	-31.7333	-31.7333	-31.7333	-31.7333	-31.7333	-31.7333	-31.7333	-31.7333	-31.7333	-31.7333	-31.7333	-31.7333	-31.7333	-31.7333
-31.4159	-31.4159	-31.4159	-31.4159	-31.4159	-31.4159	-31.4159	-31.4159	-31.4159	-31.4159	-31.4159	-31.4159	-31.4159	-31.4159	-31.4159	-31.4159	-31.4159	-31.4159	-31.4159	-31.4159	-31.4159	-31.4159	-31.4159	-31.4159	-31.4159	-31.4159	-31.4159	-31.4159	-31.4159	-31.4159	-31.4159	-31.4159	-31.4159	-31.4159	-31.4159	-31.4159	-31.4159	-31.4159	-31.4159	-31.4159	-31.4159	-31.4159	-31.4159	-31.4159	-31.4159	-31.4159	-31.4159	-31.4159	-31.4159	-31.4159
-31.0986	-31.0986	-31.0986	-31.0986	-31.0986	-31.0986	-31.0986	-31.0986	-31.0986	-31.0986	-31.0986	-31.0986	-31.0986	-31.0986	-31.0986	-31.0986	-31.0986	-31.0986	-31.0986	-31.0986	-31.0986	-31.0986	-31.0986	-31.0986	-31.0986	-31.0986	-31.0986	-31.0986	-31.0986	-31.0986	-31.0986	-31.0986	-31.0986	-31.0986	-31.0986	-31.0986	-31.0986	-31.0986	-31.0986	-31.0986	-31.0986	-31.0986	-31.0986	-31.0986	-31.0986	-31.0986	-31.0986	-31.0986	-31.0986	-31.0986
-30.7813	-30.7813	-30.7813	-30.7813	-30.7813	-30.7813	-30.7813	-30.7813	-30.7813	-30.7813	-30.7813	-30.7813	-30.7813	-30.7813	-30.7813	-30.7813	-30.7813	-30.7813	-30.7813	-30.7813	-30.7813	-30.7813	-30.7813	-30.7813	-30.7813	-30.7813	-30.7813	-30.7813	-30.7813	-30.7813	-30.7813	-30.7813	-30.7813	-30.7813	-30.7813	-30.7813	-30.7813	-30.7813	-30.7813	-30.7813	-30.7813	-30.7813	-30.7813	-30.7813	-30.7813	-30.7813	-30.7813	-30.7813	-30.7813	-30.7813
-30.4639	-30.4639	-30.4639	-30.4639	-30.4639	-30.4639	-30.4639	-30.4639	-30.4639	-30.4639	-30.4639	-30.4639	-30.4639	-30.4639	-30.4639	-30.4639	-30.4639	-30.4639	-30.4639	-30.4639	-30.4639	-30.4639	-30.4639	-30.4639	-30.4639	-30.4639	-30.4639	-30.4639	-30.4639	-30.4639	-30.4639	-30.4639	-30.4639	-30.4639	-30.4639	-30.4639	-30.4639	-30.4639	-30.4639	-30.4639	-30.4639	-30.4639	-30.4639	-30.4639	-30.4639	-30.4639	-30.4639	-30.4639	-30.4639	-30.4639
-30.1466	-30.1466	-30.1466	-30.1466	-30.1466	-30.1466	-30.1466	-30.1466	-30.1466	-30.1466	-30.1466	-30.1466	-30.1466	-30.1466	-30.1466	-30.1466	-30.1466	-30.1466	-30.1466	-30.1466	-30.1466	-30.1466	-30.1466	-30.1466	-30.1466	-30.1466	-30.1466	-30.1466	-30.1466	-30.1466	-30.1466	-30.1466	-30.1466	-30.1466	-30.1466	-30.1466	-30.1466	-30.1466	-30.1466	-30.1466	-30.1466	-30.1466	-30.1466	-30.1466	-30.1466	-30.1466	-30.1466	-30.1466	-30.1466	-30.1466
-29.8293	-29.8293	-29.8293	-29.8293	-29.8293	-29.8293	-29.8293	-29.8293	-29.8293	-29.8293	-29.8293	-29.8293	-29.8293	-29.8293	-29.8293	-29.8293	-29.8293	-29.8293	-29.8293	-29.8293	-29.8293	-29.8293	-29.8293	-29.8293	-29.8293	-29.8293	-29.8293	-29.8293	-29.8293	-29.8293	-29.8293	-29.8293	-29.8293	-29.8293	-29.8293	-29.8293	-29.8293	-29.8293	-29.8293	-29.8293	-29.8293	-29.8293	-29.8293	-29.8293	-29.8293	-29.8293	-29.8293	-29.8293	-29.8293	-29.8293
-29.5119	-29.5119	-29.5119	-29.5119	-29.5119	-29.5119	-29.5119	-29.5119	-29.5119	-29.5119	-29.5119	-29.5119	-29.5119	-29.5119	-29.5119	-29.5119	-29.5119	-29.5119	-29.5119	-29.5119	-29.5119	-29.5119	-29.5119	-29.5119	-29.5119	-29.5119	-29.5119	-29.5119	-29.5119	-29.5119	-29.5119	-29.5119	-29.5119	-29.5119	-29.5119	-29.5119	-29.5119	-29.5119	-29.5119	-29.5119	-29.5119	-29.5119	-29.5119	-29.5119	-29.5119	-29.5119	-29.5119	-29.5119	-29.5119	-29.5119
-29.1946	-29.1946	-29.1946	-29.1946	-29.1946	-29.1946	-29.1946	-29.1946	-29.1946	-29.1946	-29.1946	-29.1946	-29.1946	-29.1946	-29.1946	-29.1946	-29.1946	-29.1946	-29.1946	-29.1946	-29.1946	-29.1946	-29.1946	-29.1946	-29.1946	-29.1946	-29.1946	-29.1946	-29.1946	-29.1946	-29.1946	-29.1946	-29.1946	-29.1946	-29.1946	-29.1946	-29.1946	-29.1946	-29.1946	-29.1946	-29.1946	-29.1946	-29.1946	-29.1946	-29.1946	-29.1946	-29.1946	-29.1946	-29.1946	-29.1946
-28.8773	-28.8773	-28.8773	-28.8773	-28.8773	-28.8773	-28.8773	-28.8773	-28.8773	-28.8773	-28.8773	-28.8773	-28.8773	-28.8773	-28.8773	-28.8773	-28.8773	-28.8773	-28.8773	-28.8773	-28.8773	-28.8773	-28.8773	-28.8773	-28.8773	-28.8773	-28.8773	-28.8773	-28.8773	-28.8773	-28.8773	-28.8773	-28.8773	-28.8773	-28.8773	-28.8773	-28.8773	-28.8773	-28.8773	-28.8773	-28.8773	-28.8773	-28.8773	-28.8773	-28.8773	-28.8773	-28.8773	-28.8773	-28.8773	-28.8773
-28.5599	-28.5599	-28.5599	-28.5599	-28.5599	-28.5599	-28.5599	-28.5599	-28.5599	-28.5599	-28.5599	-28.5599	-28.5599	-28.5599	-28.5599	-28.5599	-28.5599	-28.5599	-28.5599	-28.5599	-28.5599	-28.5599	-28.5599	-28.5599	-28.5599	-28.5599	-28.5599	-28.5599	-28.5599	-28.5599	-28.5599	-28.5599	-28.5599	-28.5599	-28.5599	-28.5599	-28.5599	-28.5599	-28.5599	-28.5599	-28.5599	-28.5599	-28.5599	-28.5599	-28.5599	-28.5599	-28.5599	-28.5599	-28.5599	-28.5599
-28.2426	-28.2426	-28.2426	-28.2426	-28.2426	-28.2426	-28.2426	-28.2426	-28.2426	-28.2426	-28.2426	-28.2426	-28.2426	-28.2426	-28.2426	-28.2426	-28.2426	-28.2426	-28.2426	-28.2426	-28.2426	-28.2426	-28.2426	-28.2426	-28.2426	-28.2426	-28.2426	-28.2426	-28.2426	-28.2426	-28.2426	-28.2426	-28.2426	-28.2426	-28.2426	-28.2426	-28.2426	-28.2426	-28.2426	-28.2426	-28.2426	-28.2426	-28.2426	-28.2426	-28.2426	-28.2426	-28.2426	-28.2426	-28.2426	-28.2426
-27.9253	-27.9253	-27.9253	-27.9253	-27.9253	-27.9253	-27.9253	-27.9253	-27.9253	-27.9253	-27.9253	-27.9253	-27.9253	-27.9253	-27.9253	-27.9253	-27.9253	-27.9253	-27.9253	-27.9253	-27.9253	-27.9253	-27.9253	-27.9253	-27.9253	-27.9253	-27.9253	-27.9253	-27.9253	-27.9253	-27.9253	-27.9253	-27.9253	-27.9253	-27.9253	-27.9253	-27.9253	-27.9253	-27.9253	-27.9253	-27.9253	-27.9253	-27.9253	-27.9253	-27.9253	-27.9253	-27.9253	-27.9253	-27.9253	-27.9253
-27.6079	-27.6079	-27.6079	-27.6079	-27.6079	-27.6079	-27.6079	-27.6079	-27.6079	-27.6079	-27.6079	-27.6079	-27.6079	-27.6079	-27.6079	-27.6079	-27.6079	-27.6079	-27.6079	-27.6079	-27.6079	-27.6079	-27.6079	-27.6079	-27.6079	-27.6079	-27.6079	-27.6079	-27.6079	-27.6079	-27.6079	-27.6079	-27.6079	-27.6079	-27.6079	-27.6079	-27.6079	-27.6079	-27.6079	-27.6079	-27.6079	-27.6079	-27.6079	-27.6079	-27.6079	-27.6079	-27.6079	-27.6079	-27.6079	-27.6079
-27.2906	-27.2906	-27.2906	-27.2906	-27.2906	-27.2906	-27.2906	-27.2906	-27.2906	-27.2906	-27.2906	-27.2906	-27.2906	-27.2906	-27.2906	-27.2906	-27.2906	-27.2906	-27.2906	-27.2906	-27.2906	-27.2906	-27.2906	-27.2906	-27.2906	-27.2906	-27.2906	-27.2906	-27.2906	-27.2906	-27.2906	-27.2906	-27.2906	-27.2906	-27.2906	-27.2906	-27.2906	-27.2906	-27.2906	-27.2906	-27.2906	-27.2906	-27.2906	-27.2906	-27.2906	-27.2906	-27.2906	-27.2906	-27.2906	-27.2906
-26.9733	-26.9733	-26.9733	-26.9733	-26.9733	-26.9733	-26.9733	-26.9733	-26.9733	-26.9733	-26.9733	-26.9733	-26.9733	-26.9733	-26.9733	-26.9733	-26.9733	-26.9733	-26.9733	-26.9733	-26.9733	-26.9733	-26.9733	-26.9733	-26.9733	-26.9733	-26.9733	-26.9733	-26.9733	-26.9733	-26.9733	-26.9733	-26.9733	-26.9733	-26.9733	-26.9733	-26.9733	-26.9733	-26.9733	-26.9733	-26.9733	-26.9733	-26.9733	-26.9733	-26.9733	-26.9733	-26.9733	-26.9733	-26.9733	-26.9733
-26.6559	-26.6559	-26.6559	-26.6559	-26.6559	-26.6559	-26.6559	-26.6559	-26.6559	-26.6559	-26.6559	-26.6559	-26.6559	-26.6559	-26.6559	-26.6559	-26.6559	-26.6559	-26.6559	-26.6559	-26.6559	-26.6559	-26.6559	-26.6559	-26.6559	-26.6559	-26.6559	-26.6559	-26.6559	-26.6559	-26.6559	-26.6559	-26.6559	-26.6559	-26.6559	-26.6559	-26.6559	-26.6559	-26.6559	-26.6559	-26.6559	-26.6559	-26.6559	-26.6559	-26.6559	-26.6559	-26.6559	-26.6559	-26.6559	-26.6559
-26.3386	-26.3386	-26.3386	-26.3386	-26.3386	-26.3386	-26.3386	-26.3386	-26.3386	-26.3386	-26.3386	-26.3386	-26.3386	-26.3386	-26.3386	-26.3386	-26.3386	-26.3386	-26.3386	-26.3386	-26.3386	-26.3386	-26.3386	-26.3386	-26.3386	-26.3386	-26.3386	-26.3386	-26.3386	-26.3386	-26.3386	-26.3386	-26.3386	-26.3386	-26.3386	-26.3386	-26.3386	-26.3386	-26.3386	-26.3386	-26.3386	-26.3386	-26.3386	-26.3386	-26.3386	-26.3386	-26.3386	-26.3386	-26.3386	-26.3386
-26.0213	-26.0213	-26.0213	-26.0213	-26.0213	-26.0213	-26.0213	-26.0213	-26.0213	-26.0213	-26.0213	-26.0213	-26.0213	-26.0213	-26.0213	-26.0213	-26.0213	-26.0213	-26.0213	-26.0213	-26.0213	-26.0213	-26.0213	-26.0213	-26.0213	-26.0213	-26.0213	-26.0213	-26.0213	-26.0213	-26.0213	-26.0213	-26.0213	-26.0213	-26.0213	-26.0213	-26.0213	-26.0213	-26.0213	-26.0213	-26.0213	-26.0213	-26.0213	-26.0213	-26.0213	-26.0213	-26.0213	-26.0213	-26.0213	-26.0213
-25.7039	-25.7039	-25.7039	-25.7039	-25.7039	-25.7039	-25.7039	-25.7039	-25.7039	-25.7039	-25.7039	-25.7039	-25.7039	-25.7039	-25.7039	-25.7039	-25.7039	-25.7039	-25.7039	-25.7039	-25.7039	-25.7039	-25.7039	-25.7039	-25.7039	-25.7039	-25.7039	-25.7039	-25.7039	-25.7039	-25.7039	-25.7039	-25.7039	-25.7039	-25.7039	-25.7039	-25.7039	-25.7039	-25.7039	-25.7039	-25.7039	-25.7039	-25.7039	-25.7039	-25.7039	-25.7039	-25.7039	-25.7039	-25.7039	-25.7039
-25.3866	-25.3866	-25.3866	-25.3866	-25.3866	-25.3866	-25.3866	-25.3866	-25.3866	-25.3866	-25.3866	-25.3866	-25.3866	-25.3866	-25.3866	-25.3866	-25.3866	-25.3866	-25.3866	-25.3866	-25.3866	-25.3866	-25.3866	-25.3866	-25.3866	-25.3866	-25.3866	-25.3866	-25.3866	-25.3866	-25.3866	-25.3866	-25.3866	-25.3866	-25.3866	-25.3866	-25.3866	-25.3866	-25.3866	-25.3866	-25.3866	-25.3866	-25.3866	-25.3866	-25.3866	-25.3866	-25.3866	-25.3866	-25.3866	-25.3866
-25.0693	-25.0693	-25.0693	-25.0693	-25.0693	-25.0693	-25.0693	-25.0693	-25.0693	-25.0693	-25.0693	-25.0693	-25.0693	-25.0693	-25.0693	-25.0693	-25.0693	-25.0693	-25.0693	-25.0693	-25.0693	-25.0693	-25.0693	-25.0693	-25.0693	-25.0693	-25.0693	-25.0693	-25.0693	-25.0693	-25.0693	-25.0693	-25.0693	-25.0693	-25.0693	-25.0693	-25.0693	-25.0693	-25.0693	-25.0693	-25.0693	-25.0693	-25.0693	-25.0693	-25.0693	-25.0693	-25.0693	-25.0693	-25.0693	-25.0693
-24.7519	-24.7519	-24.7519	-24.7519	-24.7519	-24.7519	-24.7519	-24.7519	-24.7519	-24.7519	-24.7519	-24.7519	-24.7519	-24.7519	-24.7519	-24.7519	-24.7519	-24.7519	-24.7519	-24.7519	-24.7519	-24.7519	-24.7519	-24.7519	-24.7519	-24.7519	-24.7519	-24.7519	-24.7519	-24.7519	-24.7519	-24.7519	-24.7519	-24.7519	-24.7519	-24.7519	-24.7519	-24.7519	-24.7519	-24.7519	-24.7519	-24.7519	-24.7519	-24.7519	-24.7519	-24.7519	-24.7519	-24.7519	-24.7519	-24.7519
-24.4346	-24.4346	-24.4346	-24.4346	-24.4346	-24.4346	-24.4346	-24.4346	-24.4346	-24.4346	-24.4346	-24.4346	-24.4346	-24.4346	-24.4346	-24.4346	-24.4346	-24.4346	-24.4346	-24.4346	-24.4346	-24.4346	-24.4346	-24.4346	-24.4346	-24.4346	-24.4346	-24.4346	-24.4346	-24.4346	-24.4346	-24.4346	-24.4346	-24.4346	-24.4346	-24.4346	-24.4346	-24.4346	-24.4346	-24.4346	-24.4346	-24.4346	-24.4346	-24.4346	-24.4346	-24.4346	-24.4346	-24.4346	-24.4346	-24.4346
-24.1173	-24.1173	-24.1173	-24.1173	-24.1173	-24.1173	-24.1173	-24.1173	-24.1173	-24.1173	-24.1173	-24.1173	-24.1173	-24.1173	-24.1173	-24.1173	-24.1173	-24.1173	-24.1173	-24.1173	-24.1173	-24.1173	-24.1173	-24.1173	-24.1173	-24.1173	-24.1173	-24.1173	-24.1173	-24.1173	-24.1173	-24.1173	-24.1173	-24.1173	-24.1173	-24.1173	-24.1173	-24.1173	-24.1173	-24.1173	-24.1173	-24.1173	-24.1173	-24.1173	-24.1173	-24.1173	-24.1173	-24.1173	-24.1173	-24.1173
-23.7999	-23.7999	-23.7999	-23.7999	-23.7999	-23.7999	-23.7999	-23.7999	-23.7999	-23.7999	-23.7999	-23.7999	-23.7999	-23.7999	-23.7999	-23.7999	-23.7999	-23.7999	-23.7999	-23.7999	-23.7999	-23.7999	-23.7999	-23.7999	-23.7999	-23.7999	-23.7999	-23.7999	-23.7999	-23.7999	-23.7999	-23.7999	-23.7999	-23.7999	-23.7999	-23.7999	-23.7999	-23.7999	-23.7999	-23.7999	-23.7999	-23.7999	-23.7999	-23.7999	-23.7999	-23.7999	-23.7999	-23.7999	-23.7999	-23.7999
-23.4826	-23.4826	-23.4826	-23.4826	-23.4826	-23.4826	-23.4826	-23.4826	-23.4826	-23.4826	-23.4826	-23.4826	-23.4826	-23.4826	-23.4826	-23.4826	-23.4826	-23.4826	-23.4826	-23.4826	-23.4826	-23.4826	-23.4826	-23.4826	-23.4826	-23.4826	-23.4826	-23.4826	-23.4826	-23.4826	-23.4826	-23.4826	-23.4826	-23.4826	-23.4826	-23.4826	-23.4826	-23.4826	-23.4826	-23.4826	-23.4826	-23.4826	-23.4826	-23.4826	-23.4826	-23.4826	-23.4826	-23.4826	-23.4826	-23.4826
-23.1653	-23.1653	-23.1653	-23.1653	-23.1653	-23.1653	-23.1653	-23.1653	-23.1653	-23.1653	-23.1653	-23.1653	-23.1653	-23.1653	-23.1653	-23.1653	-23.1653	-23.1653	-23.1653	-23.1653	-23.1653	-23.1653	-23.1653	-23.1653	-23.1653	-23.1653	-23.1653	-23.1653	-23.1653	-23.1653	-23.1653	-23.1653	-23.1653	-23.1653	-23.1653	-23.1653	-23.1653	-23.1653	-23.1653	-23.1653	-23.1653	-23.1653	-23.1653	-23.1653	-23.1653	-23.1653	-23.1653	-23.1653	-23.1653	-23.1653
-22.8479	-22.8479	-22.8479	-22.8479	-22.8479	-22.8479	-22.8479	-22.8479	-22.8479	-22.8479	-22.8479	-22.8479	-22.8479	-22.8479	-22.8479	-22.8479	-22.8479	-22.8479	-22.8479	-22.8479	-22.8479	-22.8479	-22.8479	-22.8479	-22.8479	-22.8479	-22.8479	-22.8479	-22.8479	-22.8479	-22.8479	-22.8479	-22.8479	-22.8479	-22.8479	-22.8479	-22.8479	-22.8479	-22.8479	-22.8479	-22.8479	-22.8479	-22.8479	-22.8479	-22.8479	-22.8479	-22.8479	-22.8479	-22.8479	-22.8479
-22.5306	-22.5306	-22.5306	-22.5306	-22.5306	-22.5306	-22.5306	-22.5306	-22.5306	-22.5306	-22.5306	-22.5306	-22.5306	-22.5306	-22.5306	-22.5306	-22.5306	-22.5306	-22.5306	-22.5306	-22.5306	-22.5306	-22.5306	-22.5306	-22.5306	-22.5306	-22.5306	-22.5306	-22.5306	-22.5306	-22.5306	-22.5306	-22.5306	-22.5306	-22.5306	-22.5306	-22.5306	-22.5306	-22.5306	-22.5306	-22.5306	-22.5306	-22.5306	-22.5306	-22.5306	-22.5306	-22.5306	-22.5306	-22.5306	-22.5306
-22.2133	-22.2133	-22.2133	-22.2133	-22.2133	-22.2133	-22.2133	-22.2133	-22.2133	-22.2133	-22.2133	-22.2133	-22.2133	-22.2133	-22.2133	-22.2133	-22.2133	-22.2133	-22.2133	-22.2133	-22.2133	-22.2133	-22.2133	-22.2133	-22.2133	-22.2133	-22.2133	-22.2133	-22.2133	-22.2133	-22.2133	-22.2133	-22.2133	-22.2133	-22.2133	-22.2133	-22.2133	-22.2133	-22.2133	-22.2133	-22.2133	-22.2133	-22.2133	-22.2133	-22.2133	-22.2133	-22.2133	-22.2133	-22.2133	-22.2133
-21.8959	-21.8959	-21.8959	-21.8959	-21.8959	-21.8959	-21.8959	-21.8959	-21.8959	-21.8959	-21.8959	-21.8959	-21.8959	-21.8959	-21.8959	-21.8959	-21.8959	-21.8959	-21.8959	-21.8959	-21.8959	-21.8959	-21.8959	-21.8959	-21.8959	-21.8959	-21.8959	-21.8959	-21.8959	-21.8959	-21.8959	-21.8959	-21.8959	-21.8959	-21.8959	-21.8959	-21.8959	-21.8959	-21.8959	-21.8959	-21.8959	-21.8959	-21.8959	-21.8959	-21.8959	-21.8959	-21.8959	-21.8959	-21.8959	-21.8959
-21.5786	-21.5786	-21.5786	-21.5786	-21.5786	-21.5786	-21.5786	-21.5786	-21.5786	-21.5786	-21.5786	-21.5786	-21.5786	-21.5786	-21.5786	-21.5786	-21.5786	-21.5786	-21.5786	-21.5786	-21.5786	-21.5786	-21.5786	-21.5786	-21.5786	-21.5786	-21.5786	-21.5786	-21.5786	-21.5786	-21.5786	-21.5786	-21.5786	-21.5786	-21.5786	-21.5786	-21.5786	-21.5786	-21.5786	-21.5786	-21.5786	-21.5786	-21.5786	-21.5786	-21.5786	-21.5786	-21.5786	-21.5786	-21.5786	-21.5786
-21.2613	-21.2613	-21.2613	-21.2613	-21.2613	-21.2613	-21.2613	-21.2613	-21.2613	-21.2613	-21.2613	-21.2613	-21.2613	-21.2613	-21.2613	-21.2613	-21.2613	-21.2613	-21.2613	-21.2613	-21.2613	-21.2613	-21.2613	-21.2613	-21.2613	-21.2613	-21.2613	-21.2613	-21.2613	-21.2613	-21.2613	-21.2613	-21.2613	-21.2613	-21.2613	-21.2613	-21.2613	-21.2613	-21.2613	-21.2613	-21.2613	-21.2613	-21.2613	-21.2613	-21.2613	-21.2613	-21.2613	-21.2613	-21.2613	-21.2613
-20.944	-20.944	-20.944	-20.944	-20.944	-20.944	-20.944	-20.944	-20.944	-20.944	-20.944	-20.944	-20.944	-20.944	-20.944	-20.944	-20.944	-20.944	-20.944	-20.944	-20.944	-20.944	-20.944	-20.944	-20.944	-20.944	-20.944	-20.944	-20.944	-20.944	-20.944	-20.944	-20.944	-20.944	-20.944	-20.944	-20.944	-20.944	-20.944	-20.944	-20.944	-20.944	-20.944	-20.944	-20.944	-20.944	-20.944	-20.944	-20.944	-20.944
-20.6266	-20.6266	-20.6266	-20.6266	-20.6266	-20.6266	-20.6266	-20.6266	-20.6266	-20.6266	-20.6266	-20.6266	-20.6266	-20.6266	-20.6266	-20.6266	-20.6266	-20.6266	-20.6266	-20.6266	-20.6266	-20.6266	-20.6266	-20.6266	-20.6266	-20.6266	-20.6266	-20.6266	-20.6266	-20.6266	-20.6266	-20.6266	-20.6266	-20.6266	-20.6266	-20.6266	-20.6266	-20.6266	-20.6266	-20.6266	-20.6266	-20.6266	-20.6266	-20.6266	-20.6266	-20.6266	-20.6266	-20.6266	-20.6266	-20.6266
-20.3093	-20.3093	-20.3093	-20.3093	-20.3093	-20.3093	-20.3093	-20.3093	-20.3093	-20.3093	-20.3093	-20.3093	-20.3093	-20.3093	-20.3093	-20.3093	-20.3093	-20.3093	-20.3093	-20.3093	-20.3093	-20.3093	-20.3093	-20.3093	-20.3093	-20.3093	-20.3093	-20.3093	-20.3093	-20.3093	-20.3093	-20.3093	-20.3093	-20.3093	-20.3093	-20.3093	-20.3093	-20.3093	-20.3093	-20.3093	-20.3093	-20.3093	-20.3093	-20.3093	-20.3093	-20.3093	-20.3093	-20.3093	-20.3093	-20.3093
-19.992	-19.992	-19.992	-19.992	-19.992	-19.992	-19.992	-19.992	-19.992	-19.992	-19.992	-19.992	-19.992	-19.992	-19.992	-19.992	-19.992	-19.992	-19.992	-19.992	-19.992	-19.992	-19.992	-19.992	-19.992	-19.992	-19.992	-19.992	-19.992	-19.992	-19.992	-19.992	-19.992	-19.992	-19.992	-19.992	-19.992	-19.992	-19.992	-19.992	-19.992	-19.992	-19.992	-19.992	-19.992	-19.992	-19.992	-19.992	-19.992	-19.992
-19.6746	-19.6746	-19.6746	-19.6746	-19.6746	-19.6746	-19.6746	-19.6746	-19.6746	-19.6746	-19.6746	-19.6746	-19.6746	-19.6746	-19.6746	-19.6746	-19.6746	-19.6746	-19.6746	-19.6746	-19.6746	-19.6746	-19.6746	-19.6746	-19.6746	-19.6746	-19.6746	-19.6746	-19.6746	-19.6746	-19.6746	-19.6746	-19.6746	-19.6746	-19.6746	-19.6746	-19.6746	-19.6746	-19.6746	-19.6746	-19.6746	-19.6746	-19.6746	-19.6746	-19.6746	-19.6746	-19.6746	-19.6746	-19.6746	-19.6746
-19.3573	-19.3573	-19.3573	-19.3573	-19.3573	-19.3573	-19.3573	-19.3573	-19.3573	-19.3573	-19.3573	-19.3573	-19.3573	-19.3573	-19.3573	-19.3573	-19.3573	-19.3573	-19.3573	-19.3573	-19.3573	-19.3573	-19.3573	-19.3573	-19.3573	-19.3573	-19.3573	-19.3573	-19.3573	-19.3573	-19.3573	-19.3573	-19.3573	-19.3573	-19.3573	-19.3573	-19.3573	-19.3573	-19.3573	-19.3573	-19.3573	-19.3573	-19.3573	-19.3573	-19.3573	-19.3573	-19.3573	-19.3573	-19.3573	-19.3573
-19.04	-19.04	-19.04	-19.04	-19.04	-19.04	-19.04	-19.04	-19.04	-19.04	-19.04	-19.04	-19.04	-19.04	-19.04	-19.04	-19.04	-19.04	-19.04	-19.04	-19.04	-19.04	-19.04	-19.04	-19.04	-19.04	-19.04	-19.04	-19.04	-19.04	-19.04	-19.04	-19.04	-19.04	-19.04	-19.04	-19.04	-19.04	-19.04	-19.04	-19.04	-19.04	-19.04	-19.04	-19.04	-19.04	-19.04	-19.04	-19.04	-19.04
-18.7226	-18.7226	-18.7226	-18.7226	-18.7226	-18.7226	-18.7226	-18.7226	-18.7226	-18.7226	-18.7226	-18.7226	-18.7226	-18.7226	-18.7226	-18.7226	-18.7226	-18.7226	-18.7226	-18.7226	-18.7226	-18.7226	-18.7226	-18.7226	-18.7226	-18.7226	-18.7226	-18.7226	-18.7226	-18.7226	-18.7226	-18.7226	-18.7226	-18.7226	-18.7226	-18.7226	-18.7226	-18.7226	-18.7226	-18.7226	-18.7226	-18.7226	-18.7226	-18.7226	-18.7226	-18.7226	-18.7226	-18.7226	-18.7226	-18.7226
-18.4053	-18.4053	-18.4053	-18.4053	-18.4053	-18.4053	-18.4053	-18.4053	-18.4053	-18.4053	-18.4053	-18.4053	-18.4053	-18.4053	-18.4053	-18.4053	-18.4053	-18.4053	-18.4053	-18.4053	-18.4053	-18.4053	-18.4053	-18.4053	-18.4053	-18.4053	-18.4053	-18.4053	-18.4053	-18.4053	-18.4053	-18.4053	-18.4053	-18.4053	-18.4053	-18.4053	-18.4053	-18.4053	-18.4053	-18.4053	-18.4053	-18.4053	-18.4053	-18.4053	-18.4053	-18.4053	-18.4053	-18.4053	-18.4053	-18.4053
-18.088	-18.088	-18.088	-18.088	-18.088	-18.088	-18.088	-18.088	-18.088	-18.088	-18.088	-18.088	-18.088	-18.088	-18.088	-18.088	-18.088	-18.088	-18.088	-18.088	-18.088	-18.088	-18.088	-18.088	-18.088	-18.088	-18.088	-18.088	-18.088	-18.088	-18.088	-18.088	-18.088	-18.088	-18.088	-18.088	-18.088	-18.088	-18.088	-18.088	-18.088	-18.088	-18.088	-18.088	-18.088	-18.088	-18.088	-18.088	-18.088	-18.088
-17.7706	-17.7706	-17.7706	-17.7706	-17.7706	-17.7706	-17.7706	-17.7706	-17.7706	-17.7706	-17.7706	-17.7706	-17.7706	-17.7706	-17.7706	-17.7706	-17.7706	-17.7706	-17.7706	-17.7706	-17.7706	-17.7706	-17.7706	-17.7706	-17.7706	-17.7706	-17.7706	-17.7706	-17.7706	-17.7706	-17.7706	-17.7706	-17.7706	-17.7706	-17.7706	-17.7706	-17.7706	-17.7706	-17.7706	-17.7706	-17.7706	-17.7706	-17.7706	-17.7706	-17.7706	-17.7706	-17.7706	-17.7706	-17.7706	-17.7706
-17.4533	-17.4533	-17.4533	-17.4533	-17.4533	-17.4533	-17.4533	-17.4533	-17.4533	-17.4533	-17.4533	-17.4533	-17.4533	-17.4533	-17.4533	-17.4533	-17.4533	-17.4533	-17.4533	-17.4533	-17.4533	-17.4533	-17.4533	-17.4533	-17.4533	-17.4533	-17.4533	-17.4533	-17.4533	-17.4533	-17.4533	-17.4533	-17.4533	-17.4533	-17.4533	-17.4533	-17.4533	-17.4533	-17.4533	-17.4533	-17.4533	-17.4533	-17.4533	-17.4533	-17.4533	-17.4533	-17.4533	-17.4533	-17.4533	-17.4533
-17.136	-17.136	-17.136	-17.136	-17.136	-17.136	-17.136	-17.136	-17.136	-17.136	-17.136	-17.136	-17.136	-17.136	-17.136	-17.136	-17.136	-17.136	-17.136	-17.136	-17.136	-17.136	-17.136	-17.136	-17.136	-17.136	-17.136	-17.136	-17.136	-17.136	-17.136	-17.136	-17.136	-17.136	-17.136	-17.136	-17.136	-17.136	-17.136	-17.136	-17.136	-17.136	-17.136	-17.136	-17.136	-17.136	-17.136	-17.136	-17.136	-17.136
-16.8186	-16.8186	-16.8186	-16.8186	-16.8186	-16.8186	-16.8186	-16.8186	-16.8186	-16.8186	-16.8186	-16.8186	-16.8186	-16.8186	-16.8186	-16.8186	-16.8186	-16.8186	-16.8186	-16.8186	-16.8186	-16.8186	-16.8186	-16.8186	-16.8186	-16.8186	-16.8186	-16.8186	-16.8186	-16.8186	-16.8186	-16.8186	-16.8186	-16.8186	-16.8186	-16.8186	-16.8186	-16.8186	-16.8186	-16.8186	-16.8186	-16.8186	-16.8186	-16.8186	-16.8186	-16.8186	-16.8186	-16.8186	-16.8186	-16.8186
-16.5013	-16.5013	-16.5013	-16.5013	-16.5013	-16.5013	-16.5013	-16.5013	-16.5013	-16.5013	-16.5013	-16.5013	-16.5013	-16.5013	-16.5013	-16.5013	-16.5013	-16.5013	-16.5013	-16.5013	-16.5013	-16.5013	-16.5013	-16.5013	-16.5013	-16.5013	-16.5013	-16.5013	-16.5013	-16.5013	-16.5013	-16.5013	-16.5013	-16.5013	-16.5013	-16.5013	-16.5013	-16.5013	-16.5013	-16.5013	-16.5013	-16.5013	-16.5013	-16.5013	-16.5013	-16.5013	-16.5013	-16.5013	-16.5013	-16.5013
-16.184	-16.184	-16.184	-16.184	-16.184	-16.184	-16.184	-16.184	-16.184	-16.184	-16.184	-16.184	-16.184	-16.184	-16.184	-16.184	-16.184	-16.184	-16.184	-16.184	-16.184	-16.184	-16.184	-16.184	-16.184	-16.184	-16.184	-16.184	-16.184	-16.184	-16.184	-16.184	-16.184	-16.184	-16.184	-16.184	-16.184	-16.184	-16.184	-16.184	-16.184	-16.184	-16.184	-16.184	-16.184	-16.184	-16.184	-16.184	-16.184	-16.184
-15.8666	-15.8666	-15.8666	-15.8666	-15.8666	-15.8666	-15.8666	-15.8666	-15.8666	-15.8666	-15.8666	-15.8666	-15.8666	-15.8666	-15.8666	-15.8666	-15.8666	-15.8666	-15.8666	-15.8666	-15.8666	-15.8666	-15.8666	-15.8666	-15.8666	-15.8666	-15.8666	-15.8666	-15.8666	-15.8666	-15.8666	-15.8666	-15.8666	-15.8666	-15.8666	-15.8666	-15.8666	-15.8666	-15.8666	-15.8666	-15.8666	-15.8666	-15.8666	-15.8666	-15.8666	-15.8666	-15.8666	-15.8666	-15.8666	-15.8666
-15.5493	-15.5493	-15.5493	-15.5493	-15.5493	-15.5493	-15.5493	-15.5493	-15.5493	-15.5493	-15.5493	-15.5493	-15.5493	-15.5493	-15.5493	-15.5493	-15.5493	-15.5493	-15.5493	-15.5493	-15.5493	-15.5493	-15.5493	-15.5493	-15.5493	-15.5493	-15.5493	-15.5493	-15.5493	-15.5493	-15.5493	-15.5493	-15.5493	-15.5493	-15.5493	-15.5493	-15.5493	-15.5493	-15.5493	-15.5493	-15.5493	-15.5493	-15.5493	-15.5493	-15.5493	-15.5493	-15.5493	-15.5493	-15.5493	-15.5493
-15.232	-15.232	-15.232	-15.232	-15.232	-15.232	-15.232	-15.232	-15.232	-15.232	-15.232	-15.232	-15.232	-15.232	-15.232	-15.232	-15.232	-15.232	-15.232	-15.232	-15.232	-15.232	-15.232	-15.232	-15.232	-15.232	-15.232	-15.232	-15.232	-15.232	-15.232	-15.232	-15.232	-15.232	-15.232	-15.232	-15.232	-15.232	-15.232	-15.232	-15.232	-15.232	-15.232	-15.232	-15.232	-15.232	-15.232	-15.232	-15.232	-15.232
-14.9146	-14.9146	-14.9146	-14.9146	-14.9146	-14.9146	-14.9146	-14.9146	-14.9146	-14.9146	-14.9146	-14.9146	-14.9146	-14.9146	-14.9146	-14.9146	-14.9146	-14.9146	-14.9146	-14.9146	-14.9146	-14.9146	-14.9146	-14.9146	-14.9146	-14.9146	-14.9146	-14.9146	-14.9146	-14.9146	-14.9146	-14.9146	-14.9146	-14.9146	-14.9146	-14.9146	-14.9146	-14.9146	-14.9146	-14.9146	-14.9146	-14.9146	-14.9146	-14.9146	-14.9146	-14.9146	-14.9146	-14.9146	-14.9146	-14.9146
-14.5973	-14.5973	-14.5973	-14.5973	-14.5973	-14.5973	-14.5973	-14.5973	-14.5973	-14.5973	-14.5973	-14.5973	-14.5973	-14.5973	-14.5973	-14.5973	-14.5973	-14.5973	-14.5973	-14.5973	-14.5973	-14.5973	-14.5973	-14.5973	-14.5973	-14.5973	-14.5973	-14.5973	-14.5973	-14.5973	-14.5973	-14.5973	-14.5973	-14.5973	-14.5973	-14.5973	-14.5973	-14.5973	-14.5973	-14.5973	-14.5973	-14.5973	-14.5973	-14.5973	-14.5973	-14.5973	-14.5973	-14.5973	-14.5973	-14.5973
-14.28	-14.28	-14.28	-14.28	-14.28	-14.28	-14.28	-14.28	-14.28	-14.28	-14.28	-14.28	-14.28	-14.28	-14.28	-14.28	-14.28	-14.28	-14.28	-14.28	-14.28	-14.28	-14.28	-14.28	-14.28	-14.28	-14.28	-14.28	-14.28	-14.28	-14.28	-14.28	-14.28	-14.28	-14.28	-14.28	-14.28	-14.28	-14.28	-14.28	-14.28	-14.28	-14.28	-14.28	-14.28	-14.28	-14.28	-14.28	-14.28	-14.28
-13.9626	-13.9626	-13.9626	-13.9626	-13.9626	-13.9626	-13.9626	-13.9626	-13.9626	-13.9626	-13.9626	-13.9626	-13.9626	-13.9626	-13.9626	-13.9626	-13.9626	-13.9626	-13.9626	-13.9626	-13.9626	-13.9626	-13.9626	-13.9626	-13.9626	-13.9626	-13.9626	-13.9626	-13.9626	-13.9626	-13.9626	-13.9626	-13.9626	-13.9626	-13.9626	-13.9626	-13.9626	-13.9626	-13.9626	-13.9626	-13.9626	-13.9626	-13.9626	-13.9626	-13.9626	-13.9626	-13.9626	-13.9626	-13.9626	-13.9626
-13.6453	-13.6453	-13.6453	-13.6453	-13.6453	-13.6453	-13.6453	-13.6453	-13.6453	-13.6453	-13.6453	-13.6453	-13.6453	-13.6453	-13.6453	-13.6453	-13.6453	-13.6453	-13.6453	-13.6453	-13.6453	-13.6453	-13.6453	-13.6453	-13.6453	-13.6453	-13.6453	-13.6453	-13.6453	-13.6453	-13.6453	-13.6453	-13.6453	-13.6453	-13.6453	-13.6453	-13.6453	-13.6453	-13.6453	-13.6453	-13.6453	-13.6453	-13.6453	-13.6453	-13.6453	-13.6453	-13.6453	-13.6453	-13.6453	-13.6453
-13.328	-13.328	-13.328	-13.328	-13.328	-13.328	-13.328	-13.328	-13.328	-13.328	-13.328	-13.328	-13.328	-13.328	-13.328	-13.328	-13.328	-13.328	-13.328	-13.328	-13.328	-13.328	-13.328	-13.328	-13.328	-13.328	-13.328	-13.328	-13.328	-13.328	-13.328	-13.328	-13.328	-13.328	-13.328	-13.328	-13.328	-13.328	-13.328	-13.328	-13.328	-13.328	-13.328	-13.328	-13.328	-13.328	-13.328	-13.328	-13.328	-13.328
-13.0106	-13.0106	-13.0106	-13.0106	-13.0106	-13.0106	-13.0106	-13.0106	-13.0106	-13.0106	-13.0106	-13.0106	-13.0106	-13.0106	-13.0106	-13.0106	-13.0106	-13.0106	-13.0106	-13.0106	-13.0106	-13.0106	-13.0106	-13.0106	-13.0106	-13.0106	-13.0106	-13.0106	-13.0106	-13.0106	-13.0106	-13.0106	-13.0106	-13.0106	-13.0106	-13.0106	-13.0106	-13.0106	-13.0106	-13.0106	-13.0106	-13.0106	-13.0106	-13.0106	-13.0106	-13.0106	-13.0106	-13.0106	-13.0106	-13.0106
-12.6933	-12.6933	-12.6933	-12.6933	-12.6933	-12.6933	-12.6933	-12.6933	-12.6933	-12.6933	-12.6933	-12.6933	-12.6933	-12.6933	-12.6933	-12.6933	-12.6933	-12.6933	-12.6933	-12.6933	-12.6933	-12.6933	-12.6933	-12.6933	-12.6933	-12.6933	-12.6933	-12.6933	-12.6933	-12.6933	-12.6933	-12.6933	-12.6933	-12.6933	-12.6933	-12.6933	-12.6933	-12.6933	-12.6933	-12.6933	-12.6933	-12.6933	-12.6933	-12.6933	-12.6933	-12.6933	-12.6933	-12.6933	-12.6933	-12.6933
-12.376	-12.376	-12.376	-12.376	-12.376	-12.376	-12.376	-12.376	-12.376	-12.376	-12.376	-12.376	-12.376	-12.376	-12.376	-12.376	-12.376	-12.376	-12.376	-12.376	-12.376	-12.376	-12.376	-12.376	-12.376	-12.376	-12.376	-12.376	-12.376	-12.376	-12.376	-12.376	-12.376	-12.376	-12.376	-12.376	-12.376	-12.376	-12.376	-12.376	-12.376	-12.376	-12.376	-12.376	-12.376	-12.376	-12.376	-12.376	-12.376	-12.376
-12.0586	-12.0586	-12.0586	-12.0586	-12.0586	-12.0586	-12.0586	-12.0586	-12.0586	-12.0586	-12.0586	-12.0586	-12.0586	-12.0586	-12.0586	-12.0586	-12.0586	-12.0586	-12.0586	-12.0586	-12.0586	-12.0586	-12.0586	-12.0586	-12.0586	-12.0586	-12.0586	-12.0586	-12.0586	-12.0586	-12.0586	-12.0586	-12.0586	-12.0586	-12.0586	-12.0586	-12.0586	-12.0586	-12.0586	-12.0586	-12.0586	-12.0586	-12.0586	-12.0586	-12.0586	-12.0586	-12.0586	-12.0586	-12.0586	-12.0586
-11.7413	-11.7413	-11.7413	-11.7413	-11.7413	-11.7413	-11.7413	-11.7413	-11.7413	-11.7413	-11.7413	-11.7413	-11.7413	-11.7413	-11.7413	-11.7413	-11.7413	-11.7413	-11.7413	-11.7413	-11.7413	-11.7413	-11.7413	-11.7413	-11.7413	-11.7413	-11.7413	-11.7413	-11.7413	-11.7413	-11.7413	-11.7413	-11.7413	-11.7413	-11.7413	-11.7413	-11.7413	-11.7413	-11.7413	-11.7413	-11.7413	-11.7413	-11.7413	-11.7413	-11.7413	-11.7413	-11.7413	-11.7413	-11.7413	-11.7413
-11.424	-11.424	-11.424	-11.424	-11.424	-11.424	-11.424	-11.424	-11.424	-11.424	-11.424	-11.424	-11.424	-11.424	-11.424	-11.424	-11.424	-11.424	-11.424	-11.424	-11.424	-11.424	-11.424	-11.424	-11.424	-11.424	-11.424	-11.424	-11.424	-11.424	-11.424	-11.424	-11.424	-11.424	-11.424	-11.424	-11.424	-11.424	-11.424	-11.424	-11.424	-11.424	-11.424	-11.424	-11.424	-11.424	-11.424	-11.424	-11.424	-11.424
-11.1066	-11.1066	-11.1066	-11.1066	-11.1066	-11.1066	-11.1066	-11.1066	-11.1066	-11.1066	-11.1066	-11.1066	-11.1066	-11.1066	-11.1066	-11.1066	-11.1066	-11.1066	-11.1066	-11.1066	-11.1066	-11.1066	-11.1066	-11.1066	-11.1066	-11.1066	-11.1066	-11.1066	-11.1066	-11.1066	-11.1066	-11.1066	-11.1066	-11.1066	-11.1066	-11.1066	-11.1066	-11.1066	-11.1066	-11.1066	-11.1066	-11.1066	-11.1066	-11.1066	-11.1066	-11.1066	-11.1066	-11.1066	-11.1066	-11.1066
-10.7893	-10.7893	-10.7893	-10.7893	-10.7893	-10.7893	-10.7893	-10.7893	-10.7893	-10.7893	-10.7893	-10.7893	-10.7893	-10.7893	-10.7893	-10.7893	-10.7893	-10.7893	-10.7893	-10.7893	-10.7893	-10.7893	-10.7893	-10.7893	-10.7893	-10.7893	-10.7893	-10.7893	-10.7893	-10.7893	-10.7893	-10.7893	-10.7893	-10.7893	-10.7893	-10.7893	-10.7893	-10.7893	-10.7893	-10.7893	-10.7893	-10.7893	-10.7893	-10.7893	-10.7893	-10.7893	-10.7893	-10.7893	-10.7893	-10.7893
-10.472	-10.472	-10.472	-10.472	-10.472	-10.472	-10.472	-10.472	-10.472	-10.472	-10.472	-10.472	-10.472	-10.472	-10.472	-10.472	-10.472	-10.472	-10.472	-10.472	-10.472	-10.472	-10.472	-10.472	-10.472	-10.472	-10.472	-10.472	-10.472	-10.472	-10.472	-10.472	-10.472	-10.472	-10.472	-10.472	-10.472	-10.472	-10.472	-10.472	-10.472	-10.472	-10.472	-10.472	-10.472	-10.472	-10.472	-10.472	-10.472	-10.472
-10.1546	-10.1546	-10.1546	-10.1546	-10.1546	-10.1546	-10.1546	-10.1546	-10.1546	-10.1546	-10.1546	-10.1546	-10.1546	-10.1546	-10.1546	-10.1546	-10.1546	-10.1546	-10.1546	-10.1546	-10.1546	-10.1546	-10.1546	-10.1546	-10.1546	-10.1546	-10.1546	-10.1546	-10.1546	-10.1546	-10.1546	-10.1546	-10.1546	-10.1546	-10.1546	-10.1546	-10.1546	-10.1546	-10.1546	-10.1546	-10.1546	-10.1546	-10.1546	-10.1546	-10.1546	-10.1546	-10.1546	-10.1546	-10.1546	-10.1546
-9.83731	-9.83731	-9.83731	-9.83731	-9.83731	-9.83731	-9.83731	-9.83731	-9.83731	-9.83731	-9.83731	-9.83731	-9.83731	-9.83731	-9.83731	-9.83731	-9.83731	-9.83731	-9.83731	-9.83731	-9.83731	-9.83731	-9.83731	-9.83731	-9.83731	-9.83731	-9.83731	-9.83731	-9.83731	-9.83731	-9.83731	-9.83731	-9.83731	-9.83731	-9.83731	-9.83731	-9.83731	-9.83731	-9.83731	-9.83731	-9.83731	-9.83731	-9.83731	-9.83731	-9.83731	-9.83731	-9.83731	-9.83731	-9.83731	-9.83731
-9.51998	-9.51998	-9.51998	-9.51998	-9.51998	-9.51998	-9.51998	-9.51998	-9.51998	-9.51998	-9.51998	-9.51998	-9.51998	-9.51998	-9.51998	-9.51998	-9.51998	-9.51998	-9.51998	-9.51998	-9.51998	-9.51998	-9.51998	-9.51998	-9.51998	-9.51998	-9.51998	-9.51998	-9.51998	-9.51998	-9.51998	-9.51998	-9.51998	-9.51998	-9.51998	-9.51998	-9.51998	-9.51998	-9.51998	-9.51998	-9.51998	-9.51998	-9.51998	-9.51998	-9.51998	-9.51998	-9.51998	-9.51998	-9.51998	-9.51998
-9.20265	-9.20265	-9.20265	-9.20265	-9.20265	-9.20265	-9.20265	-9.20265	-9.20265	-9.20265	-9.20265	-9.20265	-9.20265	-9.20265	-9.20265	-9.20265	-9.20265	-9.20265	-9.20265	-9.20265	-9.20265	-9.20265	-9.20265	-9.20265	-9.20265	-9.20265	-9.20265	-9.20265	-9.20265	-9.20265	-9.20265	-9.20265	-9.20265	-9.20265	-9.20265	-9.20265	-9.20265	-9.20265	-9.20265	-9.20265	-9.20265	-9.20265	-9.20265	-9.20265	-9.20265	-9.20265	-9.20265	-9.20265	-9.20265	-9.20265
-8.88531	-8.88531	-8.88531	-8.88531	-8.88531	-8.88531	-8.88531	-8.88531	-8.88531	-8.88531	-8.88531	-8.88531	-8.88531	-8.88531	-8.88531	-8.88531	-8.88531	-8.88531	-8.88531	-8.88531	-8.88531	-8.88531	-8.88531	-8.88531	-8.88531	-8.88531	-8.88531	-8.88531	-8.88531	-8.88531	-8.88531	-8.88531	-8.88531	-8.88531	-8.88531	-8.88531	-8.88531	-8.88531	-8.88531	-8.88531	-8.88531	-8.88531	-8.88531	-8.88531	-8.88531	-8.88531	-8.88531	-8.88531	-8.88531	-8.88531
-8.56798	-8.56798	-8.56798	-8.56798	-8.56798	-8.56798	-8.56798	-8.56798	-8.56798	-8.56798	-8.56798	-8.56798	-8.56798	-8.56798	-8.56798	-8.56798	-8.56798	-8.56798	-8.56798	-8.56798	-8.56798	-8.56798	-8.56798	-8.56798	-8.56798	-8.56798	-8.56798	-8.56798	-8.56798	-8.56798	-8.56798	-8.56798	-8.56798	-8.56798	-8.56798	-8.56798	-8.56798	-8.56798	-8.56798	-8.56798	-8.56798	-8.56798	-8.56798	-8.56798	-8.56798	-8.56798	-8.56798	-8.56798	-8.56798	-8.56798
-8.25065	-8.25065	-8.25065	-8.25065	-8.25065	-8.25065	-8.25065	-8.25065	-8.25065	-8.25065	-8.25065	-8.25065	-8.25065	-8.25065	-8.25065	-8.25065	-8.25065	-8.25065	-8.25065	-8.25065	-8.25065	-8.25065	-8.25065	-8.25065	-8.25065	-8.25065	-8.25065	-8.25065	-8.25065	-8.25065	-8.25065	-8.25065	-8.25065	-8.25065	-8.25065	-8.25065	-8.25065	-8.25065	-8.25065	-8.25065	-8.25065	-8.25065	-8.25065	-8.25065	-8.25065	-8.25065	-8.25065	-8.25065	-8.25065	-8.25065
-7.93331	-7.93331	-7.93331	-7.93331	-7.93331	-7.93331	-7.93331	-7.93331	-7.93331	-7.93331	-7.93331	-7.93331	-7.93331	-7.93331	-7.93331	-7.93331	-7.93331	-7.93331	-7.93331	-7.93331	-7.93331	-7.93331	-7.93331	-7.93331	-7.93331	-7.93331	-7.93331	-7.93331	-7.93331	-7.93331	-7.93331	-7.93331	-7.93331	-7.93331	-7.93331	-7.93331	-7.93331	-7.93331	-7.93331	-7.93331	-7.93331	-7.93331	-7.93331	-7.93331	-7.93331	-7.93331	-7.93331	-7.93331	-7.93331	-7.93331
-7.61598	-7.61598	-7.61598	-7.61598	-7.61598	-7.61598	-7.61598	-7.61598	-7.61598	-7.61598	-7.61598	-7.61598	-7.61598	-7.61598	-7.61598	-7.61598	-7.61598	-7.61598	-7.61598	-7.61598	-7.61598	-7.61598	-7.61598	-7.61598	-7.61598	-7.61598	-7.61598	-7.61598	-7.61598	-7.61598	-7.61598	-7.61598	-7.61598	-7.61598	-7.61598	-7.61598	-7.61598	-7.61598	-7.61598	-7.61598	-7.61598	-7.61598	-7.61598	-7.61598	-7.61598	-7.61598	-7.61598	-7.61598	-7.61598	-7.61598
-7.29865	-7.29865	-7.29865	-7.29865	-7.29865	-7.29865	-7.29865	-7.29865	-7.29865	-7.29865	-7.29865	-7.29865	-7.29865	-7.29865	-7.29865	-7.29865	-7.29865	-7.29865	-7.29865	-7.29865	-7.29865	-7.29865	-7.29865	-7.29865	-7.29865	-7.29865	-7.29865	-7.29865	-7.29865	-7.29865	-7.29865	-7.29865	-7.29865	-7.29865	-7.29865	-7.29865	-7.29865	-7.29865	-7.29865	-7.29865	-7.29865	-7.29865	-7.29865	-7.29865	-7.29865	-7.29865	-7.29865	-7.29865	-7.29865	-7.29865
-6.98132	-6.98132	-6.98132	-6.98132	-6.98132	-6.98132	-6.98132	-6.98132	-6.98132	-6.98132	-6.98132	-6.98132	-6.98132	-6.98132	-6.98132	-6.98132	-6.98132	-6.98132	-6.98132	-6.98132	-6.98132	-6.98132	-6.98132	-6.98132	-6.98132	-6.98132	-6.98132	-6.98132	-6.98132	-6.98132	-6.98132	-6.98132	-6.98132	-6.98132	-6.98132	-6.98132	-6.98132	-6.98132	-6.98132	-6.98132	-6.98132	-6.98132	-6.98132	-6.98132	-6.98132	-6.98132	-6.98132	-6.98132	-6.98132	-6.98132
-6.66398	-6.66398	-6.66398	-6.66398	-6.66398	-6.66398	-6.66398	-6.66398	-6.66398	-6.66398	-6.66398	-6.66398	-6.66398	-6.66398	-6.66398	-6.66398	-6.66398	-6.66398	-6.66398	-6.66398	-6.66398	-6.66398	-6.66398	-6.66398	-6.66398	-6.66398	-6.66398	-6.66398	-6.66398	-6.66398	-6.66398	-6.66398	-6.66398	-6.66398	-6.66398	-6.66398	-6.66398	-6.66398	-6.66398	-6.66398	-6.66398	-6.66398	-6.66398	-6.66398	-6.66398	-6.66398	-6.66398	-6.66398	-6.66398	-6.66398
-6.34665	-6.34665	-6.34665	-6.34665	-6.34665	-6.34665	-6.34665	-6.34665	-6.34665	-6.34665	-6.34665	-6.34665	-6.34665	-6.34665	-6.34665	-6.34665	-6.34665	-6.34665	-6.34665	-6.34665	-6.34665	-6.34665	-6.34665	-6.34665	-6.34665	-6.34665	-6.34665	-6.34665	-6.34665	-6.34665	-6.34665	-6.34665	-6.34665	-6.34665	-6.34665	-6.34665	-6.34665	-6.34665	-6.34665	-6.34665	-6.34665	-6.34665	-6.34665	-6.34665	-6.34665	-6.34665	-6.34665	-6.34665	-6.34665	-6.34665
-6.02932	-6.02932	-6.02932	-6.02932	-6.02932	-6.02932	-6.02932	-6.02932	-6.02932	-6.02932	-6.02932	-6.02932	-6.02932	-6.02932	-6.02932	-6.02932	-6.02932	-6.02932	-6.02932	-6.02932	-6.02932	-6.02932	-6.02932	-6.02932	-6.02932	-6.02932	-6.02932	-6.02932	-6.02932	-6.02932	-6.02932	-6.02932	-6.02932	-6.02932	-6.02932	-6.02932	-6.02932	-6.02932	-6.02932	-6.02932	-6.02932	-6.02932	-6.02932	-6.02932	-6.02932	-6.02932	-6.02932	-6.02932	-6.02932	-6.02932
-5.71199	-5.71199	-5.71199	-5.71199	-5.71199	-5.71199	-5.71199	-5.71199	-5.71199	-5.71199	-5.71199	-5.71199	-5.71199	-5.71199	-5.71199	-5.71199	-5.71199	-5.71199	-5.71199	-5.71199	-5.71199	-5.71199	-5.71199	-5.71199	-5.71199	-5.71199	-5.71199	-5.71199	-5.71199	-5.71199	-5.71199	-5.71199	-5.71199	-5.71199	-5.71199	-5.71199	-5.71199	-5.71199	-5.71199	-5.71199	-5.71199	-5.71199	-5.71199	-5.71199	-5.71199	-5.71199	-5.71199	-5.71199	-5.71199	-5.71199
-5.39465	-5.39465	-5.39465	-5.39465	-5.39465	-5.39465	-5.39465	-5.39465	-5.39465	-5.39465	-5.39465	-5.39465	-5.39465	-5.39465	-5.39465	-5.39465	-5.39465	-5.39465	-5.39465	-5.39465	-5.39465	-5.39465	-5.39465	-5.39465	-5.39465	-5.39465	-5.39465	-5.39465	-5.39465	-5.39465	-5.39465	-5.39465	-5.39465	-5.39465	-5.39465	-5.39465	-5.39465	-5.39465	-5.39465	-5.39465	-5.39465	-5.39465	-5.39465	-5.39465	-5.39465	-5.39465	-5.39465	-5.39465	-5.39465	-5.39465
-5.07732	-5.07732	-5.07732	-5.07732	-5.07732	-5.07732	-5.07732	-5.07732	-5.07732	-5.07732	-5.07732	-5.07732	-5.07732	-5.07732	-5.07732	-5.07732	-5.07732	-5.07732	-5.07732	-5.07732	-5.07732	-5.07732	-5.07732	-5.07732	-5.07732	-5.07732	-5.07732	-5.07732	-5.07732	-5.07732	-5.07732	-5.07732	-5.07732	-5.07732	-5.07732	-5.07732	-5.07732	-5.07732	-5.07732	-5.07732	-5.07732	-5.07732	-5.07732	-5.07732	-5.07732	-5.07732	-5.07732	-5.07732	-5.07732	-5.07732
-4.75999	-4.75999	-4.75999	-4.75999	-4.75999	-4.75999	-4.75999	-4.75999	-4.75999	-4.75999	-4.75999	-4.75999	-4.75999	-4.75999	-4.75999	-4.75999	-4.75999	-4.75999	-4.75999	-4.75999	-4.75999	-4.75999	-4.75999	-4.75999	-4.75999	-4.75999	-4.75999	-4.75999	-4.75999	-4.75999	-4.75999	-4.75999	-4.75999	-4.75999	-4.75999	-4.75999	-4.75999	-4.75999	-4.75999	-4.75999	-4.75999	-4.75999	-4.75999	-4.75999	-4.75999	-4.75999	-4.75999	-4.75999	-4.75999	-4.75999
-4.44266	-4.44266	-4.44266	-4.44266	-4.44266	-4.44266	-4.44266	-4.44266	-4.44266	-4.44266	-4.44266	-4.44266	-4.44266	-4.44266	-4.44266	-4.44266	-4.44266	-4.44266	-4.44266	-4.44266	-4.44266	-4.44266	-4.44266	-4.44266	-4.44266	-4.44266	-4.44266	-4.44266	-4.44266	-4.44266	-4.44266	-4.44266	-4.44266	-4.44266	-4.44266	-4.44266	-4.44266	-4.44266	-4.44266	-4.44266	-4.44266	-4.44266	-4.44266	-4.44266	-4.44266	-4.44266	-4.44266	-4.44266	-4.44266	-4.44266
-4.12532	-4.12532	-4.12532	-4.12532	-4.12532	-4.12532	-4.12532	-4.12532	-4.12532	-4.12532	-4.12532	-4.12532	-4.12532	-4.12532	-4.12532	-4.12532	-4.12532	-4.12532	-4.12532	-4.12532	-4.12532	-4.12532	-4.12532	-4.12532	-4.12532	-4.12532	-4.12532	-4.12532	-4.12532	-4.12532	-4.12532	-4.12532	-4.12532	-4.12532	-4.12532	-4.12532	-4.12532	-4.12532	-4.12532	-4.12532	-4.12532	-4.12532	-4.12532	-4.12532	-4.12532	-4.12532	-4.12532	-4.12532	-4.12532	-4.12532
-3.80799	-3.80799	-3.80799	-3.80799	-3.80799	-3.80799	-3.80799	-3.80799	-3.80799	-3.80799	-3.80799	-3.80799	-3.80799	-3.80799	-3.80799	-3.80799	-3.80799	-3.80799	-3.80799	-3.80799	-3.80799	-3.80799	-3.80799	-3.80799	-3.80799	-3.80799	-3.80799	-3.80799	-3.80799	-3.80799	-3.80799	-3.80799	-3.80799	-3.80799	-3.80799	-3.80799	-3.80799	-3.80799	-3.80799	-3.80799	-3.80799	-3.80799	-3.80799	-3.80799	-3.80799	-3.80799	-3.80799	-3.80799	-3.80799	-3.80799
-3.49066	-3.49066	-3.49066	-3.49066	-3.49066	-3.49066	-3.49066	-3.49066	-3.49066	-3.49066	-3.49066	-3.49066	-3.49066	-3.49066	-3.49066	-3.49066	-3.49066	-3.49066	-3.49066	-3.49066	-3.49066	-3.49066	-3.49066	-3.49066	-3.49066	-3.49066	-3.49066	-3.49066	-3.49066	-3.49066	-3.49066	-3.49066	-3.49066	-3.49066	-3.49066	-3.49066	-3.49066	-3.49066	-3.49066	-3.49066	-3.49066	-3.49066	-3.49066	-3.49066	-3.49066	-3.49066	-3.49066	-3.49066	-3.49066	-3.49066
-3.17333	-3.17333	-3.17333	-3.17333	-3.17333	-3.17333	-3.17333	-3.17333	-3.17333	-3.17333	-3.17333	-3.17333	-3.17333	-3.17333	-3.17333	-3.17333	-3.17333	-3.17333	-3.17333	-3.17333	-3.17333	-3.17333	-3.17333	-3.17333	-3.17333	-3.17333	-3.17333	-3.17333	-3.17333	-3.17333	-3.17333	-3.17333	-3.17333	-3.17333	-3.17333	-3.17333	-3.17333	-3.17333	-3.17333	-3.17333	-3.17333	-3.17333	-3.17333	-3.17333	-3.17333	-3.17333	-3.17333	-3.17333	-3.17333	-3.17333
-2.85599	-2.85599	-2.85599	-2.85599	-2.85599	-2.85599	-2.85599	-2.85599	-2.85599	-2.85599	-2.85599	-2.85599	-2.85599	-2.85599	-2.85599	-2.85599	-2.85599	-2.85599	-2.85599	-2.85599	-2.85599	-2.85599	-2.85599	-2.85599	-2.85599	-2.85599	-2.85599	-2.85599	-2.85599	-2.85599	-2.85599	-2.85599	-2.85599	-2.85599	-2.85599	-2.85599	-2.85599	-2.85599	-2.85599	-2.85599	-2.85599	-2.85599	-2.85599	-2.85599	-2.85599	-2.85599	-2.85599	-2.85599	-2.85599	-2.85599
-2.53866	-2.53866	-2.53866	-2.53866	-2.53866	-2.53866	-2.53866	-2.53866	-2.53866	-2.53866	-2.53866	-2.53866	-2.53866	-2.53866	-2.53866	-2.53866	-2.53866	-2.53866	-2.53866	-2.53866	-2.53866	-2.53866	-2.53866	-2.53866	-2.53866	-2.53866	-2.53866	-2.53866	-2.53866	-2.53866	-2.53866	-2.53866	-2.53866	-2.53866	-2.53866	-2.53866	-2.53866	-2.53866	-2.53866	-2.53866	-2.53866	-2.53866	-2.53866	-2.53866	-2.53866	-2.53866	-2.53866	-2.53866	-2.53866	-2.53866
-2.22133	-2.22133	-2.22133	-2.22133	-2.22133	-2.22133	-2.22133	-2.22133	-2.22133	-2.22133	-2.22133	-2.22133	-2.22133	-2.22133	-2.22133	-2.22133	-2.22133	-2.22133	-2.22133	-2.22133	-2.22133	-2.22133	-2.22133	-2.22133	-2.22133	-2.22133	-2.22133	-2.22133	-2.22133	-2.22133	-2.22133	-2.22133	-2.22133	-2.22133	-2.22133	-2.22133	-2.22133	-2.22133	-2.22133	-2.22133	-2.22133	-2.22133	-2.22133	-2.22133	-2.22133	-2.22133	-2.22133	-2.22133	-2.22133	-2.22133
-1.904	-1.904	-1.904	-1.904	-1.904	-1.904	-1.904	-1.904	-1.904	-1.904	-1.904	-1.904	-1.904	-1.904	-1.904	-1.904	-1.904	-1.904	-1.904	-1.904	-1.904	-1.904	-1.904	-1.904	-1.904	-1.904	-1.904	-1.904	-1.904	-1.904	-1.904	-1.904	-1.904	-1.904	-1.904	-1.904	-1.904	-1.904	-1.904	-1.904	-1.904	-1.904	-1.904	-1.904	-1.904	-1.904	-1.904	-1.904	-1.904	-1.904
-1.58666	-1.58666	-1.58666	-1.58666	-1.58666	-1.58666	-1.58666	-1.58666	-1.58666	-1.58666	-1.58666	-1.58666	-1.58666	-1.58666	-1.58666	-1.58666	-1.58666	-1.58666	-1.58666	-1.58666	-1.58666	-1.58666	-1.58666	-1.58666	-1.58666	-1.58666	-1.58666	-1.58666	-1.58666	-1.58666	-1.58666	-1.58666	-1.58666	-1.58666	-1.58666	-1.58666	-1.58666	-1.58666	-1.58666	-1.58666	-1.58666	-1.58666	-1.58666	-1.58666	-1.58666	-1.58666	-1.58666	-1.58666	-1.58666	-1.58666
-1.26933	-1.26933	-1.26933	-1.26933	-1.26933	-1.26933	-1.26933	-1.26933	-1.26933	-1.26933	-1.26933	-1.26933	-1.26933	-1.26933	-1.26933	-1.26933	-1.26933	-1.26933	-1.26933	-1.26933	-1.26933	-1.26933	-1.26933	-1.26933	-1.26933	-1.26933	-1.26933	-1.26933	-1.26933	-1.26933	-1.26933	-1.26933	-1.26933	-1.26933	-1.26933	-1.26933	-1.26933	-1.26933	-1.26933	-1.26933	-1.26933	-1.26933	-1.26933	-1.26933	-1.26933	-1.26933	-1.26933	-1.26933	-1.26933	-1.26933
-0.951998	-0.951998	-0.951998	-0.951998	-0.951998	-0.951998	-0.951998	-0.951998	-0.951998	-0.951998	-0.951998	-0.951998	-0.951998	-0.951998	-0.951998	-0.951998	-0.951998	-0.951998	-0.951998	-0.951998	-0.951998	-0.951998	-0.951998	-0.951998	-0.951998	-0.951998	-0.951998	-0.951998	-0.951998	-0.951998	-0.951998	-0.951998	-0.951998	-0.951998	-0.951998	-0.951998	-0.951998	-0.951998	-0.951998	-0.951998	-0.951998	-0.951998	-0.951998	-0.951998	-0.951998	-0.951998	-0.951998	-0.951998	-0.951998	-0.951998
-0.634665	-0.634665	-0.634665	-0.634665	-0.634665	-0.634665	-0.634665	-0.634665	-0.634665	-0.634665	-0.634665	-0.634665	-0.634665	-0.634665	-0.634665	-0.634665	-0.634665	-0.634665	-0.634665	-0.634665	-0.634665	-0.634665	-0.634665	-0.634665	-0.634665	-0.634665	-0.634665	-0.634665	-0.634665	-0.634665	-0.634665	-0.634665	-0.634665	-0.634665	-0.634665	-0.634665	-0.634665	-0.634665	-0.634665	-0.634665	-0.634665	-0.634665	-0.634665	-0.634665	-0.634665	-0.634665	-0.634665	-0.634665	-0.634665	-0.634665
-0.317333	-0.317333	-0.317333	-0.317333	-0.317333	-0.317333	-0.317333	-0.317333	-0.317333	-0.317333	-0.317333	-0.317333	-0.317333	-0.317333	-0.317333	-0.317333	-0.317333	-0.317333	-0.317333	-0.317333	-0.317333	-0.317333	-0.317333	-0.317333	-0.317333	-0.317333	-0.317333	-0.317333	-0.317333	-0.317333	-0.317333	-0.317333	-0.317333	-0.317333	-0.317333	-0.317333	-0.317333	-0.317333	-0.317333	-0.317333	-0.317333	-0.317333	-0.317333	-0.317333	-0.317333	-0.317333	-0.317333	-0.317333	-0.317333	-0.317333
0	0	0	0	0	0	0	0	0	0	0	0	0	0	0	0	0	0	0	0	0	0	0	0	0	0	0	0	0	0	0	0	0	0	0	0	0	0	0	0	0	0	0	0	0	0	0	0	0	0
0.317333	0.317333	0.317333	0.317333	0.317333	0.317333	0.317333	0.317333	0.317333	0.317333	0.317333	0.317333	0.317333	0.317333	0.317333	0.317333	0.317333	0.317333	0.317333	0.317333	0.317333	0.317333	0.317333	0.317333	0.317333	0.317333	0.317333	0.317333	0.317333	0.317333	0.317333	0.317333	0.317333	0.317333	0.317333	0.317333	0.317333	0.317333	0.317333	0.317333	0.317333	0.317333	0.317333	0.317333	0.317333	0.317333	0.317333	0.317333	0.317333	0.317333
0.634665	0.634665	0.634665	0.634665	0.634665	0.634665	0.634665	0.634665	0.634665	0.634665	0.634665	0.634665	0.634665	0.634665	0.634665	0.634665	0.634665	0.634665	0.634665	0.634665	0.634665	0.634665	0.634665	0.634665	0.634665	0.634665	0.634665	0.634665	0.634665	0.634665	0.634665	0.634665	0.634665	0.634665	0.634665	0.634665	0.634665	0.634665	0.634665	0.634665	0.634665	0.634665	0.634665	0.634665	0.634665	0.634665	0.634665	0.634665	0.634665	0.634665
0.951998	0.951998	0.951998	0.951998	0.951998	0.951998	0.951998	0.951998	0.951998	0.951998	0.951998	0.951998	0.951998	0.951998	0.951998	0.951998	0.951998	0.951998	0.951998	0.951998	0.951998	0.951998	0.951998	0.951998	0.951998	0.951998	0.951998	0.951998	0.951998	0.951998	0.951998	0.951998	0.951998	0.951998	0.951998	0.951998	0.951998	0.951998	0.951998	0.951998	0.951998	0.951998	0.951998	0.951998	0.951998	0.951998	0.951998	0.951998	0.951998	0.951998
1.26933	1.26933	1.26933	1.26933	1.26933	1.26933	1.26933	1.26933	1.26933	1.26933	1.26933	1.26933	1.26933	1.26933	1.26933	1.26933	1.26933	1.26933	1.26933	1.26933	1.26933	1.26933	1.26933	1.26933	1.26933	1.26933	1.26933	1.26933	1.26933	1.26933	1.26933	1.26933	1.26933	1.26933	1.26933	1.26933	1.26933	1.26933	1.26933	1.26933	1.26933	1.26933	1.26933	1.26933	1.26933	1.26933	1.26933	1.26933	1.26933	1.26933
1.58666	1.58666	1.58666	1.58666	1.58666	1.58666	1.58666	1.58666	1.58666	1.58666	1.58666	1.58666	1.58666	1.58666	1.58666	1.58666	1.58666	1.58666	1.58666	1.58666	1.58666	1.58666	1.58666	1.58666	1.58666	1.58666	1.58666	1.58666	1.58666	1.58666	1.58666	1.58666	1.58666	1.58666	1.58666	1.58666	1.58666	1.58666	1.58666	1.58666	1.58666	1.58666	1.58666	1.58666	1.58666	1.58666	1.58666	1.58666	1.58666	1.58666
1.904	1.904	1.904	1.904	1.904	1.904	1.904	1.904	1.904	1.904	1.904	1.904	1.904	1.904	1.904	1.904	1.904	1.904	1.904	1.904	1.904	1.904	1.904	1.904	1.904	1.904	1.904	1.904	1.904	1.904	1.904	1.904	1.904	1.904	1.904	1.904	1.904	1.904	1.904	1.904	1.904	1.904	1.904	1.904	1.904	1.904	1.904	1.904	1.904	1.904
2.22133	2.22133	2.22133	2.22133	2.22133	2.22133	2.22133	2.22133	2.22133	2.22133	2.22133	2.22133	2.22133	2.22133	2.22133	2.22133	2.22133	2.22133	2.22133	2.22133	2.22133	2.22133	2.22133	2.22133	2.22133	2.22133	2.22133	2.22133	2.22133	2.22133	2.22133	2.22133	2.22133	2.22133	2.22133	2.22133	2.22133	2.22133	2.22133	2.22133	2.22133	2.22133	2.22133	2.22133	2.22133	2.22133	2.22133	2.22133	2.22133	2.22133
2.53866	2.53866	2.53866	2.53866	2.53866	2.53866	2.53866	2.53866	2.53866	2.53866	2.53866	2.53866	2.53866	2.53866	2.53866	2.53866	2.53866	2.53866	2.53866	2.53866	2.53866	2.53866	2.53866	2.53866	2.53866	2.53866	2.53866	2.53866	2.53866	2.53866	2.53866	2.53866	2.53866	2.53866	2.53866	2.53866	2.53866	2.53866	2.53866	2.53866	2.53866	2.53866	2.53866	2.53866	2.53866	2.53866	2.53866	2.53866	2.53866	2.53866
2.85599	2.85599	2.85599	2.85599	2.85599	2.85599	2.85599	2.85599	2.85599	2.85599	2.85599	2.85599	2.85599	2.85599	2.85599	2.85599	2.85599	2.85599	2.85599	2.85599	2.85599	2.85599	2.85599	2.85599	2.85599	2.85599	2.85599	2.85599	2.85599	2.85599	2.85599	2.85599	2.85599	2.85599	2.85599	2.85599	2.85599	2.85599	2.85599	2.85599	2.85599	2.85599	2.85599	2.85599	2.85599	2.85599	2.85599	2.85599	2.85599	2.85599
3.17333	3.17333	3.17333	3.17333	3.17333	3.17333	3.17333	3.17333	3.17333	3.17333	3.17333	3.17333	3.17333	3.17333	3.17333	3.17333	3.17333	3.17333	3.17333	3.17333	3.17333	3.17333	3.17333	3.17333	3.17333	3.17333	3.17333	3.17333	3.17333	3.17333	3.17333	3.17333	3.17333	3.17333	3.17333	3.17333	3.17333	3.17333	3.17333	3.17333	3.17333	3.17333	3.17333	3.17333	3.17333	3.17333	3.17333	3.17333	3.17333	3.17333
3.49066	3.49066	3.49066	3.49066	3.49066	3.49066	3.49066	3.49066	3.49066	3.49066	3.49066	3.49066	3.49066	3.49066	3.49066	3.49066	3.49066	3.49066	3.49066	3.49066	3.49066	3.49066	3.49066	3.49066	3.49066	3.49066	3.49066	3.49066	3.49066	3.49066	3.49066	3.49066	3.49066	3.49066	3.49066	3.49066	3.49066	3.49066	3.49066	3.49066	3.49066	3.49066	3.49066	3.49066	3.49066	3.49066	3.49066	3.49066	3.49066	3.49066
3.80799	3.80799	3.80799	3.80799	3.80799	3.80799	3.80799	3.80799	3.80799	3.80799	3.80799	3.80799	3.80799	3.80799	3.80799	3.80799	3.80799	3.80799	3.80799	3.80799	3.80799	3.80799	3.80799	3.80799	3.80799	3.80799	3.80799	3.80799	3.80799	3.80799	3.80799	3.80799	3.80799	3.80799	3.80799	3.80799	3.80799	3.80799	3.80799	3.80799	3.80799	3.80799	3.80799	3.80799	3.80799	3.80799	3.80799	3.80799	3.80799	3.80799
4.12532	4.12532	4.12532	4.12532	4.12532	4.12532	4.12532	4.12532	4.12532	4.12532	4.12532	4.12532	4.12532	4.12532	4.12532	4.12532	4.12532	4.12532	4.12532	4.12532	4.12532	4.12532	4.12532	4.12532	4.12532	4.12532	4.12532	4.12532	4.12532	4.12532	4.12532	4.12532	4.12532	4.12532	4.12532	4.12532	4.12532	4.12532	4.12532	4.12532	4.12532	4.12532	4.12532	4.12532	4.12532	4.12532	4.12532	4.12532	4.12532	4.12532
4.44266	4.44266	4.44266	4.44266	4.44266	4.44266	4.44266	4.44266	4.44266	4.44266	4.44266	4.44266	4.44266	4.44266	4.44266	4.44266	4.44266	4.44266	4.44266	4.44266	4.44266	4.44266	4.44266	4.44266	4.44266	4.44266	4.44266	4.44266	4.44266	4.44266	4.44266	4.44266	4.44266	4.44266	4.44266	4.44266	4.44266	4.44266	4.44266	4.44266	4.44266	4.44266	4.44266	4.44266	4.44266	4.44266	4.44266	4.44266	4.44266	4.44266
4.75999	4.75999	4.75999	4.75999	4.75999	4.75999	4.75999	4.75999	4.75999	4.75999	4.75999	4.75999	4.75999	4.75999	4.75999	4.75999	4.75999	4.75999	4.75999	4.75999	4.75999	4.75999	4.75999	4.75999	4.75999	4.75999	4.75999	4.75999	4.75999	4.75999	4.75999	4.75999	4.75999	4.75999	4.75999	4.75999	4.75999	4.75999	4.75999	4.75999	4.75999	4.75999	4.75999	4.75999	4.75999	4.75999	4.75999	4.75999	4.75999	4.75999
5.07732	5.07732	5.07732	5.07732	5.07732	5.07732	5.07732	5.07732	5.07732	5.07732	5.07732	5.07732	5.07732	5.07732	5.07732	5.07732	5.07732	5.07732	5.07732	5.07732	5.07732	5.07732	5.07732	5.07732	5.07732	5.07732	5.07732	5.07732	5.07732	5.07732	5.07732	5.07732	5.07732	5.07732	5.07732	5.07732	5.07732	5.07732	5.07732	5.07732	5.07732	5.07732	5.07732	5.07732	5.07732	5.07732	5.07732	5.07732	5.07732	5.07732
5.39465	5.39465	5.39465	5.39465	5.39465	5.39465	5.39465	5.39465	5.39465	5.39465	5.39465	5.39465	5.39465	5.39465	5.39465	5.39465	5.39465	5.39465	5.39465	5.39465	5.39465	5.39465	5.39465	5.39465	5.39465	5.39465	5.39465	5.39465	5.39465	5.39465	5.39465	5.39465	5.39465	5.39465	5.39465	5.39465	5.39465	5.39465	5.39465	5.39465	5.39465	5.39465	5.39465	5.39465	5.39465	5.39465	5.39465	5.39465	5.39465	5.39465
5.71199	5.71199	5.71199	5.71199	5.71199	5.71199	5.71199	5.71199	5.71199	5.71199	5.71199	5.71199	5.71199	5.71199	5.71199	5.71199	5.71199	5.71199	5.71199	5.71199	5.71199	5.71199	5.71199	5.71199	5.71199	5.71199	5.71199	5.71199	5.71199	5.71199	5.71199	5.71199	5.71199	5.71199	5.71199	5.71199	5.71199	5.71199	5.71199	5.71199	5.71199	5.71199	5.71199	5.71199	5.71199	5.71199	5.71199	5.71199	5.71199	5.71199
6.02932	6.02932	6.02932	6.02932	6.02932	6.02932	6.02932	6.02932	6.02932	6.02932	6.02932	6.02932	6.02932	6.02932	6.02932	6.02932	6.02932	6.02932	6.02932	6.02932	6.02932	6.02932	6.02932	6.02932	6.02932	6.02932	6.02932	6.02932	6.02932	6.02932	6.02932	6.02932	6.02932	6.02932	6.02932	6.02932	6.02932	6.02932	6.02932	6.02932	6.02932	6.02932	6.02932	6.02932	6.02932	6.02932	6.02932	6.02932	6.02932	6.02932
6.34665	6.34665	6.34665	6.34665	6.34665	6.34665	6.34665	6.34665	6.34665	6.34665	6.34665	6.34665	6.34665	6.34665	6.34665	6.34665	6.34665	6.34665	6.34665	6.34665	6.34665	6.34665	6.34665	6.34665	6.34665	6.34665	6.34665	6.34665	6.34665	6.34665	6.34665	6.34665	6.34665	6.34665	6.34665	6.34665	6.34665	6.34665	6.34665	6.34665	6.34665	6.34665	6.34665	6.34665	6.34665	6.34665	6.34665	6.34665	6.34665	6.34665
6.66398	6.66398	6.66398	6.66398	6.66398	6.66398	6.66398	6.66398	6.66398	6.66398	6.66398	6.66398	6.66398	6.66398	6.66398	6.66398	6.66398	6.66398	6.66398	6.66398	6.66398	6.66398	6.66398	6.66398	6.66398	6.66398	6.66398	6.66398	6.66398	6.66398	6.66398	6.66398	6.66398	6.66398	6.66398	6.66398	6.66398	6.66398	6.66398	6.66398	6.66398	6.66398	6.66398	6.66398	6.66398	6.66398	6.66398	6.66398	6.66398	6.66398
6.98132	6.98132	6.98132	6.98132	6.98132	6.98132	6.98132	6.98132	6.98132	6.98132	6.98132	6.98132	6.98132	6.98132	6.98132	6.98132	6.98132	6.98132	6.98132	6.98132	6.98132	6.98132	6.98132	6.98132	6.98132	6.98132	6.98132	6.98132	6.98132	6.98132	6.98132	6.98132	6.98132	6.98132	6.98132	6.98132	6.98132	6.98132	6.98132	6.98132	6.98132	6.98132	6.98132	6.98132	6.98132	6.98132	6.98132	6.98132	6.98132	6.98132
7.29865	7.29865	7.29865	7.29865	7.29865	7.29865	7.29865	7.29865	7.29865	7.29865	7.29865	7.29865	7.29865	7.29865	7.29865	7.29865	7.29865	7.29865	7.29865	7.29865	7.29865	7.29865	7.29865	7.29865	7.29865	7.29865	7.29865	7.29865	7.29865	7.29865	7.29865	7.29865	7.29865	7.29865	7.29865	7.29865	7.29865	7.29865	7.29865	7.29865	7.29865	7.29865	7.29865	7.29865	7.29865	7.29865	7.29865	7.29865	7.29865	7.29865
7.61598	7.61598	7.61598	7.61598	7.61598	7.61598	7.61598	7.61598	7.61598	7.61598	7.61598	7.61598	7.61598	7.61598	7.61598	7.61598	7.61598	7.61598	7.61598	7.61598	7.61598	7.61598	7.61598	7.61598	7.61598	7.61598	7.61598	7.61598	7.61598	7.61598	7.61598	7.61598	7.61598	7.61598	7.61598	7.61598	7.61598	7.61598	7.61598	7.61598	7.61598	7.61598	7.61598	7.61598	7.61598	7.61598	7.61598	7.61598	7.61598	7.61598
7.93331	7.93331	7.93331	7.93331	7.93331	7.93331	7.93331	7.93331	7.93331	7.93331	7.93331	7.93331	7.93331	7.93331	7.93331	7.93331	7.93331	7.93331	7.93331	7.93331	7.93331	7.93331	7.93331	7.93331	7.93331	7.93331	7.93331	7.93331	7.93331	7.93331	7.93331	7.93331	7.93331	7.93331	7.93331	7.93331	7.93331	7.93331	7.93331	7.93331	7.93331	7.93331	7.93331	7.93331	7.93331	7.93331	7.93331	7.93331	7.93331	7.93331
8.25065	8.25065	8.25065	8.25065	8.25065	8.25065	8.25065	8.25065	8.25065	8.25065	8.25065	8.25065	8.25065	8.25065	8.25065	8.25065	8.25065	8.25065	8.25065	8.25065	8.25065	8.25065	8.25065	8.25065	8.25065	8.25065	8.25065	8.25065	8.25065	8.25065	8.25065	8.25065	8.25065	8.25065	8.25065	8.25065	8.25065	8.25065	8.25065	8.25065	8.25065	8.25065	8.25065	8.25065	8.25065	8.25065	8.25065	8.25065	8.25065	8.25065
8.56798	8.56798	8.56798	8.56798	8.56798	8.56798	8.56798	8.56798	8.56798	8.56798	8.56798	8.56798	8.56798	8.56798	8.56798	8.56798	8.56798	8.56798	8.56798	8.56798	8.56798	8.56798	8.56798	8.56798	8.56798	8.56798	8.56798	8.56798	8.56798	8.56798	8.56798	8.56798	8.56798	8.56798	8.56798	8.56798	8.56798	8.56798	8.56798	8.56798	8.56798	8.56798	8.56798	8.56798	8.56798	8.56798	8.56798	8.56798	8.56798	8.56798
8.88531	8.88531	8.88531	8.88531	8.88531	8.88531	8.88531	8.88531	8.88531	8.88531	8.88531	8.88531	8.88531	8.88531	8.88531	8.88531	8.88531	8.88531	8.88531	8.88531	8.88531	8.88531	8.88531	8.88531	8.88531	8.88531	8.88531	8.88531	8.88531	8.88531	8.88531	8.88531	8.88531	8.88531	8.88531	8.88531	8.88531	8.88531	8.88531	8.88531	8.88531	8.88531	8.88531	8.88531	8.88531	8.88531	8.88531	8.88531	8.88531	8.88531
9.20265	9.20265	9.20265	9.20265	9.20265	9.20265	9.20265	9.20265	9.20265	9.20265	9.20265	9.20265	9.20265	9.20265	9.20265	9.20265	9.20265	9.20265	9.20265	9.20265	9.20265	9.20265	9.20265	9.20265	9.20265	9.20265	9.20265	9.20265	9.20265	9.20265	9.20265	9.20265	9.20265	9.20265	9.20265	9.20265	9.20265	9.20265	9.20265	9.20265	9.20265	9.20265	9.20265	9.20265	9.20265	9.20265	9.20265	9.20265	9.20265	9.20265
9.51998	9.51998	9.51998	9.51998	9.51998	9.51998	9.51998	9.51998	9.51998	9.51998	9.51998	9.51998	9.51998	9.51998	9.51998	9.51998	9.51998	9.51998	9.51998	9.51998	9.51998	9.51998	9.51998	9.51998	9.51998	9.51998	9.51998	9.51998	9.51998	9.51998	9.51998	9.51998	9.51998	9.51998	9.51998	9.51998	9.51998	9.51998	9.51998	9.51998	9.51998	9.51998	9.51998	9.51998	9.51998	9.51998	9.51998	9.51998	9.51998	9.51998
9.83731	9.83731	9.83731	9.83731	9.83731	9.83731	9.83731	9.83731	9.83731	9.83731	9.83731	9.83731	9.83731	9.83731	9.83731	9.83731	9.83731	9.83731	9.83731	9.83731	9.83731	9.83731	9.83731	9.83731	9.83731	9.83731	9.83731	9.83731	9.83731	9.83731	9.83731	9.83731	9.83731	9.83731	9.83731	9.83731	9.83731	9.83731	9.83731	9.83731	9.83731	9.83731	9.83731	9.83731	9.83731	9.83731	9.83731	9.83731	9.83731	9.83731
10.1546	10.1546	10.1546	10.1546	10.1546	10.1546	10.1546	10.1546	10.1546	10.1546	10.1546	10.1546	10.1546	10.1546	10.1546	10.1546	10.1546	10.1546	10.1546	10.1546	10.1546	10.1546	10.1546	10.1546	10.1546	10.1546	10.1546	10.1546	10.1546	10.1546	10.1546	10.1546	10.1546	10.1546	10.1546	10.1546	10.1546	10.1546	10.1546	10.1546	10.1546	10.1546	10.1546	10.1546	10.1546	10.1546	10.1546	10.1546	10.1546	10.1546
10.472	10.472	10.472	10.472	10.472	10.472	10.472	10.472	10.472	10.472	10.472	10.472	10.472	10.472	10.472	10.472	10.472	10.472	10.472	10.472	10.472	10.472	10.472	10.472	10.472	10.472	10.472	10.472	10.472	10.472	10.472	10.472	10.472	10.472	10.472	10.472	10.472	10.472	10.472	10.472	10.472	10.472	10.472	10.472	10.472	10.472	10.472	10.472	10.472	10.472
10.7893	10.7893	10.7893	10.7893	10.7893	10.7893	10.7893	10.7893	10.7893	10.7893	10.7893	10.7893	10.7893	10.7893	10.7893	10.7893	10.7893	10.7893	10.7893	10.7893	10.7893	10.7893	10.7893	10.7893	10.7893	10.7893	10.7893	10.7893	10.7893	10.7893	10.7893	10.7893	10.7893	10.7893	10.7893	10.7893	10.7893	10.7893	10.7893	10.7893	10.7893	10.7893	10.7893	10.7893	10.7893	10.7893	10.7893	10.7893	10.7893	10.7893
11.1066	11.1066	11.1066	11.1066	11.1066	11.1066	11.1066	11.1066	11.1066	11.1066	11.1066	11.1066	11.1066	11.1066	11.1066	11.1066	11.1066	11.1066	11.1066	11.1066	11.1066	11.1066	11.1066	11.1066	11.1066	11.1066	11.1066	11.1066	11.1066	11.1066	11.1066	11.1066	11.1066	11.1066	11.1066	11.1066	11.1066	11.1066	11.1066	11.1066	11.1066	11.1066	11.1066	11.1066	11.1066	11.1066	11.1066	11.1066	11.1066	11.1066
11.424	11.424	11.424	11.424	11.424	11.424	11.424	11.424	11.424	11.424	11.424	11.424	11.424	11.424	11.424	11.424	11.424	11.424	11.424	11.424	11.424	11.424	11.424	11.424	11.424	11.424	11.424	11.424	11.424	11.424	11.424	11.424	11.424	11.424	11.424	11.424	11.424	11.424	11.424	11.424	11.424	11.424	11.424	11.424	11.424	11.424	11.424	11.424	11.424	11.424
11.7413	11.7413	11.7413	11.7413	11.7413	11.7413	11.7413	11.7413	11.7413	11.7413	11.7413	11.7413	11.7413	11.7413	11.7413	11.7413	11.7413	11.7413	11.7413	11.7413	11.7413	11.7413	11.7413	11.7413	11.7413	11.7413	11.7413	11.7413	11.7413	11.7413	11.7413	11.7413	11.7413	11.7413	11.7413	11.7413	11.7413	11.7413	11.7413	11.7413	11.7413	11.7413	11.7413	11.7413	11.7413	11.7413	11.7413	11.7413	11.7413	11.7413
12.0586	12.0586	12.0586	12.0586	12.0586	12.0586	12.0586	12.0586	12.0586	12.0586	12.0586	12.0586	12.0586	12.0586	12.0586	12.0586	12.0586	12.0586	12.0586	12.0586	12.0586	12.0586	12.0586	12.0586	12.0586	12.0586	12.0586	12.0586	12.0586	12.0586	12.0586	12.0586	12.0586	12.0586	12.0586	12.0586	12.0586	12.0586	12.0586	12.0586	12.0586	12.0586	12.0586	12.0586	12.0586	12.0586	12.0586	12.0586	12.0586	12.0586
12.376	12.376	12.376	12.376	12.376	12.376	12.376	12.376	12.376	12.376	12.376	12.376	12.376	12.376	12.376	12.376	12.376	12.376	12.376	12.376	12.376	12.376	12.376	12.376	12.376	12.376	12.376	12.376	12.376	12.376	12.376	12.376	12.376	12.376	12.376	12.376	12.376	12.376	12.376	12.376	12.376	12.376	12.376	12.376	12.376	12.376	12.376	12.376	12.376	12.376
12.6933	12.6933	12.6933	12.6933	12.6933	12.6933	12.6933	12.6933	12.6933	12.6933	12.6933	12.6933	12.6933	12.6933	12.6933	12.6933	12.6933	12.6933	12.6933	12.6933	12.6933	12.6933	12.6933	12.6933	12.6933	12.6933	12.6933	12.6933	12.6933	12.6933	12.6933	12.6933	12.6933	12.6933	12.6933	12.6933	12.6933	12.6933	12.6933	12.6933	12.6933	12.6933	12.6933	12.6933	12.6933	12.6933	12.6933	12.6933	12.6933	12.6933
13.0106	13.0106	13.0106	13.0106	13.0106	13.0106	13.0106	13.0106	13.0106	13.0106	13.0106	13.0106	13.0106	13.0106	13.0106	13.0106	13.0106	13.0106	13.0106	13.0106	13.0106	13.0106	13.0106	13.0106	13.0106	13.0106	13.0106	13.0106	13.0106	13.0106	13.0106	13.0106	13.0106	13.0106	13.0106	13.0106	13.0106	13.0106	13.0106	13.0106	13.0106	13.0106	13.0106	13.0106	13.0106	13.0106	13.0106	13.0106	13.0106	13.0106
13.328	13.328	13.328	13.328	13.328	13.328	13.328	13.328	13.328	13.328	13.328	13.328	13.328	13.328	13.328	13.328	13.328	13.328	13.328	13.328	13.328	13.328	13.328	13.328	13.328	13.328	13.328	13.328	13.328	13.328	13.328	13.328	13.328	13.328	13.328	13.328	13.328	13.328	13.328	13.328	13.328	13.328	13.328	13.328	13.328	13.328	13.328	13.328	13.328	13.328
13.6453	13.6453	13.6453	13.6453	13.6453	13.6453	13.6453	13.6453	13.6453	13.6453	13.6453	13.6453	13.6453	13.6453	13.6453	13.6453	13.6453	13.6453	13.6453	13.6453	13.6453	13.6453	13.6453	13.6453	13.6453	13.6453	13.6453	13.6453	13.6453	13.6453	13.6453	13.6453	13.6453	13.6453	13.6453	13.6453	13.6453	13.6453	13.6453	13.6453	13.6453	13.6453	13.6453	13.6453	13.6453	13.6453	13.6453	13.6453	13.6453	13.6453
13.9626	13.9626	13.9626	13.9626	13.9626	13.9626	13.9626	13.9626	13.9626	13.9626	13.9626	13.9626	13.9626	13.9626	13.9626	13.9626	13.9626	13.9626	13.9626	13.9626	13.9626	13.9626	13.9626	13.9626	13.9626	13.9626	13.9626	13.9626	13.9626	13.9626	13.9626	13.9626	13.9626	13.9626	13.9626	13.9626	13.9626	13.9626	13.9626	13.9626	13.9626	13.9626	13.9626	13.9626	13.9626	13.9626	13.9626	13.9626	13.9626	13.9626
14.28	14.28	14.28	14.28	14.28	14.28	14.28	14.28	14.28	14.28	14.28	14.28	14.28	14.28	14.28	14.28	14.28	14.28	14.28	14.28	14.28	14.28	14.28	14.28	14.28	14.28	14.28	14.28	14.28	14.28	14.28	14.28	14.28	14.28	14.28	14.28	14.28	14.28	14.28	14.28	14.28	14.28	14.28	14.28	14.28	14.28	14.28	14.28	14.28	14.28
14.5973	14.5973	14.5973	14.5973	14.5973	14.5973	14.5973	14.5973	14.5973	14.5973	14.5973	14.5973	14.5973	14.5973	14.5973	14.5973	14.5973	14.5973	14.5973	14.5973	14.5973	14.5973	14.5973	14.5973	14.5973	14.5973	14.5973	14.5973	14.5973	14.5973	14.5973	14.5973	14.5973	14.5973	14.5973	14.5973	14.5973	14.5973	14.5973	14.5973	14.5973	14.5973	14.5973	14.5973	14.5973	14.5973	14.5973	14.5973	14.5973	14.5973
14.9146	14.9146	14.9146	14.9146	14.9146	14.9146	14.9146	14.9146	14.9146	14.9146	14.9146	14.9146	14.9146	14.9146	14.9146	14.9146	14.9146	14.9146	14.9146	14.9146	14.9146	14.9146	14.9146	14.9146	14.9146	14.9146	14.9146	14.9146	14.9146	14.9146	14.9146	14.9146	14.9146	14.9146	14.9146	14.9146	14.9146	14.9146	14.9146	14.9146	14.9146	14.9146	14.9146	14.9146	14.9146	14.9146	14.9146	14.9146	14.9146	14.9146
15.232	15.232	15.232	15.232	15.232	15.232	15.232	15.232	15.232	15.232	15.232	15.232	15.232	15.232	15.232	15.232	15.232	15.232	15.232	15.232	15.232	15.232	15.232	15.232	15.232	15.232	15.232	15.232	15.232	15.232	15.232	15.232	15.232	15.232	15.232	15.232	15.232	15.232	15.232	15.232	15.232	15.232	15.232	15.232	15.232	15.232	15.232	15.232	15.232	15.232
15.5493	15.5493	15.5493	15.5493	15.5493	15.5493	15.5493	15.5493	15.5493	15.5493	15.5493	15.5493	15.5493	15.5493	15.5493	15.5493	15.5493	15.5493	15.5493	15.5493	15.5493	15.5493	15.5493	15.5493	15.5493	15.5493	15.5493	15.5493	15.5493	15.5493	15.5493	15.5493	15.5493	15.5493	15.5493	15.5493	15.5493	15.5493	15.5493	15.5493	15.5493	15.5493	15.5493	15.5493	15.5493	15.5493	15.5493	15.5493	15.5493	15.5493
15.8666	15.8666	15.8666	15.8666	15.8666	15.8666	15.8666	15.8666	15.8666	15.8666	15.8666	15.8666	15.8666	15.8666	15.8666	15.8666	15.8666	15.8666	15.8666	15.8666	15.8666	15.8666	15.8666	15.8666	15.8666	15.8666	15.8666	15.8666	15.8666	15.8666	15.8666	15.8666	15.8666	15.8666	15.8666	15.8666	15.8666	15.8666	15.8666	15.8666	15.8666	15.8666	15.8666	15.8666	15.8666	15.8666	15.8666	15.8666	15.8666	15.8666
16.184	16.184	16.184	16.184	16.184	16.184	16.184	16.184	16.184	16.184	16.184	16.184	16.184	16.184	16.184	16.184	16.184	16.184	16.184	16.184	16.184	16.184	16.184	16.184	16.184	16.184	16.184	16.184	16.184	16.184	16.184	16.184	16.184	16.184	16.184	16.184	16.184	16.184	16.184	16.184	16.184	16.184	16.184	16.184	16.184	16.184	16.184	16.184	16.184	16.184
16.5013	16.5013	16.5013	16.5013	16.5013	16.5013	16.5013	16.5013	16.5013	16.5013	16.5013	16.5013	16.5013	16.5013	16.5013	16.5013	16.5013	16.5013	16.5013	16.5013	16.5013	16.5013	16.5013	16.5013	16.5013	16.5013	16.5013	16.5013	16.5013	16.5013	16.5013	16.5013	16.5013	16.5013	16.5013	16.5013	16.5013	16.5013	16.5013	16.5013	16.5013	16.5013	16.5013	16.5013	16.5013	16.5013	16.5013	16.5013	16.5013	16.5013
16.8186	16.8186	16.8186	16.8186	16.8186	16.8186	16.8186	16.8186	16.8186	16.8186	16.8186	16.8186	16.8186	16.8186	16.8186	16.8186	16.8186	16.8186	16.8186	16.8186	16.8186	16.8186	16.8186	16.8186	16.8186	16.8186	16.8186	16.8186	16.8186	16.8186	16.8186	16.8186	16.8186	16.8186	16.8186	16.8186	16.8186	16.8186	16.8186	16.8186	16.8186	16.8186	16.8186	16.8186	16.8186	16.8186	16.8186	16.8186	16.8186	16.8186
17.136	17.136	17.136	17.136	17.136	17.136	17.136	17.136	17.136	17.136	17.136	17.136	17.136	17.136	17.136	17.136	17.136	17.136	17.136	17.136	17.136	17.136	17.136	17.136	17.136	17.136	17.136	17.136	17.136	17.136	17.136	17.136	17.136	17.136	17.136	17.136	17.136	17.136	17.136	17.136	17.136	17.136	17.136	17.136	17.136	17.136	17.136	17.136	17.136	17.136
17.4533	17.4533	17.4533	17.4533	17.4533	17.4533	17.4533	17.4533	17.4533	17.4533	17.4533	17.4533	17.4533	17.4533	17.4533	17.4533	17.4533	17.4533	17.4533	17.4533	17.4533	17.4533	17.4533	17.4533	17.4533	17.4533	17.4533	17.4533	17.4533	17.4533	17.4533	17.4533	17.4533	17.4533	17.4533	17.4533	17.4533	17.4533	17.4533	17.4533	17.4533	17.4533	17.4533	17.4533	17.4533	17.4533	17.4533	17.4533	17.4533	17.4533
17.7706	17.7706	17.7706	17.7706	17.7706	17.7706	17.7706	17.7706	17.7706	17.7706	17.7706	17.7706	17.7706	17.7706	17.7706	17.7706	17.7706	17.7706	17.7706	17.7706	17.7706	17.7706	17.7706	17.7706	17.7706	17.7706	17.7706	17.7706	17.7706	17.7706	17.7706	17.7706	17.7706	17.7706	17.7706	17.7706	17.7706	17.7706	17.7706	17.7706	17.7706	17.7706	17.7706	17.7706	17.7706	17.7706	17.7706	17.7706	17.7706	17.7706
18.088	18.088	18.088	18.088	18.088	18.088	18.088	18.088	18.088	18.088	18.088	18.088	18.088	18.088	18.088	18.088	18.088	18.088	18.088	18.088	18.088	18.088	18.088	18.088	18.088	18.088	18.088	18.088	18.088	18.088	18.088	18.088	18.088	18.088	18.088	18.088	18.088	18.088	18.088	18.088	18.088	18.088	18.088	18.088	18.088	18.088	18.088	18.088	18.088	18.088
18.4053	18.4053	18.4053	18.4053	18.4053	18.4053	18.4053	18.4053	18.4053	18.4053	18.4053	18.4053	18.4053	18.4053	18.4053	18.4053	18.4053	18.4053	18.4053	18.4053	18.4053	18.4053	18.4053	18.4053	18.4053	18.4053	18.4053	18.4053	18.4053	18.4053	18.4053	18.4053	18.4053	18.4053	18.4053	18.4053	18.4053	18.4053	18.4053	18.4053	18.4053	18.4053	18.4053	18.4053	18.4053	18.4053	18.4053	18.4053	18.4053	18.4053
18.7226	18.7226	18.7226	18.7226	18.7226	18.7226	18.7226	18.7226	18.7226	18.7226	18.7226	18.7226	18.7226	18.7226	18.7226	18.7226	18.7226	18.7226	18.7226	18.7226	18.7226	18.7226	18.7226	18.7226	18.7226	18.7226	18.7226	18.7226	18.7226	18.7226	18.7226	18.7226	18.7226	18.7226	18.7226	18.7226	18.7226	18.7226	18.7226	18.7226	18.7226	18.7226	18.7226	18.7226	18.7226	18.7226	18.7226	18.7226	18.7226	18.7226
19.04	19.04	19.04	19.04	19.04	19.04	19.04	19.04	19.04	19.04	19.04	19.04	19.04	19.04	19.04	19.04	19.04	19.04	19.04	19.04	19.04	19.04	19.04	19.04	19.04	19.04	19.04	19.04	19.04	19.04	19.04	19.04	19.04	19.04	19.04	19.04	19.04	19.04	19.04	19.04	19.04	19.04	19.04	19.04	19.04	19.04	19.04	19.04	19.04	19.04
19.3573	19.3573	19.3573	19.3573	19.3573	19.3573	19.3573	19.3573	19.3573	19.3573	19.3573	19.3573	19.3573	19.3573	19.3573	19.3573	19.3573	19.3573	19.3573	19.3573	19.3573	19.3573	19.3573	19.3573	19.3573	19.3573	19.3573	19.3573	19.3573	19.3573	19.3573	19.3573	19.3573	19.3573	19.3573	19.3573	19.3573	19.3573	19.3573	19.3573	19.3573	19.3573	19.3573	19.3573	19.3573	19.3573	19.3573	19.3573	19.3573	19.3573
19.6746	19.6746	19.6746	19.6746	19.6746	19.6746	19.6746	19.6746	19.6746	19.6746	19.6746	19.6746	19.6746	19.6746	19.6746	19.6746	19.6746	19.6746	19.6746	19.6746	19.6746	19.6746	19.6746	19.6746	19.6746	19.6746	19.6746	19.6746	19.6746	19.6746	19.6746	19.6746	19.6746	19.6746	19.6746	19.6746	19.6746	19.6746	19.6746	19.6746	19.6746	19.6746	19.6746	19.6746	19.6746	19.6746	19.6746	19.6746	19.6746	19.6746
19.992	19.992	19.992	19.992	19.992	19.992	19.992	19.992	19.992	19.992	19.992	19.992	19.992	19.992	19.992	19.992	19.992	19.992	19.992	19.992	19.992	19.992	19.992	19.992	19.992	19.992	19.992	19.992	19.992	19.992	19.992	19.992	19.992	19.992	19.992	19.992	19.992	19.992	19.992	19.992	19.992	19.992	19.992	19.992	19.992	19.992	19.992	19.992	19.992	19.992
20.3093	20.3093	20.3093	20.3093	20.3093	20.3093	20.3093	20.3093	20.3093	20.3093	20.3093	20.3093	20.3093	20.3093	20.3093	20.3093	20.3093	20.3093	20.3093	20.3093	20.3093	20.3093	20.3093	20.3093	20.3093	20.3093	20.3093	20.3093	20.3093	20.3093	20.3093	20.3093	20.3093	20.3093	20.3093	20.3093	20.3093	20.3093	20.3093	20.3093	20.3093	20.3093	20.3093	20.3093	20.3093	20.3093	20.3093	20.3093	20.3093	20.3093
20.6266	20.6266	20.6266	20.6266	20.6266	20.6266	20.6266	20.6266	20.6266	20.6266	20.6266	20.6266	20.6266	20.6266	20.6266	20.6266	20.6266	20.6266	20.6266	20.6266	20.6266	20.6266	20.6266	20.6266	20.6266	20.6266	20.6266	20.6266	20.6266	20.6266	20.6266	20.6266	20.6266	20.6266	20.6266	20.6266	20.6266	20.6266	20.6266	20.6266	20.6266	20.6266	20.6266	20.6266	20.6266	20.6266	20.6266	20.6266	20.6266	20.6266
20.944	20.944	20.944	20.944	20.944	20.944	20.944	20.944	20.944	20.944	20.944	20.944	20.944	20.944	20.944	20.944	20.944	20.944	20.944	20.944	20.944	20.944	20.944	20.944	20.944	20.944	20.944	20.944	20.944	20.944	20.944	20.944	20.944	20.944	20.944	20.944	20.944	20.944	20.944	20.944	20.944	20.944	20.944	20.944	20.944	20.944	20.944	20.944	20.944	20.944
21.2613	21.2613	21.2613	21.2613	21.2613	21.2613	21.2613	21.2613	21.2613	21.2613	21.2613	21.2613	21.2613	21.2613	21.2613	21.2613	21.2613	21.2613	21.2613	21.2613	21.2613	21.2613	21.2613	21.2613	21.2613	21.2613	21.2613	21.2613	21.2613	21.2613	21.2613	21.2613	21.2613	21.2613	21.2613	21.2613	21.2613	21.2613	21.2613	21.2613	21.2613	21.2613	21.2613	21.2613	21.2613	21.2613	21.2613	21.2613	21.2613	21.2613
21.5786	21.5786	21.5786	21.5786	21.5786	21.5786	21.5786	21.5786	21.5786	21.5786	21.5786	21.5786	21.5786	21.5786	21.5786	21.5786	21.5786	21.5786	21.5786	21.5786	21.5786	21.5786	21.5786	21.5786	21.5786	21.5786	21.5786	21.5786	21.5786	21.5786	21.5786	21.5786	21.5786	21.5786	21.5786	21.5786	21.5786	21.5786	21.5786	21.5786	21.5786	21.5786	21.5786	21.5786	21.5786	21.5786	21.5786	21.5786	21.5786	21.5786
21.8959	21.8959	21.8959	21.8959	21.8959	21.8959	21.8959	21.8959	21.8959	21.8959	21.8959	21.8959	21.8959	21.8959	21.8959	21.8959	21.8959	21.8959	21.8959	21.8959	21.8959	21.8959	21.8959	21.8959	21.8959	21.8959	21.8959	21.8959	21.8959	21.8959	21.8959	21.8959	21.8959	21.8959	21.8959	21.8959	21.8959	21.8959	21.8959	21.8959	21.8959	21.8959	21.8959	21.8959	21.8959	21.8959	21.8959	21.8959	21.8959	21.8959
22.2133	22.2133	22.2133	22.2133	22.2133	22.2133	22.2133	22.2133	22.2133	22.2133	22.2133	22.2133	22.2133	22.2133	22.2133	22.2133	22.2133	22.2133	22.2133	22.2133	22.2133	22.2133	22.2133	22.2133	22.2133	22.2133	22.2133	22.2133	22.2133	22.2133	22.2133	22.2133	22.2133	22.2133	22.2133	22.2133	22.2133	22.2133	22.2133	22.2133	22.2133	22.2133	22.2133	22.2133	22.2133	22.2133	22.2133	22.2133	22.2133	22.2133
22.5306	22.5306	22.5306	22.5306	22.5306	22.5306	22.5306	22.5306	22.5306	22.5306	22.5306	22.5306	22.5306	22.5306	22.5306	22.5306	22.5306	22.5306	22.5306	22.5306	22.5306	22.5306	22.5306	22.5306	22.5306	22.5306	22.5306	22.5306	22.5306	22.5306	22.5306	22.5306	22.5306	22.5306	22.5306	22.5306	22.5306	22.5306	22.5306	22.5306	22.5306	22.5306	22.5306	22.5306	22.5306	22.5306	22.5306	22.5306	22.5306	22.5306
22.8479	22.8479	22.8479	22.8479	22.8479	22.8479	22.8479	22.8479	22.8479	22.8479	22.8479	22.8479	22.8479	22.8479	22.8479	22.8479	22.8479	22.8479	22.8479	22.8479	22.8479	22.8479	22.8479	22.8479	22.8479	22.8479	22.8479	22.8479	22.8479	22.8479	22.8479	22.8479	22.8479	22.8479	22.8479	22.8479	22.8479	22.8479	22.8479	22.8479	22.8479	22.8479	22.8479	22.8479	22.8479	22.8479	22.8479	22.8479	22.8479	22.8479
23.1653	23.1653	23.1653	23.1653	23.1653	23.1653	23.1653	23.1653	23.1653	23.1653	23.1653	23.1653	23.1653	23.1653	23.1653	23.1653	23.1653	23.1653	23.1653	23.1653	23.1653	23.1653	23.1653	23.1653	23.1653	23.1653	23.1653	23.1653	23.1653	23.1653	23.1653	23.1653	23.1653	23.1653	23.1653	23.1653	23.1653	23.1653	23.1653	23.1653	23.1653	23.1653	23.1653	23.1653	23.1653	23.1653	23.1653	23.1653	23.1653	23.1653
23.4826	23.4826	23.4826	23.4826	23.4826	23.4826	23.4826	23.4826	23.4826	23.4826	23.4826	23.4826	23.4826	23.4826	23.4826	23.4826	23.4826	23.4826	23.4826	23.4826	23.4826	23.4826	23.4826	23.4826	23.4826	23.4826	23.4826	23.4826	23.4826	23.4826	23.4826	23.4826	23.4826	23.4826	23.4826	23.4826	23.4826	23.4826	23.4826	23.4826	23.4826	23.4826	23.4826	23.4826	23.4826	23.4826	23.4826	23.4826	23.4826	23.4826
23.7999	23.7999	23.7999	23.7999	23.7999	23.7999	23.7999	23.7999	23.7999	23.7999	23.7999	23.7999	23.7999	23.7999	23.7999	23.7999	23.7999	23.7999	23.7999	23.7999	23.7999	23.7999	23.7999	23.7999	23.7999	23.7999	23.7999	23.7999	23.7999	23.7999	23.7999	23.7999	23.7999	23.7999	23.7999	23.7999	23.7999	23.7999	23.7999	23.7999	23.7999	23.7999	23.7999	23.7999	23.7999	23.7999	23.7999	23.7999	23.7999	23.7999
24.1173	24.1173	24.1173	24.1173	24.1173	24.1173	24.1173	24.1173	24.1173	24.1173	24.1173	24.1173	24.1173	24.1173	24.1173	24.1173	24.1173	24.1173	24.1173	24.1173	24.1173	24.1173	24.1173	24.1173	24.1173	24.1173	24.1173	24.1173	24.1173	24.1173	24.1173	24.1173	24.1173	24.1173	24.1173	24.1173	24.1173	24.1173	24.1173	24.1173	24.1173	24.1173	24.1173	24.1173	24.1173	24.1173	24.1173	24.1173	24.1173	24.1173
24.4346	24.4346	24.4346	24.4346	24.4346	24.4346	24.4346	24.4346	24.4346	24.4346	24.4346	24.4346	24.4346	24.4346	24.4346	24.4346	24.4346	24.4346	24.4346	24.4346	24.4346	24.4346	24.4346	24.4346	24.4346	24.4346	24.4346	24.4346	24.4346	24.4346	24.4346	24.4346	24.4346	24.4346	24.4346	24.4346	24.4346	24.4346	24.4346	24.4346	24.4346	24.4346	24.4346	24.4346	24.4346	24.4346	24.4346	24.4346	24.4346	24.4346
24.7519	24.7519	24.7519	24.7519	24.7519	24.7519	24.7519	24.7519	24.7519	24.7519	24.7519	24.7519	24.7519	24.7519	24.7519	24.7519	24.7519	24.7519	24.7519	24.7519	24.7519	24.7519	24.7519	24.7519	24.7519	24.7519	24.7519	24.7519	24.7519	24.7519	24.7519	24.7519	24.7519	24.7519	24.7519	24.7519	24.7519	24.7519	24.7519	24.7519	24.7519	24.7519	24.7519	24.7519	24.7519	24.7519	24.7519	24.7519	24.7519	24.7519
25.0693	25.0693	25.0693	25.0693	25.0693	25.0693	25.0693	25.0693	25.0693	25.0693	25.0693	25.0693	25.0693	25.0693	25.0693	25.0693	25.0693	25.0693	25.0693	25.0693	25.0693	25.0693	25.0693	25.0693	25.0693	25.0693	25.0693	25.0693	25.0693	25.0693	25.0693	25.0693	25.0693	25.0693	25.0693	25.0693	25.0693	25.0693	25.0693	25.0693	25.0693	25.0693	25.0693	25.0693	25.0693	25.0693	25.0693	25.0693	25.0693	25.0693
25.3866	25.3866	25.3866	25.3866	25.3866	25.3866	25.3866	25.3866	25.3866	25.3866	25.3866	25.3866	25.3866	25.3866	25.3866	25.3866	25.3866	25.3866	25.3866	25.3866	25.3866	25.3866	25.3866	25.3866	25.3866	25.3866	25.3866	25.3866	25.3866	25.3866	25.3866	25.3866	25.3866	25.3866	25.3866	25.3866	25.3866	25.3866	25.3866	25.3866	25.3866	25.3866	25.3866	25.3866	25.3866	25.3866	25.3866	25.3866	25.3866	25.3866
25.7039	25.7039	25.7039	25.7039	25.7039	25.7039	25.7039	25.7039	25.7039	25.7039	25.7039	25.7039	25.7039	25.7039	25.7039	25.7039	25.7039	25.7039	25.7039	25.7039	25.7039	25.7039	25.7039	25.7039	25.7039	25.7039	25.7039	25.7039	25.7039	25.7039	25.7039	25.7039	25.7039	25.7039	25.7039	25.7039	25.7039	25.7039	25.7039	25.7039	25.7039	25.7039	25.7039	25.7039	25.7039	25.7039	25.7039	25.7039	25.7039	25.7039
26.0213	26.0213	26.0213	26.0213	26.0213	26.0213	26.0213	26.0213	26.0213	26.0213	26.0213	26.0213	26.0213	26.0213	26.0213	26.0213	26.0213	26.0213	26.0213	26.0213	26.0213	26.0213	26.0213	26.0213	26.0213	26.0213	26.0213	26.0213	26.0213	26.0213	26.0213	26.0213	26.0213	26.0213	26.0213	26.0213	26.0213	26.0213	26.0213	26.0213	26.0213	26.0213	26.0213	26.0213	26.0213	26.0213	26.0213	26.0213	26.0213	26.0213
26.3386	26.3386	26.3386	26.3386	26.3386	26.3386	26.3386	26.3386	26.3386	26.3386	26.3386	26.3386	26.3386	26.3386	26.3386	26.3386	26.3386	26.3386	26.3386	26.3386	26.3386	26.3386	26.3386	26.3386	26.3386	26.3386	26.3386	26.3386	26.3386	26.3386	26.3386	26.3386	26.3386	26.3386	26.3386	26.3386	26.3386	26.3386	26.3386	26.3386	26.3386	26.3386	26.3386	26.3386	26.3386	26.3386	26.3386	26.3386	26.3386	26.3386
26.6559	26.6559	26.6559	26.6559	26.6559	26.6559	26.6559	26.6559	26.6559	26.6559	26.6559	26.6559	26.6559	26.6559	26.6559	26.6559	26.6559	26.6559	26.6559	26.6559	26.6559	26.6559	26.6559	26.6559	26.6559	26.6559	26.6559	26.6559	26.6559	26.6559	26.6559	26.6559	26.6559	26.6559	26.6559	26.6559	26.6559	26.6559	26.6559	26.6559	26.6559	26.6559	26.6559	26.6559	26.6559	26.6559	26.6559	26.6559	26.6559	26.6559
26.9733	26.9733	26.9733	26.9733	26.9733	26.9733	26.9733	26.9733	26.9733	26.9733	26.9733	26.9733	26.9733	26.9733	26.9733	26.9733	26.9733	26.9733	26.9733	26.9733	26.9733	26.9733	26.9733	26.9733	26.9733	26.9733	26.9733	26.9733	26.9733	26.9733	26.9733	26.9733	26.9733	26.9733	26.9733	26.9733	26.9733	26.9733	26.9733	26.9733	26.9733	26.9733	26.9733	26.9733	26.9733	26.9733	26.9733	26.9733	26.9733	26.9733
27.2906	27.2906	27.2906	27.2906	27.2906	27.2906	27.2906	27.2906	27.2906	27.2906	27.2906	27.2906	27.2906	27.2906	27.2906	27.2906	27.2906	27.2906	27.2906	27.2906	27.2906	27.2906	27.2906	27.2906	27.2906	27.2906	27.2906	27.2906	27.2906	27.2906	27.2906	27.2906	27.2906	27.2906	27.2906	27.2906	27.2906	27.2906	27.2906	27.2906	27.2906	27.2906	27.2906	27.2906	27.2906	27.2906	27.2906	27.2906	27.2906	27.2906
27.6079	27.6079	27.6079	27.6079	27.6079	27.6079	27.6079	27.6079	27.6079	27.6079	27.6079	27.6079	27.6079	27.6079	27.6079	27.6079	27.6079	27.6079	27.6079	27.6079	27.6079	27.6079	27.6079	27.6079	27.6079	27.6079	27.6079	27.6079	27.6079	27.6079	27.6079	27.6079	27.6079	27.6079	27.6079	27.6079	27.6079	27.6079	27.6079	27.6079	27.6079	27.6079	27.6079	27.6079	27.6079	27.6079	27.6079	27.6079	27.6079	27.6079
27.9253	27.9253	27.9253	27.9253	27.9253	27.9253	27.9253	27.9253	27.9253	27.9253	27.9253	27.9253	27.9253	27.9253	27.9253	27.9253	27.9253	27.9253	27.9253	27.9253	27.9253	27.9253	27.9253	27.9253	27.9253	27.9253	27.9253	27.9253	27.9253	27.9253	27.9253	27.9253	27.9253	27.9253	27.9253	27.9253	27.9253	27.9253	27.9253	27.9253	27.9253	27.9253	27.9253	27.9253	27.9253	27.9253	27.9253	27.9253	27.9253	27.9253
28.2426	28.2426	28.2426	28.2426	28.2426	28.2426	28.2426	28.2426	28.2426	28.2426	28.2426	28.2426	28.2426	28.2426	28.2426	28.2426	28.2426	28.2426	28.2426	28.2426	28.2426	28.2426	28.2426	28.2426	28.2426	28.2426	28.2426	28.2426	28.2426	28.2426	28.2426	28.2426	28.2426	28.2426	28.2426	28.2426	28.2426	28.2426	28.2426	28.2426	28.2426	28.2426	28.2426	28.2426	28.2426	28.2426	28.2426	28.2426	28.2426	28.2426
28.5599	28.5599	28.5599	28.5599	28.5599	28.5599	28.5599	28.5599	28.5599	28.5599	28.5599	28.5599	28.5599	28.5599	28.5599	28.5599	28.5599	28.5599	28.5599	28.5599	28.5599	28.5599	28.5599	28.5599	28.5599	28.5599	28.5599	28.5599	28.5599	28.5599	28.5599	28.5599	28.5599	28.5599	28.5599	28.5599	28.5599	28.5599	28.5599	28.5599	28.5599	28.5599	28.5599	28.5599	28.5599	28.5599	28.5599	28.5599	28.5599	28.5599
28.8773	28.8773	28.8773	28.8773	28.8773	28.8773	28.8773	28.8773	28.8773	28.8773	28.8773	28.8773	28.8773	28.8773	28.8773	28.8773	28.8773	28.8773	28.8773	28.8773	28.8773	28.8773	28.8773	28.8773	28.8773	28.8773	28.8773	28.8773	28.8773	28.8773	28.8773	28.8773	28.8773	28.8773	28.8773	28.8773	28.8773	28.8773	28.8773	28.8773	28.8773	28.8773	28.8773	28.8773	28.8773	28.8773	28.8773	28.8773	28.8773	28.8773
29.1946	29.1946	29.1946	29.1946	29.1946	29.1946	29.1946	29.1946	29.1946	29.1946	29.1946	29.1946	29.1946	29.1946	29.1946	29.1946	29.1946	29.1946	29.1946	29.1946	29.1946	29.1946	29.1946	29.1946	29.1946	29.1946	29.1946	29.1946	29.1946	29.1946	29.1946	29.1946	29.1946	29.1946	29.1946	29.1946	29.1946	29.1946	29.1946	29.1946	29.1946	29.1946	29.1946	29.1946	29.1946	29.1946	29.1946	29.1946	29.1946	29.1946
29.5119	29.5119	29.5119	29.5119	29.5119	29.5119	29.5119	29.5119	29.5119	29.5119	29.5119	29.5119	29.5119	29.5119	29.5119	29.5119	29.5119	29.5119	29.5119	29.5119	29.5119	29.5119	29.5119	29.5119	29.5119	29.5119	29.5119	29.5119	29.5119	29.5119	29.5119	29.5119	29.5119	29.5119	29.5119	29.5119	29.5119	29.5119	29.5119	29.5119	29.5119	29.5119	29.5119	29.5119	29.5119	29.5119	29.5119	29.5119	29.5119	29.5119
29.8293	29.8293	29.8293	29.8293	29.8293	29.8293	29.8293	29.8293	29.8293	29.8293	29.8293	29.8293	29.8293	29.8293	29.8293	29.8293	29.8293	29.8293	29.8293	29.8293	29.8293	29.8293	29.8293	29.8293	29.8293	29.8293	29.8293	29.8293	29.8293	29.8293	29.8293	29.8293	29.8293	29.8293	29.8293	29.8293	29.8293	29.8293	29.8293	29.8293	29.8293	29.8293	29.8293	29.8293	29.8293	29.8293	29.8293	29.8293	29.8293	29.8293
30.1466	30.1466	30.1466	30.1466	30.1466	30.1466	30.1466	30.1466	30.1466	30.1466	30.1466	30.1466	30.1466	30.1466	30.1466	30.1466	30.1466	30.1466	30.1466	30.1466	30.1466	30.1466	30.1466	30.1466	30.1466	30.1466	30.1466	30.1466	30.1466	30.1466	30.1466	30.1466	30.1466	30.1466	30.1466	30.1466	30.1466	30.1466	30.1466	30.1466	30.1466	30.1466	30.1466	30.1466	30.1466	30.1466	30.1466	30.1466	30.1466	30.1466
30.4639	30.4639	30.4639	30.4639	30.4639	30.4639	30.4639	30.4639	30.4639	30.4639	30.4639	30.4639	30.4639	30.4639	30.4639	30.4639	30.4639	30.4639	30.4639	30.4639	30.4639	30.4639	30.4639	30.4639	30.4639	30.4639	30.4639	30.4639	30.4639	30.4639	30.4639	30.4639	30.4639	30.4639	30.4639	30.4639	30.4639	30.4639	30.4639	30.4639	30.4639	30.4639	30.4639	30.4639	30.4639	30.4639	30.4639	30.4639	30.4639	30.4639
30.7813	30.7813	30.7813	30.7813	30.7813	30.7813	30.7813	30.7813	30.7813	30.7813	30.7813	30.7813	30.7813	30.7813	30.7813	30.7813	30.7813	30.7813	30.7813	30.7813	30.7813	30.7813	30.7813	30.7813	30.7813	30.7813	30.7813	30.7813	30.7813	30.7813	30.7813	30.7813	30.7813	30.7813	30.7813	30.7813	30.7813	30.7813	30.7813	30.7813	30.7813	30.7813	30.7813	30.7813	30.7813	30.7813	30.7813	30.7813	30.7813	30.7813
31.0986	31.0986	31.0986	31.0986	31.0986	31.0986	31.0986	31.0986	31.0986	31.0986	31.0986	31.0986	31.0986	31.0986	31.0986	31.0986	31.0986	31.0986	31.0986	31.0986	31.0986	31.0986	31.0986	31.0986	31.0986	31.0986	31.0986	31.0986	31.0986	31.0986	31.0986	31.0986	31.0986	31.0986	31.0986	31.0986	31.0986	31.0986	31.0986	31.0986	31.0986	31.0986	31.0986	31.0986	31.0986	31.0986	31.0986	31.0986	31.0986	31.0986
31.4159	31.4159	31.4159	31.4159	31.4159	31.4159	31.4159	31.4159	31.4159	31.4159	31.4159	31.4159	31.4159	31.4159	31.4159	31.4159	31.4159	31.4159	31.4159	31.4159	31.4159	31.4159	31.4159	31.4159	31.4159	31.4159	31.4159	31.4159	31.4159	31.4159	31.4159	31.4159	31.4159	31.4159	31.4159	31.4159	31.4159	31.4159	31.4159	31.4159	31.4159	31.4159	31.4159	31.4159	31.4159	31.4159	31.4159	31.4159	31.4159	31.4159
31.7333	31.7333	31.7333	31.7333	31.7333	31.7333	31.7333	31.7333	31.7333	31.7333	31.7333	31.7333	31.7333	31.7333	31.7333	31.7333	31.7333	31.7333	31.7333	31.7333	31.7333	31.7333	31.7333	31.7333	31.7333	31.7333	31.7333	31.7333	31.7333	31.7333	31.7333	31.7333	31.7333	31.7333	31.7333	31.7333	31.7333	31.7333	31.7333	31.7333	31.7333	31.7333	31.7333	31.7333	31.7333	31.7333	31.7333	31.7333	31.7333	31.7333
Wave vector ky (we choose a range larger than the first Brillouin Zone)
-31.7333	-31.4159	-31.0986	-30.7813	-30.4639	-30.1466	-29.8293	-29.5119	-29.1946	-28.8773	-28.5599	-28.2426	-27.9253	-27.6079	-27.2906	-26.9733	-26.6559	-26.3386	-26.0213	-25.7039	-25.3866	-25.0693	-24.7519	-24.4346	-24.1173	-23.7999	-23.4826	-23.1653	-22.8479	-22.5306	-22.2133	-21.8959	-21.5786	-21.2613	-20.944	-20.6266	-20.3093	-19.992	-19.6746	-19.3573	-19.04	-18.7226	-18.4053	-18.088	-17.7706	-17.4533	-17.136	-16.8186	-16.5013	-16.184
-31.7333	-31.4159	-31.0986	-30.7813	-30.4639	-30.1466	-29.8293	-29.5119	-29.1946	-28.8773	-28.5599	-28.2426	-27.9253	-27.6079	-27.2906	-26.9733	-26.6559	-26.3386	-26.0213	-25.7039	-25.3866	-25.0693	-24.7519	-24.4346	-24.1173	-23.7999	-23.4826	-23.1653	-22.8479	-22.5306	-22.2133	-21.8959	-21.5786	-21.2613	-20.944	-20.6266	-20.3093	-19.992	-19.6746	-19.3573	-19.04	-18.7226	-18.4053	-18.088	-17.7706	-17.4533	-17.136	-16.8186	-16.5013	-16.184
-31.7333	-31.4159	-31.0986	-30.7813	-30.4639	-30.1466	-29.8293	-29.5119	-29.1946	-28.8773	-28.5599	-28.2426	-27.9253	-27.6079	-27.2906	-26.9733	-26.6559	-26.3386	-26.0213	-25.7039	-25.3866	-25.0693	-24.7519	-24.4346	-24.1173	-23.7999	-23.4826	-23.1653	-22.8479	-22.5306	-22.2133	-21.8959	-21.5786	-21.2613	-20.944	-20.6266	-20.3093	-19.992	-19.6746	-19.3573	-19.04	-18.7226	-18.4053	-18.088	-17.7706	-17.4533	-17.136	-16.8186	-16.5013	-16.184
-31.7333	-31.4159	-31.0986	-30.7813	-30.4639	-30.1466	-29.8293	-29.5119	-29.1946	-28.8773	-28.5599	-28.2426	-27.9253	-27.6079	-27.2906	-26.9733	-26.6559	-26.3386	-26.0213	-25.7039	-25.3866	-25.0693	-24.7519	-24.4346	-24.1173	-23.7999	-23.4826	-23.1653	-22.8479	-22.5306	-22.2133	-21.8959	-21.5786	-21.2613	-20.944	-20.6266	-20.3093	-19.992	-19.6746	-19.3573	-19.04	-18.7226	-18.4053	-18.088	-17.7706	-17.4533	-17.136	-16.8186	-16.5013	-16.184
-31.7333	-31.4159	-31.0986	-30.7813	-30.4639	-30.1466	-29.8293	-29.5119	-29.1946	-28.8773	-28.5599	-28.2426	-27.9253	-27.6079	-27.2906	-26.9733	-26.6559	-26.3386	-26.0213	-25.7039	-25.3866	-25.0693	-24.7519	-24.4346	-24.1173	-23.7999	-23.4826	-23.1653	-22.8479	-22.5306	-22.2133	-21.8959	-21.5786	-21.2613	-20.944	-20.6266	-20.3093	-19.992	-19.6746	-19.3573	-19.04	-18.7226	-18.4053	-18.088	-17.7706	-17.4533	-17.136	-16.8186	-16.5013	-16.184
-31.7333	-31.4159	-31.0986	-30.7813	-30.4639	-30.1466	-29.8293	-29.5119	-29.1946	-28.8773	-28.5599	-28.2426	-27.9253	-27.6079	-27.2906	-26.9733	-26.6559	-26.3386	-26.0213	-25.7039	-25.3866	-25.0693	-24.7519	-24.4346	-24.1173	-23.7999	-23.4826	-23.1653	-22.8479	-22.5306	-22.2133	-21.8959	-21.5786	-21.2613	-20.944	-20.6266	-20.3093	-19.992	-19.6746	-19.3573	-19.04	-18.7226	-18.4053	-18.088	-17.7706	-17.4533	-17.136	-16.8186	-16.5013	-16.184
-31.7333	-31.4159	-31.0986	-30.7813	-30.4639	-30.1466	-29.8293	-29.5119	-29.1946	-28.8773	-28.5599	-28.2426	-27.9253	-27.6079	-27.2906	-26.9733	-26.6559	-26.3386	-26.0213	-25.7039	-25.3866	-25.0693	-24.7519	-24.4346	-24.1173	-23.7999	-23.4826	-23.1653	-22.8479	-22.5306	-22.2133	-21.8959	-21.5786	-21.2613	-20.944	-20.6266	-20.3093	-19.992	-19.6746	-19.3573	-19.04	-18.7226	-18.4053	-18.088	-17.7706	-17.4533	-17.136	-16.8186	-16.5013	-16.184
-31.7333	-31.4159	-31.0986	-30.7813	-30.4639	-30.1466	-29.8293	-29.5119	-29.1946	-28.8773	-28.5599	-28.2426	-27.9253	-27.6079	-27.2906	-26.9733	-26.6559	-26.3386	-26.0213	-25.7039	-25.3866	-25.0693	-24.7519	-24.4346	-24.1173	-23.7999	-23.4826	-23.1653	-22.8479	-22.5306	-22.2133	-21.8959	-21.5786	-21.2613	-20.944	-20.6266	-20.3093	-19.992	-19.6746	-19.3573	-19.04	-18.7226	-18.4053	-18.088	-17.7706	-17.4533	-17.136	-16.8186	-16.5013	-16.184
-31.7333	-31.4159	-31.0986	-30.7813	-30.4639	-30.1466	-29.8293	-29.5119	-29.1946	-28.8773	-28.5599	-28.2426	-27.9253	-27.6079	-27.2906	-26.9733	-26.6559	-26.3386	-26.0213	-25.7039	-25.3866	-25.0693	-24.7519	-24.4346	-24.1173	-23.7999	-23.4826	-23.1653	-22.8479	-22.5306	-22.2133	-21.8959	-21.5786	-21.2613	-20.944	-20.6266	-20.3093	-19.992	-19.6746	-19.3573	-19.04	-18.7226	-18.4053	-18.088	-17.7706	-17.4533	-17.136	-16.8186	-16.5013	-16.184
-31.7333	-31.4159	-31.0986	-30.7813	-30.4639	-30.1466	-29.8293	-29.5119	-29.1946	-28.8773	-28.5599	-28.2426	-27.9253	-27.6079	-27.2906	-26.9733	-26.6559	-26.3386	-26.0213	-25.7039	-25.3866	-25.0693	-24.7519	-24.4346	-24.1173	-23.7999	-23.4826	-23.1653	-22.8479	-22.5306	-22.2133	-21.8959	-21.5786	-21.2613	-20.944	-20.6266	-20.3093	-19.992	-19.6746	-19.3573	-19.04	-18.7226	-18.4053	-18.088	-17.7706	-17.4533	-17.136	-16.8186	-16.5013	-16.184
-31.7333	-31.4159	-31.0986	-30.7813	-30.4639	-30.1466	-29.8293	-29.5119	-29.1946	-28.8773	-28.5599	-28.2426	-27.9253	-27.6079	-27.2906	-26.9733	-26.6559	-26.3386	-26.0213	-25.7039	-25.3866	-25.0693	-24.7519	-24.4346	-24.1173	-23.7999	-23.4826	-23.1653	-22.8479	-22.5306	-22.2133	-21.8959	-21.5786	-21.2613	-20.944	-20.6266	-20.3093	-19.992	-19.6746	-19.3573	-19.04	-18.7226	-18.4053	-18.088	-17.7706	-17.4533	-17.136	-16.8186	-16.5013	-16.184
-31.7333	-31.4159	-31.0986	-30.7813	-30.4639	-30.1466	-29.8293	-29.5119	-29.1946	-28.8773	-28.5599	-28.2426	-27.9253	-27.6079	-27.2906	-26.9733	-26.6559	-26.3386	-26.0213	-25.7039	-25.3866	-25.0693	-24.7519	-24.4346	-24.1173	-23.7999	-23.4826	-23.1653	-22.8479	-22.5306	-22.2133	-21.8959	-21.5786	-21.2613	-20.944	-20.6266	-20.3093	-19.992	-19.6746	-19.3573	-19.04	-18.7226	-18.4053	-18.088	-17.7706	-17.4533	-17.136	-16.8186	-16.5013	-16.184
-31.7333	-31.4159	-31.0986	-30.7813	-30.4639	-30.1466	-29.8293	-29.5119	-29.1946	-28.8773	-28.5599	-28.2426	-27.9253	-27.6079	-27.2906	-26.9733	-26.6559	-26.3386	-26.0213	-25.7039	-25.3866	-25.0693	-24.7519	-24.4346	-24.1173	-23.7999	-23.4826	-23.1653	-22.8479	-22.5306	-22.2133	-21.8959	-21.5786	-21.2613	-20.944	-20.6266	-20.3093	-19.992	-19.6746	-19.3573	-19.04	-18.7226	-18.4053	-18.088	-17.7706	-17.4533	-17.136	-16.8186	-16.5013	-16.184
-31.7333	-31.4159	-31.0986	-30.7813	-30.4639	-30.1466	-29.8293	-29.5119	-29.1946	-28.8773	-28.5599	-28.2426	-27.9253	-27.6079	-27.2906	-26.9733	-26.6559	-26.3386	-26.0213	-25.7039	-25.3866	-25.0693	-24.7519	-24.4346	-24.1173	-23.7999	-23.4826	-23.1653	-22.8479	-22.5306	-22.2133	-21.8959	-21.5786	-21.2613	-20.944	-20.6266	-20.3093	-19.992	-19.6746	-19.3573	-19.04	-18.7226	-18.4053	-18.088	-17.7706	-17.4533	-17.136	-16.8186	-16.5013	-16.184
-31.7333	-31.4159	-31.0986	-30.7813	-30.4639	-30.1466	-29.8293	-29.5119	-29.1946	-28.8773	-28.5599	-28.2426	-27.9253	-27.6079	-27.2906	-26.9733	-26.6559	-26.3386	-26.0213	-25.7039	-25.3866	-25.0693	-24.7519	-24.4346	-24.1173	-23.7999	-23.4826	-23.1653	-22.8479	-22.5306	-22.2133	-21.8959	-21.5786	-21.2613	-20.944	-20.6266	-20.3093	-19.992	-19.6746	-19.3573	-19.04	-18.7226	-18.4053	-18.088	-17.7706	-17.4533	-17.136	-16.8186	-16.5013	-16.184
-31.7333	-31.4159	-31.0986	-30.7813	-30.4639	-30.1466	-29.8293	-29.5119	-29.1946	-28.8773	-28.5599	-28.2426	-27.9253	-27.6079	-27.2906	-26.9733	-26.6559	-26.3386	-26.0213	-25.7039	-25.3866	-25.0693	-24.7519	-24.4346	-24.1173	-23.7999	-23.4826	-23.1653	-22.8479	-22.5306	-22.2133	-21.8959	-21.5786	-21.2613	-20.944	-20.6266	-20.3093	-19.992	-19.6746	-19.3573	-19.04	-18.7226	-18.4053	-18.088	-17.7706	-17.4533	-17.136	-16.8186	-16.5013	-16.184
-31.7333	-31.4159	-31.0986	-30.7813	-30.4639	-30.1466	-29.8293	-29.5119	-29.1946	-28.8773	-28.5599	-28.2426	-27.9253	-27.6079	-27.2906	-26.9733	-26.6559	-26.3386	-26.0213	-25.7039	-25.3866	-25.0693	-24.7519	-24.4346	-24.1173	-23.7999	-23.4826	-23.1653	-22.8479	-22.5306	-22.2133	-21.8959	-21.5786	-21.2613	-20.944	-20.6266	-20.3093	-19.992	-19.6746	-19.3573	-19.04	-18.7226	-18.4053	-18.088	-17.7706	-17.4533	-17.136	-16.8186	-16.5013	-16.184
-31.7333	-31.4159	-31.0986	-30.7813	-30.4639	-30.1466	-29.8293	-29.5119	-29.1946	-28.8773	-28.5599	-28.2426	-27.9253	-27.6079	-27.2906	-26.9733	-26.6559	-26.3386	-26.0213	-25.7039	-25.3866	-25.0693	-24.7519	-24.4346	-24.1173	-23.7999	-23.4826	-23.1653	-22.8479	-22.5306	-22.2133	-21.8959	-21.5786	-21.2613	-20.944	-20.6266	-20.3093	-19.992	-19.6746	-19.3573	-19.04	-18.7226	-18.4053	-18.088	-17.7706	-17.4533	-17.136	-16.8186	-16.5013	-16.184
-31.7333	-31.4159	-31.0986	-30.7813	-30.4639	-30.1466	-29.8293	-29.5119	-29.1946	-28.8773	-28.5599	-28.2426	-27.9253	-27.6079	-27.2906	-26.9733	-26.6559	-26.3386	-26.0213	-25.7039	-25.3866	-25.0693	-24.7519	-24.4346	-24.1173	-23.7999	-23.4826	-23.1653	-22.8479	-22.5306	-22.2133	-21.8959	-21.5786	-21.2613	-20.944	-20.6266	-20.3093	-19.992	-19.6746	-19.3573	-19.04	-18.7226	-18.4053	-18.088	-17.7706	-17.4533	-17.136	-16.8186	-16.5013	-16.184
-31.7333	-31.4159	-31.0986	-30.7813	-30.4639	-30.1466	-29.8293	-29.5119	-29.1946	-28.8773	-28.5599	-28.2426	-27.9253	-27.6079	-27.2906	-26.9733	-26.6559	-26.3386	-26.0213	-25.7039	-25.3866	-25.0693	-24.7519	-24.4346	-24.1173	-23.7999	-23.4826	-23.1653	-22.8479	-22.5306	-22.2133	-21.8959	-21.5786	-21.2613	-20.944	-20.6266	-20.3093	-19.992	-19.6746	-19.3573	-19.04	-18.7226	-18.4053	-18.088	-17.7706	-17.4533	-17.136	-16.8186	-16.5013	-16.184
-31.7333	-31.4159	-31.0986	-30.7813	-30.4639	-30.1466	-29.8293	-29.5119	-29.1946	-28.8773	-28.5599	-28.2426	-27.9253	-27.6079	-27.2906	-26.9733	-26.6559	-26.3386	-26.0213	-25.7039	-25.3866	-25.0693	-24.7519	-24.4346	-24.1173	-23.7999	-23.4826	-23.1653	-22.8479	-22.5306	-22.2133	-21.8959	-21.5786	-21.2613	-20.944	-20.6266	-20.3093	-19.992	-19.6746	-19.3573	-19.04	-18.7226	-18.4053	-18.088	-17.7706	-17.4533	-17.136	-16.8186	-16.5013	-16.184
-31.7333	-31.4159	-31.0986	-30.7813	-30.4639	-30.1466	-29.8293	-29.5119	-29.1946	-28.8773	-28.5599	-28.2426	-27.9253	-27.6079	-27.2906	-26.9733	-26.6559	-26.3386	-26.0213	-25.7039	-25.3866	-25.0693	-24.7519	-24.4346	-24.1173	-23.7999	-23.4826	-23.1653	-22.8479	-22.5306	-22.2133	-21.8959	-21.5786	-21.2613	-20.944	-20.6266	-20.3093	-19.992	-19.6746	-19.3573	-19.04	-18.7226	-18.4053	-18.088	-17.7706	-17.4533	-17.136	-16.8186	-16.5013	-16.184
-31.7333	-31.4159	-31.0986	-30.7813	-30.4639	-30.1466	-29.8293	-29.5119	-29.1946	-28.8773	-28.5599	-28.2426	-27.9253	-27.6079	-27.2906	-26.9733	-26.6559	-26.3386	-26.0213	-25.7039	-25.3866	-25.0693	-24.7519	-24.4346	-24.1173	-23.7999	-23.4826	-23.1653	-22.8479	-22.5306	-22.2133	-21.8959	-21.5786	-21.2613	-20.944	-20.6266	-20.3093	-19.992	-19.6746	-19.3573	-19.04	-18.7226	-18.4053	-18.088	-17.7706	-17.4533	-17.136	-16.8186	-16.5013	-16.184
-31.7333	-31.4159	-31.0986	-30.7813	-30.4639	-30.1466	-29.8293	-29.5119	-29.1946	-28.8773	-28.5599	-28.2426	-27.9253	-27.6079	-27.2906	-26.9733	-26.6559	-26.3386	-26.0213	-25.7039	-25.3866	-25.0693	-24.7519	-24.4346	-24.1173	-23.7999	-23.4826	-23.1653	-22.8479	-22.5306	-22.2133	-21.8959	-21.5786	-21.2613	-20.944	-20.6266	-20.3093	-19.992	-19.6746	-19.3573	-19.04	-18.7226	-18.4053	-18.088	-17.7706	-17.4533	-17.136	-16.8186	-16.5013	-16.184
-31.7333	-31.4159	-31.0986	-30.7813	-30.4639	-30.1466	-29.8293	-29.5119	-29.1946	-28.8773	-28.5599	-28.2426	-27.9253	-27.6079	-27.2906	-26.9733	-26.6559	-26.3386	-26.0213	-25.7039	-25.3866	-25.0693	-24.7519	-24.4346	-24.1173	-23.7999	-23.4826	-23.1653	-22.8479	-22.5306	-22.2133	-21.8959	-21.5786	-21.2613	-20.944	-20.6266	-20.3093	-19.992	-19.6746	-19.3573	-19.04	-18.7226	-18.4053	-18.088	-17.7706	-17.4533	-17.136	-16.8186	-16.5013	-16.184
-31.7333	-31.4159	-31.0986	-30.7813	-30.4639	-30.1466	-29.8293	-29.5119	-29.1946	-28.8773	-28.5599	-28.2426	-27.9253	-27.6079	-27.2906	-26.9733	-26.6559	-26.3386	-26.0213	-25.7039	-25.3866	-25.0693	-24.7519	-24.4346	-24.1173	-23.7999	-23.4826	-23.1653	-22.8479	-22.5306	-22.2133	-21.8959	-21.5786	-21.2613	-20.944	-20.6266	-20.3093	-19.992	-19.6746	-19.3573	-19.04	-18.7226	-18.4053	-18.088	-17.7706	-17.4533	-17.136	-16.8186	-16.5013	-16.184
-31.7333	-31.4159	-31.0986	-30.7813	-30.4639	-30.1466	-29.8293	-29.5119	-29.1946	-28.8773	-28.5599	-28.2426	-27.9253	-27.6079	-27.2906	-26.9733	-26.6559	-26.3386	-26.0213	-25.7039	-25.3866	-25.0693	-24.7519	-24.4346	-24.1173	-23.7999	-23.4826	-23.1653	-22.8479	-22.5306	-22.2133	-21.8959	-21.5786	-21.2613	-20.944	-20.6266	-20.3093	-19.992	-19.6746	-19.3573	-19.04	-18.7226	-18.4053	-18.088	-17.7706	-17.4533	-17.136	-16.8186	-16.5013	-16.184
-31.7333	-31.4159	-31.0986	-30.7813	-30.4639	-30.1466	-29.8293	-29.5119	-29.1946	-28.8773	-28.5599	-28.2426	-27.9253	-27.6079	-27.2906	-26.9733	-26.6559	-26.3386	-26.0213	-25.7039	-25.3866	-25.0693	-24.7519	-24.4346	-24.1173	-23.7999	-23.4826	-23.1653	-22.8479	-22.5306	-22.2133	-21.8959	-21.5786	-21.2613	-20.944	-20.6266	-20.3093	-19.992	-19.6746	-19.3573	-19.04	-18.7226	-18.4053	-18.088	-17.7706	-17.4533	-17.136	-16.8186	-16.5013	-16.184
-31.7333	-31.4159	-31.0986	-30.7813	-30.4639	-30.1466	-29.8293	-29.5119	-29.1946	-28.8773	-28.5599	-28.2426	-27.9253	-27.6079	-27.2906	-26.9733	-26.6559	-26.3386	-26.0213	-25.7039	-25.3866	-25.0693	-24.7519	-24.4346	-24.1173	-23.7999	-23.4826	-23.1653	-22.8479	-22.5306	-22.2133	-21.8959	-21.5786	-21.2613	-20.944	-20.6266	-20.3093	-19.992	-19.6746	-19.3573	-19.04	-18.7226	-18.4053	-18.088	-17.7706	-17.4533	-17.136	-16.8186	-16.5013	-16.184
-31.7333	-31.4159	-31.0986	-30.7813	-30.4639	-30.1466	-29.8293	-29.5119	-29.1946	-28.8773	-28.5599	-28.2426	-27.9253	-27.6079	-27.2906	-26.9733	-26.6559	-26.3386	-26.0213	-25.7039	-25.3866	-25.0693	-24.7519	-24.4346	-24.1173	-23.7999	-23.4826	-23.1653	-22.8479	-22.5306	-22.2133	-21.8959	-21.5786	-21.2613	-20.944	-20.6266	-20.3093	-19.992	-19.6746	-19.3573	-19.04	-18.7226	-18.4053	-18.088	-17.7706	-17.4533	-17.136	-16.8186	-16.5013	-16.184
-31.7333	-31.4159	-31.0986	-30.7813	-30.4639	-30.1466	-29.8293	-29.5119	-29.1946	-28.8773	-28.5599	-28.2426	-27.9253	-27.6079	-27.2906	-26.9733	-26.6559	-26.3386	-26.0213	-25.7039	-25.3866	-25.0693	-24.7519	-24.4346	-24.1173	-23.7999	-23.4826	-23.1653	-22.8479	-22.5306	-22.2133	-21.8959	-21.5786	-21.2613	-20.944	-20.6266	-20.3093	-19.992	-19.6746	-19.3573	-19.04	-18.7226	-18.4053	-18.088	-17.7706	-17.4533	-17.136	-16.8186	-16.5013	-16.184
-31.7333	-31.4159	-31.0986	-30.7813	-30.4639	-30.1466	-29.8293	-29.5119	-29.1946	-28.8773	-28.5599	-28.2426	-27.9253	-27.6079	-27.2906	-26.9733	-26.6559	-26.3386	-26.0213	-25.7039	-25.3866	-25.0693	-24.7519	-24.4346	-24.1173	-23.7999	-23.4826	-23.1653	-22.8479	-22.5306	-22.2133	-21.8959	-21.5786	-21.2613	-20.944	-20.6266	-20.3093	-19.992	-19.6746	-19.3573	-19.04	-18.7226	-18.4053	-18.088	-17.7706	-17.4533	-17.136	-16.8186	-16.5013	-16.184
-31.7333	-31.4159	-31.0986	-30.7813	-30.4639	-30.1466	-29.8293	-29.5119	-29.1946	-28.8773	-28.5599	-28.2426	-27.9253	-27.6079	-27.2906	-26.9733	-26.6559	-26.3386	-26.0213	-25.7039	-25.3866	-25.0693	-24.7519	-24.4346	-24.1173	-23.7999	-23.4826	-23.1653	-22.8479	-22.5306	-22.2133	-21.8959	-21.5786	-21.2613	-20.944	-20.6266	-20.3093	-19.992	-19.6746	-19.3573	-19.04	-18.7226	-18.4053	-18.088	-17.7706	-17.4533	-17.136	-16.8186	-16.5013	-16.184
-31.7333	-31.4159	-31.0986	-30.7813	-30.4639	-30.1466	-29.8293	-29.5119	-29.1946	-28.8773	-28.5599	-28.2426	-27.9253	-27.6079	-27.2906	-26.9733	-26.6559	-26.3386	-26.0213	-25.7039	-25.3866	-25.0693	-24.7519	-24.4346	-24.1173	-23.7999	-23.4826	-23.1653	-22.8479	-22.5306	-22.2133	-21.8959	-21.5786	-21.2613	-20.944	-20.6266	-20.3093	-19.992	-19.6746	-19.3573	-19.04	-18.7226	-18.4053	-18.088	-17.7706	-17.4533	-17.136	-16.8186	-16.5013	-16.184
-31.7333	-31.4159	-31.0986	-30.7813	-30.4639	-30.1466	-29.8293	-29.5119	-29.1946	-28.8773	-28.5599	-28.2426	-27.9253	-27.6079	-27.2906	-26.9733	-26.6559	-26.3386	-26.0213	-25.7039	-25.3866	-25.0693	-24.7519	-24.4346	-24.1173	-23.7999	-23.4826	-23.1653	-22.8479	-22.5306	-22.2133	-21.8959	-21.5786	-21.2613	-20.944	-20.6266	-20.3093	-19.992	-19.6746	-19.3573	-19.04	-18.7226	-18.4053	-18.088	-17.7706	-17.4533	-17.136	-16.8186	-16.5013	-16.184
-31.7333	-31.4159	-31.0986	-30.7813	-30.4639	-30.1466	-29.8293	-29.5119	-29.1946	-28.8773	-28.5599	-28.2426	-27.9253	-27.6079	-27.2906	-26.9733	-26.6559	-26.3386	-26.0213	-25.7039	-25.3866	-25.0693	-24.7519	-24.4346	-24.1173	-23.7999	-23.4826	-23.1653	-22.8479	-22.5306	-22.2133	-21.8959	-21.5786	-21.2613	-20.944	-20.6266	-20.3093	-19.992	-19.6746	-19.3573	-19.04	-18.7226	-18.4053	-18.088	-17.7706	-17.4533	-17.136	-16.8186	-16.5013	-16.184
-31.7333	-31.4159	-31.0986	-30.7813	-30.4639	-30.1466	-29.8293	-29.5119	-29.1946	-28.8773	-28.5599	-28.2426	-27.9253	-27.6079	-27.2906	-26.9733	-26.6559	-26.3386	-26.0213	-25.7039	-25.3866	-25.0693	-24.7519	-24.4346	-24.1173	-23.7999	-23.4826	-23.1653	-22.8479	-22.5306	-22.2133	-21.8959	-21.5786	-21.2613	-20.944	-20.6266	-20.3093	-19.992	-19.6746	-19.3573	-19.04	-18.7226	-18.4053	-18.088	-17.7706	-17.4533	-17.136	-16.8186	-16.5013	-16.184
-31.7333	-31.4159	-31.0986	-30.7813	-30.4639	-30.1466	-29.8293	-29.5119	-29.1946	-28.8773	-28.5599	-28.2426	-27.9253	-27.6079	-27.2906	-26.9733	-26.6559	-26.3386	-26.0213	-25.7039	-25.3866	-25.0693	-24.7519	-24.4346	-24.1173	-23.7999	-23.4826	-23.1653	-22.8479	-22.5306	-22.2133	-21.8959	-21.5786	-21.2613	-20.944	-20.6266	-20.3093	-19.992	-19.6746	-19.3573	-19.04	-18.7226	-18.4053	-18.088	-17.7706	-17.4533	-17.136	-16.8186	-16.5013	-16.184
-31.7333	-31.4159	-31.0986	-30.7813	-30.4639	-30.1466	-29.8293	-29.5119	-29.1946	-28.8773	-28.5599	-28.2426	-27.9253	-27.6079	-27.2906	-26.9733	-26.6559	-26.3386	-26.0213	-25.7039	-25.3866	-25.0693	-24.7519	-24.4346	-24.1173	-23.7999	-23.4826	-23.1653	-22.8479	-22.5306	-22.2133	-21.8959	-21.5786	-21.2613	-20.944	-20.6266	-20.3093	-19.992	-19.6746	-19.3573	-19.04	-18.7226	-18.4053	-18.088	-17.7706	-17.4533	-17.136	-16.8186	-16.5013	-16.184
-31.7333	-31.4159	-31.0986	-30.7813	-30.4639	-30.1466	-29.8293	-29.5119	-29.1946	-28.8773	-28.5599	-28.2426	-27.9253	-27.6079	-27.2906	-26.9733	-26.6559	-26.3386	-26.0213	-25.7039	-25.3866	-25.0693	-24.7519	-24.4346	-24.1173	-23.7999	-23.4826	-23.1653	-22.8479	-22.5306	-22.2133	-21.8959	-21.5786	-21.2613	-20.944	-20.6266	-20.3093	-19.992	-19.6746	-19.3573	-19.04	-18.7226	-18.4053	-18.088	-17.7706	-17.4533	-17.136	-16.8186	-16.5013	-16.184
-31.7333	-31.4159	-31.0986	-30.7813	-30.4639	-30.1466	-29.8293	-29.5119	-29.1946	-28.8773	-28.5599	-28.2426	-27.9253	-27.6079	-27.2906	-26.9733	-26.6559	-26.3386	-26.0213	-25.7039	-25.3866	-25.0693	-24.7519	-24.4346	-24.1173	-23.7999	-23.4826	-23.1653	-22.8479	-22.5306	-22.2133	-21.8959	-21.5786	-21.2613	-20.944	-20.6266	-20.3093	-19.992	-19.6746	-19.3573	-19.04	-18.7226	-18.4053	-18.088	-17.7706	-17.4533	-17.136	-16.8186	-16.5013	-16.184
-31.7333	-31.4159	-31.0986	-30.7813	-30.4639	-30.1466	-29.8293	-29.5119	-29.1946	-28.8773	-28.5599	-28.2426	-27.9253	-27.6079	-27.2906	-26.9733	-26.6559	-26.3386	-26.0213	-25.7039	-25.3866	-25.0693	-24.7519	-24.4346	-24.1173	-23.7999	-23.4826	-23.1653	-22.8479	-22.5306	-22.2133	-21.8959	-21.5786	-21.2613	-20.944	-20.6266	-20.3093	-19.992	-19.6746	-19.3573	-19.04	-18.7226	-18.4053	-18.088	-17.7706	-17.4533	-17.136	-16.8186	-16.5013	-16.184
-31.7333	-31.4159	-31.0986	-30.7813	-30.4639	-30.1466	-29.8293	-29.5119	-29.1946	-28.8773	-28.5599	-28.2426	-27.9253	-27.6079	-27.2906	-26.9733	-26.6559	-26.3386	-26.0213	-25.7039	-25.3866	-25.0693	-24.7519	-24.4346	-24.1173	-23.7999	-23.4826	-23.1653	-22.8479	-22.5306	-22.2133	-21.8959	-21.5786	-21.2613	-20.944	-20.6266	-20.3093	-19.992	-19.6746	-19.3573	-19.04	-18.7226	-18.4053	-18.088	-17.7706	-17.4533	-17.136	-16.8186	-16.5013	-16.184
-31.7333	-31.4159	-31.0986	-30.7813	-30.4639	-30.1466	-29.8293	-29.5119	-29.1946	-28.8773	-28.5599	-28.2426	-27.9253	-27.6079	-27.2906	-26.9733	-26.6559	-26.3386	-26.0213	-25.7039	-25.3866	-25.0693	-24.7519	-24.4346	-24.1173	-23.7999	-23.4826	-23.1653	-22.8479	-22.5306	-22.2133	-21.8959	-21.5786	-21.2613	-20.944	-20.6266	-20.3093	-19.992	-19.6746	-19.3573	-19.04	-18.7226	-18.4053	-18.088	-17.7706	-17.4533	-17.136	-16.8186	-16.5013	-16.184
-31.7333	-31.4159	-31.0986	-30.7813	-30.4639	-30.1466	-29.8293	-29.5119	-29.1946	-28.8773	-28.5599	-28.2426	-27.9253	-27.6079	-27.2906	-26.9733	-26.6559	-26.3386	-26.0213	-25.7039	-25.3866	-25.0693	-24.7519	-24.4346	-24.1173	-23.7999	-23.4826	-23.1653	-22.8479	-22.5306	-22.2133	-21.8959	-21.5786	-21.2613	-20.944	-20.6266	-20.3093	-19.992	-19.6746	-19.3573	-19.04	-18.7226	-18.4053	-18.088	-17.7706	-17.4533	-17.136	-16.8186	-16.5013	-16.184
-31.7333	-31.4159	-31.0986	-30.7813	-30.4639	-30.1466	-29.8293	-29.5119	-29.1946	-28.8773	-28.5599	-28.2426	-27.9253	-27.6079	-27.2906	-26.9733	-26.6559	-26.3386	-26.0213	-25.7039	-25.3866	-25.0693	-24.7519	-24.4346	-24.1173	-23.7999	-23.4826	-23.1653	-22.8479	-22.5306	-22.2133	-21.8959	-21.5786	-21.2613	-20.944	-20.6266	-20.3093	-19.992	-19.6746	-19.3573	-19.04	-18.7226	-18.4053	-18.088	-17.7706	-17.4533	-17.136	-16.8186	-16.5013	-16.184
-31.7333	-31.4159	-31.0986	-30.7813	-30.4639	-30.1466	-29.8293	-29.5119	-29.1946	-28.8773	-28.5599	-28.2426	-27.9253	-27.6079	-27.2906	-26.9733	-26.6559	-26.3386	-26.0213	-25.7039	-25.3866	-25.0693	-24.7519	-24.4346	-24.1173	-23.7999	-23.4826	-23.1653	-22.8479	-22.5306	-22.2133	-21.8959	-21.5786	-21.2613	-20.944	-20.6266	-20.3093	-19.992	-19.6746	-19.3573	-19.04	-18.7226	-18.4053	-18.088	-17.7706	-17.4533	-17.136	-16.8186	-16.5013	-16.184
-31.7333	-31.4159	-31.0986	-30.7813	-30.4639	-30.1466	-29.8293	-29.5119	-29.1946	-28.8773	-28.5599	-28.2426	-27.9253	-27.6079	-27.2906	-26.9733	-26.6559	-26.3386	-26.0213	-25.7039	-25.3866	-25.0693	-24.7519	-24.4346	-24.1173	-23.7999	-23.4826	-23.1653	-22.8479	-22.5306	-22.2133	-21.8959	-21.5786	-21.2613	-20.944	-20.6266	-20.3093	-19.992	-19.6746	-19.3573	-19.04	-18.7226	-18.4053	-18.088	-17.7706	-17.4533	-17.136	-16.8186	-16.5013	-16.184
-31.7333	-31.4159	-31.0986	-30.7813	-30.4639	-30.1466	-29.8293	-29.5119	-29.1946	-28.8773	-28.5599	-28.2426	-27.9253	-27.6079	-27.2906	-26.9733	-26.6559	-26.3386	-26.0213	-25.7039	-25.3866	-25.0693	-24.7519	-24.4346	-24.1173	-23.7999	-23.4826	-23.1653	-22.8479	-22.5306	-22.2133	-21.8959	-21.5786	-21.2613	-20.944	-20.6266	-20.3093	-19.992	-19.6746	-19.3573	-19.04	-18.7226	-18.4053	-18.088	-17.7706	-17.4533	-17.136	-16.8186	-16.5013	-16.184
-31.7333	-31.4159	-31.0986	-30.7813	-30.4639	-30.1466	-29.8293	-29.5119	-29.1946	-28.8773	-28.5599	-28.2426	-27.9253	-27.6079	-27.2906	-26.9733	-26.6559	-26.3386	-26.0213	-25.7039	-25.3866	-25.0693	-24.7519	-24.4346	-24.1173	-23.7999	-23.4826	-23.1653	-22.8479	-22.5306	-22.2133	-21.8959	-21.5786	-21.2613	-20.944	-20.6266	-20.3093	-19.992	-19.6746	-19.3573	-19.04	-18.7226	-18.4053	-18.088	-17.7706	-17.4533	-17.136	-16.8186	-16.5013	-16.184
-31.7333	-31.4159	-31.0986	-30.7813	-30.4639	-30.1466	-29.8293	-29.5119	-29.1946	-28.8773	-28.5599	-28.2426	-27.9253	-27.6079	-27.2906	-26.9733	-26.6559	-26.3386	-26.0213	-25.7039	-25.3866	-25.0693	-24.7519	-24.4346	-24.1173	-23.7999	-23.4826	-23.1653	-22.8479	-22.5306	-22.2133	-21.8959	-21.5786	-21.2613	-20.944	-20.6266	-20.3093	-19.992	-19.6746	-19.3573	-19.04	-18.7226	-18.4053	-18.088	-17.7706	-17.4533	-17.136	-16.8186	-16.5013	-16.184
-31.7333	-31.4159	-31.0986	-30.7813	-30.4639	-30.1466	-29.8293	-29.5119	-29.1946	-28.8773	-28.5599	-28.2426	-27.9253	-27.6079	-27.2906	-26.9733	-26.6559	-26.3386	-26.0213	-25.7039	-25.3866	-25.0693	-24.7519	-24.4346	-24.1173	-23.7999	-23.4826	-23.1653	-22.8479	-22.5306	-22.2133	-21.8959	-21.5786	-21.2613	-20.944	-20.6266	-20.3093	-19.992	-19.6746	-19.3573	-19.04	-18.7226	-18.4053	-18.088	-17.7706	-17.4533	-17.136	-16.8186	-16.5013	-16.184
-31.7333	-31.4159	-31.0986	-30.7813	-30.4639	-30.1466	-29.8293	-29.5119	-29.1946	-28.8773	-28.5599	-28.2426	-27.9253	-27.6079	-27.2906	-26.9733	-26.6559	-26.3386	-26.0213	-25.7039	-25.3866	-25.0693	-24.7519	-24.4346	-24.1173	-23.7999	-23.4826	-23.1653	-22.8479	-22.5306	-22.2133	-21.8959	-21.5786	-21.2613	-20.944	-20.6266	-20.3093	-19.992	-19.6746	-19.3573	-19.04	-18.7226	-18.4053	-18.088	-17.7706	-17.4533	-17.136	-16.8186	-16.5013	-16.184
-31.7333	-31.4159	-31.0986	-30.7813	-30.4639	-30.1466	-29.8293	-29.5119	-29.1946	-28.8773	-28.5599	-28.2426	-27.9253	-27.6079	-27.2906	-26.9733	-26.6559	-26.3386	-26.0213	-25.7039	-25.3866	-25.0693	-24.7519	-24.4346	-24.1173	-23.7999	-23.4826	-23.1653	-22.8479	-22.5306	-22.2133	-21.8959	-21.5786	-21.2613	-20.944	-20.6266	-20.3093	-19.992	-19.6746	-19.3573	-19.04	-18.7226	-18.4053	-18.088	-17.7706	-17.4533	-17.136	-16.8186	-16.5013	-16.184
-31.7333	-31.4159	-31.0986	-30.7813	-30.4639	-30.1466	-29.8293	-29.5119	-29.1946	-28.8773	-28.5599	-28.2426	-27.9253	-27.6079	-27.2906	-26.9733	-26.6559	-26.3386	-26.0213	-25.7039	-25.3866	-25.0693	-24.7519	-24.4346	-24.1173	-23.7999	-23.4826	-23.1653	-22.8479	-22.5306	-22.2133	-21.8959	-21.5786	-21.2613	-20.944	-20.6266	-20.3093	-19.992	-19.6746	-19.3573	-19.04	-18.7226	-18.4053	-18.088	-17.7706	-17.4533	-17.136	-16.8186	-16.5013	-16.184
-31.7333	-31.4159	-31.0986	-30.7813	-30.4639	-30.1466	-29.8293	-29.5119	-29.1946	-28.8773	-28.5599	-28.2426	-27.9253	-27.6079	-27.2906	-26.9733	-26.6559	-26.3386	-26.0213	-25.7039	-25.3866	-25.0693	-24.7519	-24.4346	-24.1173	-23.7999	-23.4826	-23.1653	-22.8479	-22.5306	-22.2133	-21.8959	-21.5786	-21.2613	-20.944	-20.6266	-20.3093	-19.992	-19.6746	-19.3573	-19.04	-18.7226	-18.4053	-18.088	-17.7706	-17.4533	-17.136	-16.8186	-16.5013	-16.184
-31.7333	-31.4159	-31.0986	-30.7813	-30.4639	-30.1466	-29.8293	-29.5119	-29.1946	-28.8773	-28.5599	-28.2426	-27.9253	-27.6079	-27.2906	-26.9733	-26.6559	-26.3386	-26.0213	-25.7039	-25.3866	-25.0693	-24.7519	-24.4346	-24.1173	-23.7999	-23.4826	-23.1653	-22.8479	-22.5306	-22.2133	-21.8959	-21.5786	-21.2613	-20.944	-20.6266	-20.3093	-19.992	-19.6746	-19.3573	-19.04	-18.7226	-18.4053	-18.088	-17.7706	-17.4533	-17.136	-16.8186	-16.5013	-16.184
-31.7333	-31.4159	-31.0986	-30.7813	-30.4639	-30.1466	-29.8293	-29.5119	-29.1946	-28.8773	-28.5599	-28.2426	-27.9253	-27.6079	-27.2906	-26.9733	-26.6559	-26.3386	-26.0213	-25.7039	-25.3866	-25.0693	-24.7519	-24.4346	-24.1173	-23.7999	-23.4826	-23.1653	-22.8479	-22.5306	-22.2133	-21.8959	-21.5786	-21.2613	-20.944	-20.6266	-20.3093	-19.992	-19.6746	-19.3573	-19.04	-18.7226	-18.4053	-18.088	-17.7706	-17.4533	-17.136	-16.8186	-16.5013	-16.184
-31.7333	-31.4159	-31.0986	-30.7813	-30.4639	-30.1466	-29.8293	-29.5119	-29.1946	-28.8773	-28.5599	-28.2426	-27.9253	-27.6079	-27.2906	-26.9733	-26.6559	-26.3386	-26.0213	-25.7039	-25.3866	-25.0693	-24.7519	-24.4346	-24.1173	-23.7999	-23.4826	-23.1653	-22.8479	-22.5306	-22.2133	-21.8959	-21.5786	-21.2613	-20.944	-20.6266	-20.3093	-19.992	-19.6746	-19.3573	-19.04	-18.7226	-18.4053	-18.088	-17.7706	-17.4533	-17.136	-16.8186	-16.5013	-16.184
-31.7333	-31.4159	-31.0986	-30.7813	-30.4639	-30.1466	-29.8293	-29.5119	-29.1946	-28.8773	-28.5599	-28.2426	-27.9253	-27.6079	-27.2906	-26.9733	-26.6559	-26.3386	-26.0213	-25.7039	-25.3866	-25.0693	-24.7519	-24.4346	-24.1173	-23.7999	-23.4826	-23.1653	-22.8479	-22.5306	-22.2133	-21.8959	-21.5786	-21.2613	-20.944	-20.6266	-20.3093	-19.992	-19.6746	-19.3573	-19.04	-18.7226	-18.4053	-18.088	-17.7706	-17.4533	-17.136	-16.8186	-16.5013	-16.184
-31.7333	-31.4159	-31.0986	-30.7813	-30.4639	-30.1466	-29.8293	-29.5119	-29.1946	-28.8773	-28.5599	-28.2426	-27.9253	-27.6079	-27.2906	-26.9733	-26.6559	-26.3386	-26.0213	-25.7039	-25.3866	-25.0693	-24.7519	-24.4346	-24.1173	-23.7999	-23.4826	-23.1653	-22.8479	-22.5306	-22.2133	-21.8959	-21.5786	-21.2613	-20.944	-20.6266	-20.3093	-19.992	-19.6746	-19.3573	-19.04	-18.7226	-18.4053	-18.088	-17.7706	-17.4533	-17.136	-16.8186	-16.5013	-16.184
-31.7333	-31.4159	-31.0986	-30.7813	-30.4639	-30.1466	-29.8293	-29.5119	-29.1946	-28.8773	-28.5599	-28.2426	-27.9253	-27.6079	-27.2906	-26.9733	-26.6559	-26.3386	-26.0213	-25.7039	-25.3866	-25.0693	-24.7519	-24.4346	-24.1173	-23.7999	-23.4826	-23.1653	-22.8479	-22.5306	-22.2133	-21.8959	-21.5786	-21.2613	-20.944	-20.6266	-20.3093	-19.992	-19.6746	-19.3573	-19.04	-18.7226	-18.4053	-18.088	-17.7706	-17.4533	-17.136	-16.8186	-16.5013	-16.184
-31.7333	-31.4159	-31.0986	-30.7813	-30.4639	-30.1466	-29.8293	-29.5119	-29.1946	-28.8773	-28.5599	-28.2426	-27.9253	-27.6079	-27.2906	-26.9733	-26.6559	-26.3386	-26.0213	-25.7039	-25.3866	-25.0693	-24.7519	-24.4346	-24.1173	-23.7999	-23.4826	-23.1653	-22.8479	-22.5306	-22.2133	-21.8959	-21.5786	-21.2613	-20.944	-20.6266	-20.3093	-19.992	-19.6746	-19.3573	-19.04	-18.7226	-18.4053	-18.088	-17.7706	-17.4533	-17.136	-16.8186	-16.5013	-16.184
-31.7333	-31.4159	-31.0986	-30.7813	-30.4639	-30.1466	-29.8293	-29.5119	-29.1946	-28.8773	-28.5599	-28.2426	-27.9253	-27.6079	-27.2906	-26.9733	-26.6559	-26.3386	-26.0213	-25.7039	-25.3866	-25.0693	-24.7519	-24.4346	-24.1173	-23.7999	-23.4826	-23.1653	-22.8479	-22.5306	-22.2133	-21.8959	-21.5786	-21.2613	-20.944	-20.6266	-20.3093	-19.992	-19.6746	-19.3573	-19.04	-18.7226	-18.4053	-18.088	-17.7706	-17.4533	-17.136	-16.8186	-16.5013	-16.184
-31.7333	-31.4159	-31.0986	-30.7813	-30.4639	-30.1466	-29.8293	-29.5119	-29.1946	-28.8773	-28.5599	-28.2426	-27.9253	-27.6079	-27.2906	-26.9733	-26.6559	-26.3386	-26.0213	-25.7039	-25.3866	-25.0693	-24.7519	-24.4346	-24.1173	-23.7999	-23.4826	-23.1653	-22.8479	-22.5306	-22.2133	-21.8959	-21.5786	-21.2613	-20.944	-20.6266	-20.3093	-19.992	-19.6746	-19.3573	-19.04	-18.7226	-18.4053	-18.088	-17.7706	-17.4533	-17.136	-16.8186	-16.5013	-16.184
-31.7333	-31.4159	-31.0986	-30.7813	-30.4639	-30.1466	-29.8293	-29.5119	-29.1946	-28.8773	-28.5599	-28.2426	-27.9253	-27.6079	-27.2906	-26.9733	-26.6559	-26.3386	-26.0213	-25.7039	-25.3866	-25.0693	-24.7519	-24.4346	-24.1173	-23.7999	-23.4826	-23.1653	-22.8479	-22.5306	-22.2133	-21.8959	-21.5786	-21.2613	-20.944	-20.6266	-20.3093	-19.992	-19.6746	-19.3573	-19.04	-18.7226	-18.4053	-18.088	-17.7706	-17.4533	-17.136	-16.8186	-16.5013	-16.184
-31.7333	-31.4159	-31.0986	-30.7813	-30.4639	-30.1466	-29.8293	-29.5119	-29.1946	-28.8773	-28.5599	-28.2426	-27.9253	-27.6079	-27.2906	-26.9733	-26.6559	-26.3386	-26.0213	-25.7039	-25.3866	-25.0693	-24.7519	-24.4346	-24.1173	-23.7999	-23.4826	-23.1653	-22.8479	-22.5306	-22.2133	-21.8959	-21.5786	-21.2613	-20.944	-20.6266	-20.3093	-19.992	-19.6746	-19.3573	-19.04	-18.7226	-18.4053	-18.088	-17.7706	-17.4533	-17.136	-16.8186	-16.5013	-16.184
-31.7333	-31.4159	-31.0986	-30.7813	-30.4639	-30.1466	-29.8293	-29.5119	-29.1946	-28.8773	-28.5599	-28.2426	-27.9253	-27.6079	-27.2906	-26.9733	-26.6559	-26.3386	-26.0213	-25.7039	-25.3866	-25.0693	-24.7519	-24.4346	-24.1173	-23.7999	-23.4826	-23.1653	-22.8479	-22.5306	-22.2133	-21.8959	-21.5786	-21.2613	-20.944	-20.6266	-20.3093	-19.992	-19.6746	-19.3573	-19.04	-18.7226	-18.4053	-18.088	-17.7706	-17.4533	-17.136	-16.8186	-16.5013	-16.184
-31.7333	-31.4159	-31.0986	-30.7813	-30.4639	-30.1466	-29.8293	-29.5119	-29.1946	-28.8773	-28.5599	-28.2426	-27.9253	-27.6079	-27.2906	-26.9733	-26.6559	-26.3386	-26.0213	-25.7039	-25.3866	-25.0693	-24.7519	-24.4346	-24.1173	-23.7999	-23.4826	-23.1653	-22.8479	-22.5306	-22.2133	-21.8959	-21.5786	-21.2613	-20.944	-20.6266	-20.3093	-19.992	-19.6746	-19.3573	-19.04	-18.7226	-18.4053	-18.088	-17.7706	-17.4533	-17.136	-16.8186	-16.5013	-16.184
-31.7333	-31.4159	-31.0986	-30.7813	-30.4639	-30.1466	-29.8293	-29.5119	-29.1946	-28.8773	-28.5599	-28.2426	-27.9253	-27.6079	-27.2906	-26.9733	-26.6559	-26.3386	-26.0213	-25.7039	-25.3866	-25.0693	-24.7519	-24.4346	-24.1173	-23.7999	-23.4826	-23.1653	-22.8479	-22.5306	-22.2133	-21.8959	-21.5786	-21.2613	-20.944	-20.6266	-20.3093	-19.992	-19.6746	-19.3573	-19.04	-18.7226	-18.4053	-18.088	-17.7706	-17.4533	-17.136	-16.8186	-16.5013	-16.184
-31.7333	-31.4159	-31.0986	-30.7813	-30.4639	-30.1466	-29.8293	-29.5119	-29.1946	-28.8773	-28.5599	-28.2426	-27.9253	-27.6079	-27.2906	-26.9733	-26.6559	-26.3386	-26.0213	-25.7039	-25.3866	-25.0693	-24.7519	-24.4346	-24.1173	-23.7999	-23.4826	-23.1653	-22.8479	-22.5306	-22.2133	-21.8959	-21.5786	-21.2613	-20.944	-20.6266	-20.3093	-19.992	-19.6746	-19.3573	-19.04	-18.7226	-18.4053	-18.088	-17.7706	-17.4533	-17.136	-16.8186	-16.5013	-16.184
-31.7333	-31.4159	-31.0986	-30.7813	-30.4639	-30.1466	-29.8293	-29.5119	-29.1946	-28.8773	-28.5599	-28.2426	-27.9253	-27.6079	-27.2906	-26.9733	-26.6559	-26.3386	-26.0213	-25.7039	-25.3866	-25.0693	-24.7519	-24.4346	-24.1173	-23.7999	-23.4826	-23.1653	-22.8479	-22.5306	-22.2133	-21.8959	-21.5786	-21.2613	-20.944	-20.6266	-20.3093	-19.992	-19.6746	-19.3573	-19.04	-18.7226	-18.4053	-18.088	-17.7706	-17.4533	-17.136	-16.8186	-16.5013	-16.184
-31.7333	-31.4159	-31.0986	-30.7813	-30.4639	-30.1466	-29.8293	-29.5119	-29.1946	-28.8773	-28.5599	-28.2426	-27.9253	-27.6079	-27.2906	-26.9733	-26.6559	-26.3386	-26.0213	-25.7039	-25.3866	-25.0693	-24.7519	-24.4346	-24.1173	-23.7999	-23.4826	-23.1653	-22.8479	-22.5306	-22.2133	-21.8959	-21.5786	-21.2613	-20.944	-20.6266	-20.3093	-19.992	-19.6746	-19.3573	-19.04	-18.7226	-18.4053	-18.088	-17.7706	-17.4533	-17.136	-16.8186	-16.5013	-16.184
-31.7333	-31.4159	-31.0986	-30.7813	-30.4639	-30.1466	-29.8293	-29.5119	-29.1946	-28.8773	-28.5599	-28.2426	-27.9253	-27.6079	-27.2906	-26.9733	-26.6559	-26.3386	-26.0213	-25.7039	-25.3866	-25.0693	-24.7519	-24.4346	-24.1173	-23.7999	-23.4826	-23.1653	-22.8479	-22.5306	-22.2133	-21.8959	-21.5786	-21.2613	-20.944	-20.6266	-20.3093	-19.992	-19.6746	-19.3573	-19.04	-18.7226	-18.4053	-18.088	-17.7706	-17.4533	-17.136	-16.8186	-16.5013	-16.184
-31.7333	-31.4159	-31.0986	-30.7813	-30.4639	-30.1466	-29.8293	-29.5119	-29.1946	-28.8773	-28.5599	-28.2426	-27.9253	-27.6079	-27.2906	-26.9733	-26.6559	-26.3386	-26.0213	-25.7039	-25.3866	-25.0693	-24.7519	-24.4346	-24.1173	-23.7999	-23.4826	-23.1653	-22.8479	-22.5306	-22.2133	-21.8959	-21.5786	-21.2613	-20.944	-20.6266	-20.3093	-19.992	-19.6746	-19.3573	-19.04	-18.7226	-18.4053	-18.088	-17.7706	-17.4533	-17.136	-16.8186	-16.5013	-16.184
-31.7333	-31.4159	-31.0986	-30.7813	-30.4639	-30.1466	-29.8293	-29.5119	-29.1946	-28.8773	-28.5599	-28.2426	-27.9253	-27.6079	-27.2906	-26.9733	-26.6559	-26.3386	-26.0213	-25.7039	-25.3866	-25.0693	-24.7519	-24.4346	-24.1173	-23.7999	-23.4826	-23.1653	-22.8479	-22.5306	-22.2133	-21.8959	-21.5786	-21.2613	-20.944	-20.6266	-20.3093	-19.992	-19.6746	-19.3573	-19.04	-18.7226	-18.4053	-18.088	-17.7706	-17.4533	-17.136	-16.8186	-16.5013	-16.184
-31.7333	-31.4159	-31.0986	-30.7813	-30.4639	-30.1466	-29.8293	-29.5119	-29.1946	-28.8773	-28.5599	-28.2426	-27.9253	-27.6079	-27.2906	-26.9733	-26.6559	-26.3386	-26.0213	-25.7039	-25.3866	-25.0693	-24.7519	-24.4346	-24.1173	-23.7999	-23.4826	-23.1653	-22.8479	-22.5306	-22.2133	-21.8959	-21.5786	-21.2613	-20.944	-20.6266	-20.3093	-19.992	-19.6746	-19.3573	-19.04	-18.7226	-18.4053	-18.088	-17.7706	-17.4533	-17.136	-16.8186	-16.5013	-16.184
-31.7333	-31.4159	-31.0986	-30.7813	-30.4639	-30.1466	-29.8293	-29.5119	-29.1946	-28.8773	-28.5599	-28.2426	-27.9253	-27.6079	-27.2906	-26.9733	-26.6559	-26.3386	-26.0213	-25.7039	-25.3866	-25.0693	-24.7519	-24.4346	-24.1173	-23.7999	-23.4826	-23.1653	-22.8479	-22.5306	-22.2133	-21.8959	-21.5786	-21.2613	-20.944	-20.6266	-20.3093	-19.992	-19.6746	-19.3573	-19.04	-18.7226	-18.4053	-18.088	-17.7706	-17.4533	-17.136	-16.8186	-16.5013	-16.184
-31.7333	-31.4159	-31.0986	-30.7813	-30.4639	-30.1466	-29.8293	-29.5119	-29.1946	-28.8773	-28.5599	-28.2426	-27.9253	-27.6079	-27.2906	-26.9733	-26.6559	-26.3386	-26.0213	-25.7039	-25.3866	-25.0693	-24.7519	-24.4346	-24.1173	-23.7999	-23.4826	-23.1653	-22.8479	-22.5306	-22.2133	-21.8959	-21.5786	-21.2613	-20.944	-20.6266	-20.3093	-19.992	-19.6746	-19.3573	-19.04	-18.7226	-18.4053	-18.088	-17.7706	-17.4533	-17.136	-16.8186	-16.5013	-16.184
-31.7333	-31.4159	-31.0986	-30.7813	-30.4639	-30.1466	-29.8293	-29.5119	-29.1946	-28.8773	-28.5599	-28.2426	-27.9253	-27.6079	-27.2906	-26.9733	-26.6559	-26.3386	-26.0213	-25.7039	-25.3866	-25.0693	-24.7519	-24.4346	-24.1173	-23.7999	-23.4826	-23.1653	-22.8479	-22.5306	-22.2133	-21.8959	-21.5786	-21.2613	-20.944	-20.6266	-20.3093	-19.992	-19.6746	-19.3573	-19.04	-18.7226	-18.4053	-18.088	-17.7706	-17.4533	-17.136	-16.8186	-16.5013	-16.184
-31.7333	-31.4159	-31.0986	-30.7813	-30.4639	-30.1466	-29.8293	-29.5119	-29.1946	-28.8773	-28.5599	-28.2426	-27.9253	-27.6079	-27.2906	-26.9733	-26.6559	-26.3386	-26.0213	-25.7039	-25.3866	-25.0693	-24.7519	-24.4346	-24.1173	-23.7999	-23.4826	-23.1653	-22.8479	-22.5306	-22.2133	-21.8959	-21.5786	-21.2613	-20.944	-20.6266	-20.3093	-19.992	-19.6746	-19.3573	-19.04	-18.7226	-18.4053	-18.088	-17.7706	-17.4533	-17.136	-16.8186	-16.5013	-16.184
-31.7333	-31.4159	-31.0986	-30.7813	-30.4639	-30.1466	-29.8293	-29.5119	-29.1946	-28.8773	-28.5599	-28.2426	-27.9253	-27.6079	-27.2906	-26.9733	-26.6559	-26.3386	-26.0213	-25.7039	-25.3866	-25.0693	-24.7519	-24.4346	-24.1173	-23.7999	-23.4826	-23.1653	-22.8479	-22.5306	-22.2133	-21.8959	-21.5786	-21.2613	-20.944	-20.6266	-20.3093	-19.992	-19.6746	-19.3573	-19.04	-18.7226	-18.4053	-18.088	-17.7706	-17.4533	-17.136	-16.8186	-16.5013	-16.184
-31.7333	-31.4159	-31.0986	-30.7813	-30.4639	-30.1466	-29.8293	-29.5119	-29.1946	-28.8773	-28.5599	-28.2426	-27.9253	-27.6079	-27.2906	-26.9733	-26.6559	-26.3386	-26.0213	-25.7039	-25.3866	-25.0693	-24.7519	-24.4346	-24.1173	-23.7999	-23.4826	-23.1653	-22.8479	-22.5306	-22.2133	-21.8959	-21.5786	-21.2613	-20.944	-20.6266	-20.3093	-19.992	-19.6746	-19.3573	-19.04	-18.7226	-18.4053	-18.088	-17.7706	-17.4533	-17.136	-16.8186	-16.5013	-16.184
-31.7333	-31.4159	-31.0986	-30.7813	-30.4639	-30.1466	-29.8293	-29.5119	-29.1946	-28.8773	-28.5599	-28.2426	-27.9253	-27.6079	-27.2906	-26.9733	-26.6559	-26.3386	-26.0213	-25.7039	-25.3866	-25.0693	-24.7519	-24.4346	-24.1173	-23.7999	-23.4826	-23.1653	-22.8479	-22.5306	-22.2133	-21.8959	-21.5786	-21.2613	-20.944	-20.6266	-20.3093	-19.992	-19.6746	-19.3573	-19.04	-18.7226	-18.4053	-18.088	-17.7706	-17.4533	-17.136	-16.8186	-16.5013	-16.184
-31.7333	-31.4159	-31.0986	-30.7813	-30.4639	-30.1466	-29.8293	-29.5119	-29.1946	-28.8773	-28.5599	-28.2426	-27.9253	-27.6079	-27.2906	-26.9733	-26.6559	-26.3386	-26.0213	-25.7039	-25.3866	-25.0693	-24.7519	-24.4346	-24.1173	-23.7999	-23.4826	-23.1653	-22.8479	-22.5306	-22.2133	-21.8959	-21.5786	-21.2613	-20.944	-20.6266	-20.3093	-19.992	-19.6746	-19.3573	-19.04	-18.7226	-18.4053	-18.088	-17.7706	-17.4533	-17.136	-16.8186	-16.5013	-16.184
-31.7333	-31.4159	-31.0986	-30.7813	-30.4639	-30.1466	-29.8293	-29.5119	-29.1946	-28.8773	-28.5599	-28.2426	-27.9253	-27.6079	-27.2906	-26.9733	-26.6559	-26.3386	-26.0213	-25.7039	-25.3866	-25.0693	-24.7519	-24.4346	-24.1173	-23.7999	-23.4826	-23.1653	-22.8479	-22.5306	-22.2133	-21.8959	-21.5786	-21.2613	-20.944	-20.6266	-20.3093	-19.992	-19.6746	-19.3573	-19.04	-18.7226	-18.4053	-18.088	-17.7706	-17.4533	-17.136	-16.8186	-16.5013	-16.184
-31.7333	-31.4159	-31.0986	-30.7813	-30.4639	-30.1466	-29.8293	-29.5119	-29.1946	-28.8773	-28.5599	-28.2426	-27.9253	-27.6079	-27.2906	-26.9733	-26.6559	-26.3386	-26.0213	-25.7039	-25.3866	-25.0693	-24.7519	-24.4346	-24.1173	-23.7999	-23.4826	-23.1653	-22.8479	-22.5306	-22.2133	-21.8959	-21.5786	-21.2613	-20.944	-20.6266	-20.3093	-19.992	-19.6746	-19.3573	-19.04	-18.7226	-18.4053	-18.088	-17.7706	-17.4533	-17.136	-16.8186	-16.5013	-16.184
-31.7333	-31.4159	-31.0986	-30.7813	-30.4639	-30.1466	-29.8293	-29.5119	-29.1946	-28.8773	-28.5599	-28.2426	-27.9253	-27.6079	-27.2906	-26.9733	-26.6559	-26.3386	-26.0213	-25.7039	-25.3866	-25.0693	-24.7519	-24.4346	-24.1173	-23.7999	-23.4826	-23.1653	-22.8479	-22.5306	-22.2133	-21.8959	-21.5786	-21.2613	-20.944	-20.6266	-20.3093	-19.992	-19.6746	-19.3573	-19.04	-18.7226	-18.4053	-18.088	-17.7706	-17.4533	-17.136	-16.8186	-16.5013	-16.184
-31.7333	-31.4159	-31.0986	-30.7813	-30.4639	-30.1466	-29.8293	-29.5119	-29.1946	-28.8773	-28.5599	-28.2426	-27.9253	-27.6079	-27.2906	-26.9733	-26.6559	-26.3386	-26.0213	-25.7039	-25.3866	-25.0693	-24.7519	-24.4346	-24.1173	-23.7999	-23.4826	-23.1653	-22.8479	-22.5306	-22.2133	-21.8959	-21.5786	-21.2613	-20.944	-20.6266	-20.3093	-19.992	-19.6746	-19.3573	-19.04	-18.7226	-18.4053	-18.088	-17.7706	-17.4533	-17.136	-16.8186	-16.5013	-16.184
-31.7333	-31.4159	-31.0986	-30.7813	-30.4639	-30.1466	-29.8293	-29.5119	-29.1946	-28.8773	-28.5599	-28.2426	-27.9253	-27.6079	-27.2906	-26.9733	-26.6559	-26.3386	-26.0213	-25.7039	-25.3866	-25.0693	-24.7519	-24.4346	-24.1173	-23.7999	-23.4826	-23.1653	-22.8479	-22.5306	-22.2133	-21.8959	-21.5786	-21.2613	-20.944	-20.6266	-20.3093	-19.992	-19.6746	-19.3573	-19.04	-18.7226	-18.4053	-18.088	-17.7706	-17.4533	-17.136	-16.8186	-16.5013	-16.184
-31.7333	-31.4159	-31.0986	-30.7813	-30.4639	-30.1466	-29.8293	-29.5119	-29.1946	-28.8773	-28.5599	-28.2426	-27.9253	-27.6079	-27.2906	-26.9733	-26.6559	-26.3386	-26.0213	-25.7039	-25.3866	-25.0693	-24.7519	-24.4346	-24.1173	-23.7999	-23.4826	-23.1653	-22.8479	-22.5306	-22.2133	-21.8959	-21.5786	-21.2613	-20.944	-20.6266	-20.3093	-19.992	-19.6746	-19.3573	-19.04	-18.7226	-18.4053	-18.088	-17.7706	-17.4533	-17.136	-16.8186	-16.5013	-16.184
-31.7333	-31.4159	-31.0986	-30.7813	-30.4639	-30.1466	-29.8293	-29.5119	-29.1946	-28.8773	-28.5599	-28.2426	-27.9253	-27.6079	-27.2906	-26.9733	-26.6559	-26.3386	-26.0213	-25.7039	-25.3866	-25.0693	-24.7519	-24.4346	-24.1173	-23.7999	-23.4826	-23.1653	-22.8479	-22.5306	-22.2133	-21.8959	-21.5786	-21.2613	-20.944	-20.6266	-20.3093	-19.992	-19.6746	-19.3573	-19.04	-18.7226	-18.4053	-18.088	-17.7706	-17.4533	-17.136	-16.8186	-16.5013	-16.184
-31.7333	-31.4159	-31.0986	-30.7813	-30.4639	-30.1466	-29.8293	-29.5119	-29.1946	-28.8773	-28.5599	-28.2426	-27.9253	-27.6079	-27.2906	-26.9733	-26.6559	-26.3386	-26.0213	-25.7039	-25.3866	-25.0693	-24.7519	-24.4346	-24.1173	-23.7999	-23.4826	-23.1653	-22.8479	-22.5306	-22.2133	-21.8959	-21.5786	-21.2613	-20.944	-20.6266	-20.3093	-19.992	-19.6746	-19.3573	-19.04	-18.7226	-18.4053	-18.088	-17.7706	-17.4533	-17.136	-16.8186	-16.5013	-16.184
-31.7333	-31.4159	-31.0986	-30.7813	-30.4639	-30.1466	-29.8293	-29.5119	-29.1946	-28.8773	-28.5599	-28.2426	-27.9253	-27.6079	-27.2906	-26.9733	-26.6559	-26.3386	-26.0213	-25.7039	-25.3866	-25.0693	-24.7519	-24.4346	-24.1173	-23.7999	-23.4826	-23.1653	-22.8479	-22.5306	-22.2133	-21.8959	-21.5786	-21.2613	-20.944	-20.6266	-20.3093	-19.992	-19.6746	-19.3573	-19.04	-18.7226	-18.4053	-18.088	-17.7706	-17.4533	-17.136	-16.8186	-16.5013	-16.184
-31.7333	-31.4159	-31.0986	-30.7813	-30.4639	-30.1466	-29.8293	-29.5119	-29.1946	-28.8773	-28.5599	-28.2426	-27.9253	-27.6079	-27.2906	-26.9733	-26.6559	-26.3386	-26.0213	-25.7039	-25.3866	-25.0693	-24.7519	-24.4346	-24.1173	-23.7999	-23.4826	-23.1653	-22.8479	-22.5306	-22.2133	-21.8959	-21.5786	-21.2613	-20.944	-20.6266	-20.3093	-19.992	-19.6746	-19.3573	-19.04	-18.7226	-18.4053	-18.088	-17.7706	-17.4533	-17.136	-16.8186	-16.5013	-16.184
-31.7333	-31.4159	-31.0986	-30.7813	-30.4639	-30.1466	-29.8293	-29.5119	-29.1946	-28.8773	-28.5599	-28.2426	-27.9253	-27.6079	-27.2906	-26.9733	-26.6559	-26.3386	-26.0213	-25.7039	-25.3866	-25.0693	-24.7519	-24.4346	-24.1173	-23.7999	-23.4826	-23.1653	-22.8479	-22.5306	-22.2133	-21.8959	-21.5786	-21.2613	-20.944	-20.6266	-20.3093	-19.992	-19.6746	-19.3573	-19.04	-18.7226	-18.4053	-18.088	-17.7706	-17.4533	-17.136	-16.8186	-16.5013	-16.184
-31.7333	-31.4159	-31.0986	-30.7813	-30.4639	-30.1466	-29.8293	-29.5119	-29.1946	-28.8773	-28.5599	-28.2426	-27.9253	-27.6079	-27.2906	-26.9733	-26.6559	-26.3386	-26.0213	-25.7039	-25.3866	-25.0693	-24.7519	-24.4346	-24.1173	-23.7999	-23.4826	-23.1653	-22.8479	-22.5306	-22.2133	-21.8959	-21.5786	-21.2613	-20.944	-20.6266	-20.3093	-19.992	-19.6746	-19.3573	-19.04	-18.7226	-18.4053	-18.088	-17.7706	-17.4533	-17.136	-16.8186	-16.5013	-16.184
-31.7333	-31.4159	-31.0986	-30.7813	-30.4639	-30.1466	-29.8293	-29.5119	-29.1946	-28.8773	-28.5599	-28.2426	-27.9253	-27.6079	-27.2906	-26.9733	-26.6559	-26.3386	-26.0213	-25.7039	-25.3866	-25.0693	-24.7519	-24.4346	-24.1173	-23.7999	-23.4826	-23.1653	-22.8479	-22.5306	-22.2133	-21.8959	-21.5786	-21.2613	-20.944	-20.6266	-20.3093	-19.992	-19.6746	-19.3573	-19.04	-18.7226	-18.4053	-18.088	-17.7706	-17.4533	-17.136	-16.8186	-16.5013	-16.184
-31.7333	-31.4159	-31.0986	-30.7813	-30.4639	-30.1466	-29.8293	-29.5119	-29.1946	-28.8773	-28.5599	-28.2426	-27.9253	-27.6079	-27.2906	-26.9733	-26.6559	-26.3386	-26.0213	-25.7039	-25.3866	-25.0693	-24.7519	-24.4346	-24.1173	-23.7999	-23.4826	-23.1653	-22.8479	-22.5306	-22.2133	-21.8959	-21.5786	-21.2613	-20.944	-20.6266	-20.3093	-19.992	-19.6746	-19.3573	-19.04	-18.7226	-18.4053	-18.088	-17.7706	-17.4533	-17.136	-16.8186	-16.5013	-16.184
-31.7333	-31.4159	-31.0986	-30.7813	-30.4639	-30.1466	-29.8293	-29.5119	-29.1946	-28.8773	-28.5599	-28.2426	-27.9253	-27.6079	-27.2906	-26.9733	-26.6559	-26.3386	-26.0213	-25.7039	-25.3866	-25.0693	-24.7519	-24.4346	-24.1173	-23.7999	-23.4826	-23.1653	-22.8479	-22.5306	-22.2133	-21.8959	-21.5786	-21.2613	-20.944	-20.6266	-20.3093	-19.992	-19.6746	-19.3573	-19.04	-18.7226	-18.4053	-18.088	-17.7706	-17.4533	-17.136	-16.8186	-16.5013	-16.184
-31.7333	-31.4159	-31.0986	-30.7813	-30.4639	-30.1466	-29.8293	-29.5119	-29.1946	-28.8773	-28.5599	-28.2426	-27.9253	-27.6079	-27.2906	-26.9733	-26.6559	-26.3386	-26.0213	-25.7039	-25.3866	-25.0693	-24.7519	-24.4346	-24.1173	-23.7999	-23.4826	-23.1653	-22.8479	-22.5306	-22.2133	-21.8959	-21.5786	-21.2613	-20.944	-20.6266	-20.3093	-19.992	-19.6746	-19.3573	-19.04	-18.7226	-18.4053	-18.088	-17.7706	-17.4533	-17.136	-16.8186	-16.5013	-16.184
-31.7333	-31.4159	-31.0986	-30.7813	-30.4639	-30.1466	-29.8293	-29.5119	-29.1946	-28.8773	-28.5599	-28.2426	-27.9253	-27.6079	-27.2906	-26.9733	-26.6559	-26.3386	-26.0213	-25.7039	-25.3866	-25.0693	-24.7519	-24.4346	-24.1173	-23.7999	-23.4826	-23.1653	-22.8479	-22.5306	-22.2133	-21.8959	-21.5786	-21.2613	-20.944	-20.6266	-20.3093	-19.992	-19.6746	-19.3573	-19.04	-18.7226	-18.4053	-18.088	-17.7706	-17.4533	-17.136	-16.8186	-16.5013	-16.184
-31.7333	-31.4159	-31.0986	-30.7813	-30.4639	-30.1466	-29.8293	-29.5119	-29.1946	-28.8773	-28.5599	-28.2426	-27.9253	-27.6079	-27.2906	-26.9733	-26.6559	-26.3386	-26.0213	-25.7039	-25.3866	-25.0693	-24.7519	-24.4346	-24.1173	-23.7999	-23.4826	-23.1653	-22.8479	-22.5306	-22.2133	-21.8959	-21.5786	-21.2613	-20.944	-20.6266	-20.3093	-19.992	-19.6746	-19.3573	-19.04	-18.7226	-18.4053	-18.088	-17.7706	-17.4533	-17.136	-16.8186	-16.5013	-16.184
-31.7333	-31.4159	-31.0986	-30.7813	-30.4639	-30.1466	-29.8293	-29.5119	-29.1946	-28.8773	-28.5599	-28.2426	-27.9253	-27.6079	-27.2906	-26.9733	-26.6559	-26.3386	-26.0213	-25.7039	-25.3866	-25.0693	-24.7519	-24.4346	-24.1173	-23.7999	-23.4826	-23.1653	-22.8479	-22.5306	-22.2133	-21.8959	-21.5786	-21.2613	-20.944	-20.6266	-20.3093	-19.992	-19.6746	-19.3573	-19.04	-18.7226	-18.4053	-18.088	-17.7706	-17.4533	-17.136	-16.8186	-16.5013	-16.184
-31.7333	-31.4159	-31.0986	-30.7813	-30.4639	-30.1466	-29.8293	-29.5119	-29.1946	-28.8773	-28.5599	-28.2426	-27.9253	-27.6079	-27.2906	-26.9733	-26.6559	-26.3386	-26.0213	-25.7039	-25.3866	-25.0693	-24.7519	-24.4346	-24.1173	-23.7999	-23.4826	-23.1653	-22.8479	-22.5306	-22.2133	-21.8959	-21.5786	-21.2613	-20.944	-20.6266	-20.3093	-19.992	-19.6746	-19.3573	-19.04	-18.7226	-18.4053	-18.088	-17.7706	-17.4533	-17.136	-16.8186	-16.5013	-16.184
-31.7333	-31.4159	-31.0986	-30.7813	-30.4639	-30.1466	-29.8293	-29.5119	-29.1946	-28.8773	-28.5599	-28.2426	-27.9253	-27.6079	-27.2906	-26.9733	-26.6559	-26.3386	-26.0213	-25.7039	-25.3866	-25.0693	-24.7519	-24.4346	-24.1173	-23.7999	-23.4826	-23.1653	-22.8479	-22.5306	-22.2133	-21.8959	-21.5786	-21.2613	-20.944	-20.6266	-20.3093	-19.992	-19.6746	-19.3573	-19.04	-18.7226	-18.4053	-18.088	-17.7706	-17.4533	-17.136	-16.8186	-16.5013	-16.184
-31.7333	-31.4159	-31.0986	-30.7813	-30.4639	-30.1466	-29.8293	-29.5119	-29.1946	-28.8773	-28.5599	-28.2426	-27.9253	-27.6079	-27.2906	-26.9733	-26.6559	-26.3386	-26.0213	-25.7039	-25.3866	-25.0693	-24.7519	-24.4346	-24.1173	-23.7999	-23.4826	-23.1653	-22.8479	-22.5306	-22.2133	-21.8959	-21.5786	-21.2613	-20.944	-20.6266	-20.3093	-19.992	-19.6746	-19.3573	-19.04	-18.7226	-18.4053	-18.088	-17.7706	-17.4533	-17.136	-16.8186	-16.5013	-16.184
-31.7333	-31.4159	-31.0986	-30.7813	-30.4639	-30.1466	-29.8293	-29.5119	-29.1946	-28.8773	-28.5599	-28.2426	-27.9253	-27.6079	-27.2906	-26.9733	-26.6559	-26.3386	-26.0213	-25.7039	-25.3866	-25.0693	-24.7519	-24.4346	-24.1173	-23.7999	-23.4826	-23.1653	-22.8479	-22.5306	-22.2133	-21.8959	-21.5786	-21.2613	-20.944	-20.6266	-20.3093	-19.992	-19.6746	-19.3573	-19.04	-18.7226	-18.4053	-18.088	-17.7706	-17.4533	-17.136	-16.8186	-16.5013	-16.184
-31.7333	-31.4159	-31.0986	-30.7813	-30.4639	-30.1466	-29.8293	-29.5119	-29.1946	-28.8773	-28.5599	-28.2426	-27.9253	-27.6079	-27.2906	-26.9733	-26.6559	-26.3386	-26.0213	-25.7039	-25.3866	-25.0693	-24.7519	-24.4346	-24.1173	-23.7999	-23.4826	-23.1653	-22.8479	-22.5306	-22.2133	-21.8959	-21.5786	-21.2613	-20.944	-20.6266	-20.3093	-19.992	-19.6746	-19.3573	-19.04	-18.7226	-18.4053	-18.088	-17.7706	-17.4533	-17.136	-16.8186	-16.5013	-16.184
-31.7333	-31.4159	-31.0986	-30.7813	-30.4639	-30.1466	-29.8293	-29.5119	-29.1946	-28.8773	-28.5599	-28.2426	-27.9253	-27.6079	-27.2906	-26.9733	-26.6559	-26.3386	-26.0213	-25.7039	-25.3866	-25.0693	-24.7519	-24.4346	-24.1173	-23.7999	-23.4826	-23.1653	-22.8479	-22.5306	-22.2133	-21.8959	-21.5786	-21.2613	-20.944	-20.6266	-20.3093	-19.992	-19.6746	-19.3573	-19.04	-18.7226	-18.4053	-18.088	-17.7706	-17.4533	-17.136	-16.8186	-16.5013	-16.184
-31.7333	-31.4159	-31.0986	-30.7813	-30.4639	-30.1466	-29.8293	-29.5119	-29.1946	-28.8773	-28.5599	-28.2426	-27.9253	-27.6079	-27.2906	-26.9733	-26.6559	-26.3386	-26.0213	-25.7039	-25.3866	-25.0693	-24.7519	-24.4346	-24.1173	-23.7999	-23.4826	-23.1653	-22.8479	-22.5306	-22.2133	-21.8959	-21.5786	-21.2613	-20.944	-20.6266	-20.3093	-19.992	-19.6746	-19.3573	-19.04	-18.7226	-18.4053	-18.088	-17.7706	-17.4533	-17.136	-16.8186	-16.5013	-16.184
-31.7333	-31.4159	-31.0986	-30.7813	-30.4639	-30.1466	-29.8293	-29.5119	-29.1946	-28.8773	-28.5599	-28.2426	-27.9253	-27.6079	-27.2906	-26.9733	-26.6559	-26.3386	-26.0213	-25.7039	-25.3866	-25.0693	-24.7519	-24.4346	-24.1173	-23.7999	-23.4826	-23.1653	-22.8479	-22.5306	-22.2133	-21.8959	-21.5786	-21.2613	-20.944	-20.6266	-20.3093	-19.992	-19.6746	-19.3573	-19.04	-18.7226	-18.4053	-18.088	-17.7706	-17.4533	-17.136	-16.8186	-16.5013	-16.184
-31.7333	-31.4159	-31.0986	-30.7813	-30.4639	-30.1466	-29.8293	-29.5119	-29.1946	-28.8773	-28.5599	-28.2426	-27.9253	-27.6079	-27.2906	-26.9733	-26.6559	-26.3386	-26.0213	-25.7039	-25.3866	-25.0693	-24.7519	-24.4346	-24.1173	-23.7999	-23.4826	-23.1653	-22.8479	-22.5306	-22.2133	-21.8959	-21.5786	-21.2613	-20.944	-20.6266	-20.3093	-19.992	-19.6746	-19.3573	-19.04	-18.7226	-18.4053	-18.088	-17.7706	-17.4533	-17.136	-16.8186	-16.5013	-16.184
-31.7333	-31.4159	-31.0986	-30.7813	-30.4639	-30.1466	-29.8293	-29.5119	-29.1946	-28.8773	-28.5599	-28.2426	-27.9253	-27.6079	-27.2906	-26.9733	-26.6559	-26.3386	-26.0213	-25.7039	-25.3866	-25.0693	-24.7519	-24.4346	-24.1173	-23.7999	-23.4826	-23.1653	-22.8479	-22.5306	-22.2133	-21.8959	-21.5786	-21.2613	-20.944	-20.6266	-20.3093	-19.992	-19.6746	-19.3573	-19.04	-18.7226	-18.4053	-18.088	-17.7706	-17.4533	-17.136	-16.8186	-16.5013	-16.184
-31.7333	-31.4159	-31.0986	-30.7813	-30.4639	-30.1466	-29.8293	-29.5119	-29.1946	-28.8773	-28.5599	-28.2426	-27.9253	-27.6079	-27.2906	-26.9733	-26.6559	-26.3386	-26.0213	-25.7039	-25.3866	-25.0693	-24.7519	-24.4346	-24.1173	-23.7999	-23.4826	-23.1653	-22.8479	-22.5306	-22.2133	-21.8959	-21.5786	-21.2613	-20.944	-20.6266	-20.3093	-19.992	-19.6746	-19.3573	-19.04	-18.7226	-18.4053	-18.088	-17.7706	-17.4533	-17.136	-16.8186	-16.5013	-16.184
-31.7333	-31.4159	-31.0986	-30.7813	-30.4639	-30.1466	-29.8293	-29.5119	-29.1946	-28.8773	-28.5599	-28.2426	-27.9253	-27.6079	-27.2906	-26.9733	-26.6559	-26.3386	-26.0213	-25.7039	-25.3866	-25.0693	-24.7519	-24.4346	-24.1173	-23.7999	-23.4826	-23.1653	-22.8479	-22.5306	-22.2133	-21.8959	-21.5786	-21.2613	-20.944	-20.6266	-20.3093	-19.992	-19.6746	-19.3573	-19.04	-18.7226	-18.4053	-18.088	-17.7706	-17.4533	-17.136	-16.8186	-16.5013	-16.184
-31.7333	-31.4159	-31.0986	-30.7813	-30.4639	-30.1466	-29.8293	-29.5119	-29.1946	-28.8773	-28.5599	-28.2426	-27.9253	-27.6079	-27.2906	-26.9733	-26.6559	-26.3386	-26.0213	-25.7039	-25.3866	-25.0693	-24.7519	-24.4346	-24.1173	-23.7999	-23.4826	-23.1653	-22.8479	-22.5306	-22.2133	-21.8959	-21.5786	-21.2613	-20.944	-20.6266	-20.3093	-19.992	-19.6746	-19.3573	-19.04	-18.7226	-18.4053	-18.088	-17.7706	-17.4533	-17.136	-16.8186	-16.5013	-16.184
-31.7333	-31.4159	-31.0986	-30.7813	-30.4639	-30.1466	-29.8293	-29.5119	-29.1946	-28.8773	-28.5599	-28.2426	-27.9253	-27.6079	-27.2906	-26.9733	-26.6559	-26.3386	-26.0213	-25.7039	-25.3866	-25.0693	-24.7519	-24.4346	-24.1173	-23.7999	-23.4826	-23.1653	-22.8479	-22.5306	-22.2133	-21.8959	-21.5786	-21.2613	-20.944	-20.6266	-20.3093	-19.992	-19.6746	-19.3573	-19.04	-18.7226	-18.4053	-18.088	-17.7706	-17.4533	-17.136	-16.8186	-16.5013	-16.184
-31.7333	-31.4159	-31.0986	-30.7813	-30.4639	-30.1466	-29.8293	-29.5119	-29.1946	-28.8773	-28.5599	-28.2426	-27.9253	-27.6079	-27.2906	-26.9733	-26.6559	-26.3386	-26.0213	-25.7039	-25.3866	-25.0693	-24.7519	-24.4346	-24.1173	-23.7999	-23.4826	-23.1653	-22.8479	-22.5306	-22.2133	-21.8959	-21.5786	-21.2613	-20.944	-20.6266	-20.3093	-19.992	-19.6746	-19.3573	-19.04	-18.7226	-18.4053	-18.088	-17.7706	-17.4533	-17.136	-16.8186	-16.5013	-16.184
-31.7333	-31.4159	-31.0986	-30.7813	-30.4639	-30.1466	-29.8293	-29.5119	-29.1946	-28.8773	-28.5599	-28.2426	-27.9253	-27.6079	-27.2906	-26.9733	-26.6559	-26.3386	-26.0213	-25.7039	-25.3866	-25.0693	-24.7519	-24.4346	-24.1173	-23.7999	-23.4826	-23.1653	-22.8479	-22.5306	-22.2133	-21.8959	-21.5786	-21.2613	-20.944	-20.6266	-20.3093	-19.992	-19.6746	-19.3573	-19.04	-18.7226	-18.4053	-18.088	-17.7706	-17.4533	-17.136	-16.8186	-16.5013	-16.184
-31.7333	-31.4159	-31.0986	-30.7813	-30.4639	-30.1466	-29.8293	-29.5119	-29.1946	-28.8773	-28.5599	-28.2426	-27.9253	-27.6079	-27.2906	-26.9733	-26.6559	-26.3386	-26.0213	-25.7039	-25.3866	-25.0693	-24.7519	-24.4346	-24.1173	-23.7999	-23.4826	-23.1653	-22.8479	-22.5306	-22.2133	-21.8959	-21.5786	-21.2613	-20.944	-20.6266	-20.3093	-19.992	-19.6746	-19.3573	-19.04	-18.7226	-18.4053	-18.088	-17.7706	-17.4533	-17.136	-16.8186	-16.5013	-16.184
-31.7333	-31.4159	-31.0986	-30.7813	-30.4639	-30.1466	-29.8293	-29.5119	-29.1946	-28.8773	-28.5599	-28.2426	-27.9253	-27.6079	-27.2906	-26.9733	-26.6559	-26.3386	-26.0213	-25.7039	-25.3866	-25.0693	-24.7519	-24.4346	-24.1173	-23.7999	-23.4826	-23.1653	-22.8479	-22.5306	-22.2133	-21.8959	-21.5786	-21.2613	-20.944	-20.6266	-20.3093	-19.992	-19.6746	-19.3573	-19.04	-18.7226	-18.4053	-18.088	-17.7706	-17.4533	-17.136	-16.8186	-16.5013	-16.184
-31.7333	-31.4159	-31.0986	-30.7813	-30.4639	-30.1466	-29.8293	-29.5119	-29.1946	-28.8773	-28.5599	-28.2426	-27.9253	-27.6079	-27.2906	-26.9733	-26.6559	-26.3386	-26.0213	-25.7039	-25.3866	-25.0693	-24.7519	-24.4346	-24.1173	-23.7999	-23.4826	-23.1653	-22.8479	-22.5306	-22.2133	-21.8959	-21.5786	-21.2613	-20.944	-20.6266	-20.3093	-19.992	-19.6746	-19.3573	-19.04	-18.7226	-18.4053	-18.088	-17.7706	-17.4533	-17.136	-16.8186	-16.5013	-16.184
-31.7333	-31.4159	-31.0986	-30.7813	-30.4639	-30.1466	-29.8293	-29.5119	-29.1946	-28.8773	-28.5599	-28.2426	-27.9253	-27.6079	-27.2906	-26.9733	-26.6559	-26.3386	-26.0213	-25.7039	-25.3866	-25.0693	-24.7519	-24.4346	-24.1173	-23.7999	-23.4826	-23.1653	-22.8479	-22.5306	-22.2133	-21.8959	-21.5786	-21.2613	-20.944	-20.6266	-20.3093	-19.992	-19.6746	-19.3573	-19.04	-18.7226	-18.4053	-18.088	-17.7706	-17.4533	-17.136	-16.8186	-16.5013	-16.184
-31.7333	-31.4159	-31.0986	-30.7813	-30.4639	-30.1466	-29.8293	-29.5119	-29.1946	-28.8773	-28.5599	-28.2426	-27.9253	-27.6079	-27.2906	-26.9733	-26.6559	-26.3386	-26.0213	-25.7039	-25.3866	-25.0693	-24.7519	-24.4346	-24.1173	-23.7999	-23.4826	-23.1653	-22.8479	-22.5306	-22.2133	-21.8959	-21.5786	-21.2613	-20.944	-20.6266	-20.3093	-19.992	-19.6746	-19.3573	-19.04	-18.7226	-18.4053	-18.088	-17.7706	-17.4533	-17.136	-16.8186	-16.5013	-16.184
-31.7333	-31.4159	-31.0986	-30.7813	-30.4639	-30.1466	-29.8293	-29.5119	-29.1946	-28.8773	-28.5599	-28.2426	-27.9253	-27.6079	-27.2906	-26.9733	-26.6559	-26.3386	-26.0213	-25.7039	-25.3866	-25.0693	-24.7519	-24.4346	-24.1173	-23.7999	-23.4826	-23.1653	-22.8479	-22.5306	-22.2133	-21.8959	-21.5786	-21.2613	-20.944	-20.6266	-20.3093	-19.992	-19.6746	-19.3573	-19.04	-18.7226	-18.4053	-18.088	-17.7706	-17.4533	-17.136	-16.8186	-16.5013	-16.184
-31.7333	-31.4159	-31.0986	-30.7813	-30.4639	-30.1466	-29.8293	-29.5119	-29.1946	-28.8773	-28.5599	-28.2426	-27.9253	-27.6079	-27.2906	-26.9733	-26.6559	-26.3386	-26.0213	-25.7039	-25.3866	-25.0693	-24.7519	-24.4346	-24.1173	-23.7999	-23.4826	-23.1653	-22.8479	-22.5306	-22.2133	-21.8959	-21.5786	-21.2613	-20.944	-20.6266	-20.3093	-19.992	-19.6746	-19.3573	-19.04	-18.7226	-18.4053	-18.088	-17.7706	-17.4533	-17.136	-16.8186	-16.5013	-16.184
-31.7333	-31.4159	-31.0986	-30.7813	-30.4639	-30.1466	-29.8293	-29.5119	-29.1946	-28.8773	-28.5599	-28.2426	-27.9253	-27.6079	-27.2906	-26.9733	-26.6559	-26.3386	-26.0213	-25.7039	-25.3866	-25.0693	-24.7519	-24.4346	-24.1173	-23.7999	-23.4826	-23.1653	-22.8479	-22.5306	-22.2133	-21.8959	-21.5786	-21.2613	-20.944	-20.6266	-20.3093	-19.992	-19.6746	-19.3573	-19.04	-18.7226	-18.4053	-18.088	-17.7706	-17.4533	-17.136	-16.8186	-16.5013	-16.184
-31.7333	-31.4159	-31.0986	-30.7813	-30.4639	-30.1466	-29.8293	-29.5119	-29.1946	-28.8773	-28.5599	-28.2426	-27.9253	-27.6079	-27.2906	-26.9733	-26.6559	-26.3386	-26.0213	-25.7039	-25.3866	-25.0693	-24.7519	-24.4346	-24.1173	-23.7999	-23.4826	-23.1653	-22.8479	-22.5306	-22.2133	-21.8959	-21.5786	-21.2613	-20.944	-20.6266	-20.3093	-19.992	-19.6746	-19.3573	-19.04	-18.7226	-18.4053	-18.088	-17.7706	-17.4533	-17.136	-16.8186	-16.5013	-16.184
-31.7333	-31.4159	-31.0986	-30.7813	-30.4639	-30.1466	-29.8293	-29.5119	-29.1946	-28.8773	-28.5599	-28.2426	-27.9253	-27.6079	-27.2906	-26.9733	-26.6559	-26.3386	-26.0213	-25.7039	-25.3866	-25.0693	-24.7519	-24.4346	-24.1173	-23.7999	-23.4826	-23.1653	-22.8479	-22.5306	-22.2133	-21.8959	-21.5786	-21.2613	-20.944	-20.6266	-20.3093	-19.992	-19.6746	-19.3573	-19.04	-18.7226	-18.4053	-18.088	-17.7706	-17.4533	-17.136	-16.8186	-16.5013	-16.184
-31.7333	-31.4159	-31.0986	-30.7813	-30.4639	-30.1466	-29.8293	-29.5119	-29.1946	-28.8773	-28.5599	-28.2426	-27.9253	-27.6079	-27.2906	-26.9733	-26.6559	-26.3386	-26.0213	-25.7039	-25.3866	-25.0693	-24.7519	-24.4346	-24.1173	-23.7999	-23.4826	-23.1653	-22.8479	-22.5306	-22.2133	-21.8959	-21.5786	-21.2613	-20.944	-20.6266	-20.3093	-19.992	-19.6746	-19.3573	-19.04	-18.7226	-18.4053	-18.088	-17.7706	-17.4533	-17.136	-16.8186	-16.5013	-16.184
-31.7333	-31.4159	-31.0986	-30.7813	-30.4639	-30.1466	-29.8293	-29.5119	-29.1946	-28.8773	-28.5599	-28.2426	-27.9253	-27.6079	-27.2906	-26.9733	-26.6559	-26.3386	-26.0213	-25.7039	-25.3866	-25.0693	-24.7519	-24.4346	-24.1173	-23.7999	-23.4826	-23.1653	-22.8479	-22.5306	-22.2133	-21.8959	-21.5786	-21.2613	-20.944	-20.6266	-20.3093	-19.992	-19.6746	-19.3573	-19.04	-18.7226	-18.4053	-18.088	-17.7706	-17.4533	-17.136	-16.8186	-16.5013	-16.184
-31.7333	-31.4159	-31.0986	-30.7813	-30.4639	-30.1466	-29.8293	-29.5119	-29.1946	-28.8773	-28.5599	-28.2426	-27.9253	-27.6079	-27.2906	-26.9733	-26.6559	-26.3386	-26.0213	-25.7039	-25.3866	-25.0693	-24.7519	-24.4346	-24.1173	-23.7999	-23.4826	-23.1653	-22.8479	-22.5306	-22.2133	-21.8959	-21.5786	-21.2613	-20.944	-20.6266	-20.3093	-19.992	-19.6746	-19.3573	-19.04	-18.7226	-18.4053	-18.088	-17.7706	-17.4533	-17.136	-16.8186	-16.5013	-16.184
-31.7333	-31.4159	-31.0986	-30.7813	-30.4639	-30.1466	-29.8293	-29.5119	-29.1946	-28.8773	-28.5599	-28.2426	-27.9253	-27.6079	-27.2906	-26.9733	-26.6559	-26.3386	-26.0213	-25.7039	-25.3866	-25.0693	-24.7519	-24.4346	-24.1173	-23.7999	-23.4826	-23.1653	-22.8479	-22.5306	-22.2133	-21.8959	-21.5786	-21.2613	-20.944	-20.6266	-20.3093	-19.992	-19.6746	-19.3573	-19.04	-18.7226	-18.4053	-18.088	-17.7706	-17.4533	-17.136	-16.8186	-16.5013	-16.184
-31.7333	-31.4159	-31.0986	-30.7813	-30.4639	-30.1466	-29.8293	-29.5119	-29.1946	-28.8773	-28.5599	-28.2426	-27.9253	-27.6079	-27.2906	-26.9733	-26.6559	-26.3386	-26.0213	-25.7039	-25.3866	-25.0693	-24.7519	-24.4346	-24.1173	-23.7999	-23.4826	-23.1653	-22.8479	-22.5306	-22.2133	-21.8959	-21.5786	-21.2613	-20.944	-20.6266	-20.3093	-19.992	-19.6746	-19.3573	-19.04	-18.7226	-18.4053	-18.088	-17.7706	-17.4533	-17.136	-16.8186	-16.5013	-16.184
-31.7333	-31.4159	-31.0986	-30.7813	-30.4639	-30.1466	-29.8293	-29.5119	-29.1946	-28.8773	-28.5599	-28.2426	-27.9253	-27.6079	-27.2906	-26.9733	-26.6559	-26.3386	-26.0213	-25.7039	-25.3866	-25.0693	-24.7519	-24.4346	-24.1173	-23.7999	-23.4826	-23.1653	-22.8479	-22.5306	-22.2133	-21.8959	-21.5786	-21.2613	-20.944	-20.6266	-20.3093	-19.992	-19.6746	-19.3573	-19.04	-18.7226	-18.4053	-18.088	-17.7706	-17.4533	-17.136	-16.8186	-16.5013	-16.184
-31.7333	-31.4159	-31.0986	-30.7813	-30.4639	-30.1466	-29.8293	-29.5119	-29.1946	-28.8773	-28.5599	-28.2426	-27.9253	-27.6079	-27.2906	-26.9733	-26.6559	-26.3386	-26.0213	-25.7039	-25.3866	-25.0693	-24.7519	-24.4346	-24.1173	-23.7999	-23.4826	-23.1653	-22.8479	-22.5306	-22.2133	-21.8959	-21.5786	-21.2613	-20.944	-20.6266	-20.3093	-19.992	-19.6746	-19.3573	-19.04	-18.7226	-18.4053	-18.088	-17.7706	-17.4533	-17.136	-16.8186	-16.5013	-16.184
-31.7333	-31.4159	-31.0986	-30.7813	-30.4639	-30.1466	-29.8293	-29.5119	-29.1946	-28.8773	-28.5599	-28.2426	-27.9253	-27.6079	-27.2906	-26.9733	-26.6559	-26.3386	-26.0213	-25.7039	-25.3866	-25.0693	-24.7519	-24.4346	-24.1173	-23.7999	-23.4826	-23.1653	-22.8479	-22.5306	-22.2133	-21.8959	-21.5786	-21.2613	-20.944	-20.6266	-20.3093	-19.992	-19.6746	-19.3573	-19.04	-18.7226	-18.4053	-18.088	-17.7706	-17.4533	-17.136	-16.8186	-16.5013	-16.184
-31.7333	-31.4159	-31.0986	-30.7813	-30.4639	-30.1466	-29.8293	-29.5119	-29.1946	-28.8773	-28.5599	-28.2426	-27.9253	-27.6079	-27.2906	-26.9733	-26.6559	-26.3386	-26.0213	-25.7039	-25.3866	-25.0693	-24.7519	-24.4346	-24.1173	-23.7999	-23.4826	-23.1653	-22.8479	-22.5306	-22.2133	-21.8959	-21.5786	-21.2613	-20.944	-20.6266	-20.3093	-19.992	-19.6746	-19.3573	-19.04	-18.7226	-18.4053	-18.088	-17.7706	-17.4533	-17.136	-16.8186	-16.5013	-16.184
-31.7333	-31.4159	-31.0986	-30.7813	-30.4639	-30.1466	-29.8293	-29.5119	-29.1946	-28.8773	-28.5599	-28.2426	-27.9253	-27.6079	-27.2906	-26.9733	-26.6559	-26.3386	-26.0213	-25.7039	-25.3866	-25.0693	-24.7519	-24.4346	-24.1173	-23.7999	-23.4826	-23.1653	-22.8479	-22.5306	-22.2133	-21.8959	-21.5786	-21.2613	-20.944	-20.6266	-20.3093	-19.992	-19.6746	-19.3573	-19.04	-18.7226	-18.4053	-18.088	-17.7706	-17.4533	-17.136	-16.8186	-16.5013	-16.184
-31.7333	-31.4159	-31.0986	-30.7813	-30.4639	-30.1466	-29.8293	-29.5119	-29.1946	-28.8773	-28.5599	-28.2426	-27.9253	-27.6079	-27.2906	-26.9733	-26.6559	-26.3386	-26.0213	-25.7039	-25.3866	-25.0693	-24.7519	-24.4346	-24.1173	-23.7999	-23.4826	-23.1653	-22.8479	-22.5306	-22.2133	-21.8959	-21.5786	-21.2613	-20.944	-20.6266	-20.3093	-19.992	-19.6746	-19.3573	-19.04	-18.7226	-18.4053	-18.088	-17.7706	-17.4533	-17.136	-16.8186	-16.5013	-16.184
-31.7333	-31.4159	-31.0986	-30.7813	-30.4639	-30.1466	-29.8293	-29.5119	-29.1946	-28.8773	-28.5599	-28.2426	-27.9253	-27.6079	-27.2906	-26.9733	-26.6559	-26.3386	-26.0213	-25.7039	-25.3866	-25.0693	-24.7519	-24.4346	-24.1173	-23.7999	-23.4826	-23.1653	-22.8479	-22.5306	-22.2133	-21.8959	-21.5786	-21.2613	-20.944	-20.6266	-20.3093	-19.992	-19.6746	-19.3573	-19.04	-18.7226	-18.4053	-18.088	-17.7706	-17.4533	-17.136	-16.8186	-16.5013	-16.184
-31.7333	-31.4159	-31.0986	-30.7813	-30.4639	-30.1466	-29.8293	-29.5119	-29.1946	-28.8773	-28.5599	-28.2426	-27.9253	-27.6079	-27.2906	-26.9733	-26.6559	-26.3386	-26.0213	-25.7039	-25.3866	-25.0693	-24.7519	-24.4346	-24.1173	-23.7999	-23.4826	-23.1653	-22.8479	-22.5306	-22.2133	-21.8959	-21.5786	-21.2613	-20.944	-20.6266	-20.3093	-19.992	-19.6746	-19.3573	-19.04	-18.7226	-18.4053	-18.088	-17.7706	-17.4533	-17.136	-16.8186	-16.5013	-16.184
-31.7333	-31.4159	-31.0986	-30.7813	-30.4639	-30.1466	-29.8293	-29.5119	-29.1946	-28.8773	-28.5599	-28.2426	-27.9253	-27.6079	-27.2906	-26.9733	-26.6559	-26.3386	-26.0213	-25.7039	-25.3866	-25.0693	-24.7519	-24.4346	-24.1173	-23.7999	-23.4826	-23.1653	-22.8479	-22.5306	-22.2133	-21.8959	-21.5786	-21.2613	-20.944	-20.6266	-20.3093	-19.992	-19.6746	-19.3573	-19.04	-18.7226	-18.4053	-18.088	-17.7706	-17.4533	-17.136	-16.8186	-16.5013	-16.184
-31.7333	-31.4159	-31.0986	-30.7813	-30.4639	-30.1466	-29.8293	-29.5119	-29.1946	-28.8773	-28.5599	-28.2426	-27.9253	-27.6079	-27.2906	-26.9733	-26.6559	-26.3386	-26.0213	-25.7039	-25.3866	-25.0693	-24.7519	-24.4346	-24.1173	-23.7999	-23.4826	-23.1653	-22.8479	-22.5306	-22.2133	-21.8959	-21.5786	-21.2613	-20.944	-20.6266	-20.3093	-19.992	-19.6746	-19.3573	-19.04	-18.7226	-18.4053	-18.088	-17.7706	-17.4533	-17.136	-16.8186	-16.5013	-16.184
-31.7333	-31.4159	-31.0986	-30.7813	-30.4639	-30.1466	-29.8293	-29.5119	-29.1946	-28.8773	-28.5599	-28.2426	-27.9253	-27.6079	-27.2906	-26.9733	-26.6559	-26.3386	-26.0213	-25.7039	-25.3866	-25.0693	-24.7519	-24.4346	-24.1173	-23.7999	-23.4826	-23.1653	-22.8479	-22.5306	-22.2133	-21.8959	-21.5786	-21.2613	-20.944	-20.6266	-20.3093	-19.992	-19.6746	-19.3573	-19.04	-18.7226	-18.4053	-18.088	-17.7706	-17.4533	-17.136	-16.8186	-16.5013	-16.184
-31.7333	-31.4159	-31.0986	-30.7813	-30.4639	-30.1466	-29.8293	-29.5119	-29.1946	-28.8773	-28.5599	-28.2426	-27.9253	-27.6079	-27.2906	-26.9733	-26.6559	-26.3386	-26.0213	-25.7039	-25.3866	-25.0693	-24.7519	-24.4346	-24.1173	-23.7999	-23.4826	-23.1653	-22.8479	-22.5306	-22.2133	-21.8959	-21.5786	-21.2613	-20.944	-20.6266	-20.3093	-19.992	-19.6746	-19.3573	-19.04	-18.7226	-18.4053	-18.088	-17.7706	-17.4533	-17.136	-16.8186	-16.5013	-16.184
-31.7333	-31.4159	-31.0986	-30.7813	-30.4639	-30.1466	-29.8293	-29.5119	-29.1946	-28.8773	-28.5599	-28.2426	-27.9253	-27.6079	-27.2906	-26.9733	-26.6559	-26.3386	-26.0213	-25.7039	-25.3866	-25.0693	-24.7519	-24.4346	-24.1173	-23.7999	-23.4826	-23.1653	-22.8479	-22.5306	-22.2133	-21.8959	-21.5786	-21.2613	-20.944	-20.6266	-20.3093	-19.992	-19.6746	-19.3573	-19.04	-18.7226	-18.4053	-18.088	-17.7706	-17.4533	-17.136	-16.8186	-16.5013	-16.184
-31.7333	-31.4159	-31.0986	-30.7813	-30.4639	-30.1466	-29.8293	-29.5119	-29.1946	-28.8773	-28.5599	-28.2426	-27.9253	-27.6079	-27.2906	-26.9733	-26.6559	-26.3386	-26.0213	-25.7039	-25.3866	-25.0693	-24.7519	-24.4346	-24.1173	-23.7999	-23.4826	-23.1653	-22.8479	-22.5306	-22.2133	-21.8959	-21.5786	-21.2613	-20.944	-20.6266	-20.3093	-19.992	-19.6746	-19.3573	-19.04	-18.7226	-18.4053	-18.088	-17.7706	-17.4533	-17.136	-16.8186	-16.5013	-16.184
-31.7333	-31.4159	-31.0986	-30.7813	-30.4639	-30.1466	-29.8293	-29.5119	-29.1946	-28.8773	-28.5599	-28.2426	-27.9253	-27.6079	-27.2906	-26.9733	-26.6559	-26.3386	-26.0213	-25.7039	-25.3866	-25.0693	-24.7519	-24.4346	-24.1173	-23.7999	-23.4826	-23.1653	-22.8479	-22.5306	-22.2133	-21.8959	-21.5786	-21.2613	-20.944	-20.6266	-20.3093	-19.992	-19.6746	-19.3573	-19.04	-18.7226	-18.4053	-18.088	-17.7706	-17.4533	-17.136	-16.8186	-16.5013	-16.184
-31.7333	-31.4159	-31.0986	-30.7813	-30.4639	-30.1466	-29.8293	-29.5119	-29.1946	-28.8773	-28.5599	-28.2426	-27.9253	-27.6079	-27.2906	-26.9733	-26.6559	-26.3386	-26.0213	-25.7039	-25.3866	-25.0693	-24.7519	-24.4346	-24.1173	-23.7999	-23.4826	-23.1653	-22.8479	-22.5306	-22.2133	-21.8959	-21.5786	-21.2613	-20.944	-20.6266	-20.3093	-19.992	-19.6746	-19.3573	-19.04	-18.7226	-18.4053	-18.088	-17.7706	-17.4533	-17.136	-16.8186	-16.5013	-16.184
-31.7333	-31.4159	-31.0986	-30.7813	-30.4639	-30.1466	-29.8293	-29.5119	-29.1946	-28.8773	-28.5599	-28.2426	-27.9253	-27.6079	-27.2906	-26.9733	-26.6559	-26.3386	-26.0213	-25.7039	-25.3866	-25.0693	-24.7519	-24.4346	-24.1173	-23.7999	-23.4826	-23.1653	-22.8479	-22.5306	-22.2133	-21.8959	-21.5786	-21.2613	-20.944	-20.6266	-20.3093	-19.992	-19.6746	-19.3573	-19.04	-18.7226	-18.4053	-18.088	-17.7706	-17.4533	-17.136	-16.8186	-16.5013	-16.184
-31.7333	-31.4159	-31.0986	-30.7813	-30.4639	-30.1466	-29.8293	-29.5119	-29.1946	-28.8773	-28.5599	-28.2426	-27.9253	-27.6079	-27.2906	-26.9733	-26.6559	-26.3386	-26.0213	-25.7039	-25.3866	-25.0693	-24.7519	-24.4346	-24.1173	-23.7999	-23.4826	-23.1653	-22.8479	-22.5306	-22.2133	-21.8959	-21.5786	-21.2613	-20.944	-20.6266	-20.3093	-19.992	-19.6746	-19.3573	-19.04	-18.7226	-18.4053	-18.088	-17.7706	-17.4533	-17.136	-16.8186	-16.5013	-16.184
-31.7333	-31.4159	-31.0986	-30.7813	-30.4639	-30.1466	-29.8293	-29.5119	-29.1946	-28.8773	-28.5599	-28.2426	-27.9253	-27.6079	-27.2906	-26.9733	-26.6559	-26.3386	-26.0213	-25.7039	-25.3866	-25.0693	-24.7519	-24.4346	-24.1173	-23.7999	-23.4826	-23.1653	-22.8479	-22.5306	-22.2133	-21.8959	-21.5786	-21.2613	-20.944	-20.6266	-20.3093	-19.992	-19.6746	-19.3573	-19.04	-18.7226	-18.4053	-18.088	-17.7706	-17.4533	-17.136	-16.8186	-16.5013	-16.184
-31.7333	-31.4159	-31.0986	-30.7813	-30.4639	-30.1466	-29.8293	-29.5119	-29.1946	-28.8773	-28.5599	-28.2426	-27.9253	-27.6079	-27.2906	-26.9733	-26.6559	-26.3386	-26.0213	-25.7039	-25.3866	-25.0693	-24.7519	-24.4346	-24.1173	-23.7999	-23.4826	-23.1653	-22.8479	-22.5306	-22.2133	-21.8959	-21.5786	-21.2613	-20.944	-20.6266	-20.3093	-19.992	-19.6746	-19.3573	-19.04	-18.7226	-18.4053	-18.088	-17.7706	-17.4533	-17.136	-16.8186	-16.5013	-16.184
-31.7333	-31.4159	-31.0986	-30.7813	-30.4639	-30.1466	-29.8293	-29.5119	-29.1946	-28.8773	-28.5599	-28.2426	-27.9253	-27.6079	-27.2906	-26.9733	-26.6559	-26.3386	-26.0213	-25.7039	-25.3866	-25.0693	-24.7519	-24.4346	-24.1173	-23.7999	-23.4826	-23.1653	-22.8479	-22.5306	-22.2133	-21.8959	-21.5786	-21.2613	-20.944	-20.6266	-20.3093	-19.992	-19.6746	-19.3573	-19.04	-18.7226	-18.4053	-18.088	-17.7706	-17.4533	-17.136	-16.8186	-16.5013	-16.184
-31.7333	-31.4159	-31.0986	-30.7813	-30.4639	-30.1466	-29.8293	-29.5119	-29.1946	-28.8773	-28.5599	-28.2426	-27.9253	-27.6079	-27.2906	-26.9733	-26.6559	-26.3386	-26.0213	-25.7039	-25.3866	-25.0693	-24.7519	-24.4346	-24.1173	-23.7999	-23.4826	-23.1653	-22.8479	-22.5306	-22.2133	-21.8959	-21.5786	-21.2613	-20.944	-20.6266	-20.3093	-19.992	-19.6746	-19.3573	-19.04	-18.7226	-18.4053	-18.088	-17.7706	-17.4533	-17.136	-16.8186	-16.5013	-16.184
-31.7333	-31.4159	-31.0986	-30.7813	-30.4639	-30.1466	-29.8293	-29.5119	-29.1946	-28.8773	-28.5599	-28.2426	-27.9253	-27.6079	-27.2906	-26.9733	-26.6559	-26.3386	-26.0213	-25.7039	-25.3866	-25.0693	-24.7519	-24.4346	-24.1173	-23.7999	-23.4826	-23.1653	-22.8479	-22.5306	-22.2133	-21.8959	-21.5786	-21.2613	-20.944	-20.6266	-20.3093	-19.992	-19.6746	-19.3573	-19.04	-18.7226	-18.4053	-18.088	-17.7706	-17.4533	-17.136	-16.8186	-16.5013	-16.184
-31.7333	-31.4159	-31.0986	-30.7813	-30.4639	-30.1466	-29.8293	-29.5119	-29.1946	-28.8773	-28.5599	-28.2426	-27.9253	-27.6079	-27.2906	-26.9733	-26.6559	-26.3386	-26.0213	-25.7039	-25.3866	-25.0693	-24.7519	-24.4346	-24.1173	-23.7999	-23.4826	-23.1653	-22.8479	-22.5306	-22.2133	-21.8959	-21.5786	-21.2613	-20.944	-20.6266	-20.3093	-19.992	-19.6746	-19.3573	-19.04	-18.7226	-18.4053	-18.088	-17.7706	-17.4533	-17.136	-16.8186	-16.5013	-16.184
[truncated: 1,052 more rows]
[truncated: 151 more columns]

## Sheet: Fig. 4i
Phonon spectra of the lattice shown in Fig. 4i														We assume l=0.044, kNN=kNNN=1, and m=1.
Wave vector kx (we choose a range larger than the first Brillouin Zone)
[truncated: 1,413 more rows]
[truncated: 151 more columns]

[truncated: 11 more sheets: Fig. 4j, Fig. 5i, Fig. 6c, Fig. 6d, Fig. 6g, Fig. 6h, Supplementary Figure 3, Supplementary Figure 5, Supplementary Figure 8, Supplementary Figure 9a, Supplementary Figure 9b]
